# Supplementary material for: Genomic Patterns of Homozygosity in Chinese Local Cattle
Source: Sci Rep. 2019 Nov 18;9:16977. doi: 10.1038/s41598-019-53274-3 (PMC6861314; doi:10.1038/s41598-019-53274-3)
Supplement: Supplementary file 2 — Supplementary File1_Table S1, Supplementary File2_Table S2, Supplementary File3_Table S3, Supplementary File4_Table S4 [file 41598_2019_53274_MOESM2_ESM.zip]

Archive with 6 entries (5 files):
- Supplementary Files/
- Supplementary Files/Supplementary File1_Table S1_A_roh179_hom_inidvidual.xlsx
- Supplementary Files/Supplementary File2_Table S2_B_roh_regions.xlsx
- Supplementary Files/Supplementary File3_Table S3_DAVID_top1_8pop.xlsx
- Supplementary Files/Supplementary File4_Table S4_Sample_sum.xlsx
- Supplementary Files/~$DAVID_top1_8pop.xlsx
