# Supplementary material for: Genomic Patterns of Homozygosity in Chinese Local Cattle
Source: Sci Rep. 2019 Nov 18;9:16977. doi: 10.1038/s41598-019-53274-3 (PMC6861314; doi:10.1038/s41598-019-53274-3)
Supplement: Supplementary file 2 — Supplementary File1_Table S1, Supplementary File2_Table S2, Supplementary File3_Table S3, Supplementary File4_Table S4 [file 41598_2019_53274_MOESM2_ESM.zip › Supplementary Files/Supplementary File1_Table S1_A_roh179_hom_inidvidual.xlsx]

## Sheet: roh179.hom
FID	IID	CHR	SNP1	SNP2	POS1	POS2	KB	NSNP			Note：ROH analysis was conducted using PLINK
YHC	ca2201002103001	1	BovineHD0100016384	BovineHD0100016554	57842073	58489631	647.558	149			FID Family ID
YHC	ca2201002103001	1	BovineHD0100017999	BovineHD0100018125	63504286	64121745	617.459	119			IID Individual ID
YHC	ca2201002103001	1	BovineHD0100036007	BovineHD0100036125	127398917	127917611	518.694	106			CHR Chromosome
YHC	ca2201002103001	2	BovineHD0200012182	BovineHD0200012347	42095254	42666562	571.308	157			SNP1 SNP at start of region
YHC	ca2201002103001	4	BovineHD0400015076	BovineHD0400015212	55058004	55715503	657.499	132			SNP2 SNP at end of region
YHC	ca2201002103001	4	BovineHD0400019230	BovineHD0400019457	70004776	70631295	626.519	188			POS1 Physical position (bp) of SNP1
YHC	ca2201002103001	5	BovineHD0500002250	BovineHD0500002392	7927877	8499463	571.586	100			POS2 Physical position (bp) of SNP2
YHC	ca2201002103001	5	BovineHD0500009977	BovineHD0500010216	34501464	35632192	1130.73	208			KB Length of region (kb)
YHC	ca2201002103001	5	BovineHD0500011789	BovineHD0500012213	41309689	42748588	1438.9	371			NSNP Number of SNPs in run
YHC	ca2201002103001	5	BovineHD0500015040	BovineHD0500015218	52362894	53158158	795.264	128			KBAVG	KB/NSEG
YHC	ca2201002103001	5	BovineHD0500017103	BovineHD4100003736	61088739	61609351	520.612	148
YHC	ca2201002103001	5	BovineHD0500019527	BovineHD0500019717	69742332	70347140	604.808	155
YHC	ca2201002103001	5	BovineHD0500019762	BovineHD0500020280	70550918	72025088	1474.17	436
YHC	ca2201002103001	5	BovineHD0500025954	BovineHD0500026394	91438408	92923471	1485.06	383
YHC	ca2201002103001	5	BovineHD0500029078	BovineHD0500029252	101519140	102106729	587.589	138
YHC	ca2201002103001	6	BovineHD0600000005	BovineHD0600000139	31280	673239	641.959	106
YHC	ca2201002103001	6	BovineHD0600002062	BovineHD0600002297	8857836	9821992	964.156	200
YHC	ca2201002103001	6	BovineHD0600002532	BovineHD0600002678	10621160	11150109	528.949	142
YHC	ca2201002103001	6	BovineHD0600007669	BovineHD0600007815	27725536	28244642	519.106	151
YHC	ca2201002103001	6	BovineHD0600010413	BovineHD0600011306	37544792	41801229	4256.44	1050
YHC	ca2201002103001	6	BovineHD0600012802	BovineHD0600013020	46872287	47612084	739.797	199
YHC	ca2201002103001	6	BovineHD0600014605	BovineHD0600014789	53225770	53902231	676.461	127
YHC	ca2201002103001	6	BovineHD0600015752	BovineHD0600015911	57580191	58115046	534.855	149
YHC	ca2201002103001	6	BovineHD0600016352	BovineHD0600016763	59493936	60988269	1494.33	391
YHC	ca2201002103001	6	BovineHD0600018127	BovineHD0600018244	65591600	66109820	518.22	115
YHC	ca2201002103001	6	BovineHD4100005471	BovineHD4100005498	102161561	102734518	572.957	179
YHC	ca2201002103001	7	BovineHD0700005774	BovineHD0700005894	20776542	21331832	555.29	112
YHC	ca2201002103001	7	BovineHD0700014841	BovineHD0700014966	50966893	51515465	548.572	108
YHC	ca2201002103001	7	BovineHD0700033344	BovineHD0700015183	51598837	52596769	997.932	187
YHC	ca2201002103001	7	BovineHD0700021607	BovineHD0700021845	73466038	74152858	686.82	205
YHC	ca2201002103001	7	BovineHD0700033875	BovineHD0700022825	77275416	77815654	540.238	147
YHC	ca2201002103001	7	BovineHD0700022924	BTB-01339356	78271163	78901577	630.414	154
YHC	ca2201002103001	7	BovineHD0700023495	BovineHD0700023650	80511594	81255772	744.178	155
YHC	ca2201002103001	8	BovineHD0800000334	BovineHD0800000524	1002539	1582564	580.025	171
YHC	ca2201002103001	8	BovineHD0800002015	BovineHD0800002199	6230206	6897852	667.646	172
YHC	ca2201002103001	8	BovineHD0800009767	BovineHD0800010110	32437715	33921133	1483.42	303
YHC	ca2201002103001	8	BovineHD0800016273	BovineHD0800016481	54099956	54726448	626.492	192
YHC	ca2201002103001	8	BovineHD0800017264	BovineHD0800017423	57645406	58167121	521.715	142
YHC	ca2201002103001	8	BovineHD0800020817	BovineHD0800021046	69241663	69935200	693.537	198
YHC	ca2201002103001	8	BovineHD0800021816	BovineHD0800022083	72589411	73499049	909.638	223
YHC	ca2201002103001	8	BovineHD0800027703	BovineHD0800027855	93330139	93893387	563.248	155
YHC	ca2201002103001	8	BovineHD0800027963	ARS-BFGL-NGS-113519	94427354	94940218	512.864	117
YHC	ca2201002103001	10	BovineHD1000004411	BovineHD1000004586	13036121	13630676	594.555	160
YHC	ca2201002103001	11	BovineHD1100010017	BovineHD1100010190	33352945	34035083	682.138	160
YHC	ca2201002103001	11	BovineHD1100015252	BovineHD1100015407	51847083	52696654	849.571	138
YHC	ca2201002103001	11	BovineHD1100018786	BovineHD1100018917	66466242	67003773	537.531	129
YHC	ca2201002103001	12	BovineHD1200005631	BovineHD1200005865	18657532	19320684	663.152	221
YHC	ca2201002103001	12	BovineHD1200008428	BTA-19594-no-rs	28381705	29007255	625.55	151
YHC	ca2201002103001	12	BovineHD1200009582	BovineHD1200009999	32666041	33974050	1308.01	380
YHC	ca2201002103001	12	BovineHD1200010781	BovineHD1200011130	37073552	38904964	1831.41	349
YHC	ca2201002103001	12	BTA-22719-no-rs	BovineHD1200026962	45470640	46231171	760.531	188
YHC	ca2201002103001	12	BovineHD1200016844	BovineHD1200017208	61384853	62792301	1407.45	341
YHC	ca2201002103001	13	BovineHD1300014845	BovineHD1300014993	52312344	52948145	635.801	133
YHC	ca2201002103001	13	BovineHD1300017121	BovineHD1300017293	59785090	60336266	551.176	157
YHC	ca2201002103001	14	BovineHD1400007221	BovineHD1400007348	24877166	25393163	515.997	117
YHC	ca2201002103001	14	Hapmap23509-BTC-073113	BovineHD4100011412	27198715	27835644	636.929	162
YHC	ca2201002103001	14	BovineHD1400009347	BovineHD1400009725	32473148	33866068	1392.92	320
YHC	ca2201002103001	14	BovineHD1400010564	BovineHD1400010720	36789191	37460922	671.731	148
YHC	ca2201002103001	14	BovineHD1400016334	ARS-BFGL-NGS-112566	58813496	59398170	584.674	131
YHC	ca2201002103001	15	BovineHD1500000094	BovineHD1500024997	504608	1044595	539.987	106
YHC	ca2201002103001	15	Hapmap52632-rs29014915	BovineHD1500000638	2045135	2717737	672.602	152
YHC	ca2201002103001	16	BovineHD1600011377	BovineHD1600011489	40016041	40573802	557.761	110
YHC	ca2201002103001	16	BovineHD1600012556	BovineHD1600012678	45282470	45933437	650.967	117
YHC	ca2201002103001	17	BovineHD1700008184	BovineHD1700008347	28750518	29448639	698.121	141
YHC	ca2201002103001	17	BovineHD1700010551	BovineHD1700010834	38645618	39782806	1137.19	231
YHC	ca2201002103001	17	BovineHD1700012122	BovineHD1700012269	43746940	44403874	656.934	138
YHC	ca2201002103001	18	BovineHD1800010051	BovineHD1800010213	33142192	33678189	535.997	159
YHC	ca2201002103001	18	BovineHD1800010836	BovineHD1800010972	35968398	36472456	504.058	110
YHC	ca2201002103001	18	BovineHD1800013295	BovineHD1800013473	45030628	45891800	861.172	139
YHC	ca2201002103001	18	BovineHD1800013977	BovineHD1800014180	47434216	48092748	658.532	203
YHC	ca2201002103001	19	BovineHD1900000226	BovineHD1900000668	1222442	2847032	1624.59	348
YHC	ca2201002103001	20	BovineHD2000020777	BovineHD2000021026	71042789	71992748	949.959	213
YHC	ca2201002103001	21	BovineHD2100000001	BovineHD2100000157	5191	1313576	1308.38	113
YHC	ca2201002103001	21	BovineHD2100000256	BovineHD2100000745	2078851	4451875	2373.02	429
YHC	ca2201002103001	21	BovineHD2100009206	BovineHD2100009396	31915397	32772171	856.774	177
YHC	ca2201002103001	22	BovineHD2200009722	BovineHD2200009818	33857526	34391915	534.389	101
YHC	ca2201002103001	22	BovineHD2200014224	BovineHD2200014497	49720207	50777477	1057.27	237
YHC	ca2201002103001	22	BovineHD2200014565	BovineHD2200014760	51076151	51882599	806.448	157
YHC	ca2201002103001	22	BovineHD2200014896	BovineHD2200015098	52431919	53174333	742.414	198
YHC	ca2201002103001	23	BovineHD2300000001	BovineHD2300000567	10121	2912010	2901.89	540
YHC	ca2201002103001	24	BovineHD2400000044	BovineHD2400000188	309736	900486	590.75	115
YHC	ca2201002103001	24	BovineHD2400000991	BovineHD2400001212	3632289	4441602	809.313	200
YHC	ca2201002103001	25	BovineHD4100017542	BovineHD2500011857	41129839	42283544	1153.7	252
YHC	ca2201002103002	1	BovineHD0100004178	BovineHD0100004342	13653054	14183173	530.119	111
YHC	ca2201002103002	1	BovineHD0100024059	BovineHD0100024371	84070741	85179305	1108.56	215
YHC	ca2201002103002	1	BovineHD0100029316	BovineHD0100029484	102815754	103419210	603.456	147
YHC	ca2201002103002	1	UA-IFASA-4990	BovineHD0100030529	107333592	107953755	620.163	133
YHC	ca2201002103002	1	BovineHD0100035009	BovineHD0100035177	124033716	124782500	748.784	142
YHC	ca2201002103002	1	BovineHD0100037300	BovineHD0100037527	131206718	131829483	622.765	195
YHC	ca2201002103002	2	BovineHD0200000598	BovineHD0200000840	2156969	3132812	975.843	219
YHC	ca2201002103002	2	BovineHD0200002950	BovineHD0200003061	10599899	11126859	526.96	102
YHC	ca2201002103002	2	BovineHD0200020070	BovineHD0200020186	69657972	70173384	515.412	116
YHC	ca2201002103002	2	BovineHD0200034018	BovineHD0200034238	117996154	118600389	604.235	161
YHC	ca2201002103002	3	BovineHD0300004251	BovineHD0300004411	13088515	13610024	521.509	104
YHC	ca2201002103002	3	BovineHD0300012158	BovineHD0300012273	39761935	40278514	516.579	100
YHC	ca2201002103002	3	BovineHD0300023888	BovineHD0300024042	83469638	84136344	666.706	132
YHC	ca2201002103002	3	BovineHD0300027298	BovineHD0300027706	94824320	96573351	1749.03	358
YHC	ca2201002103002	4	BovineHD0400002851	ARS-BFGL-NGS-26731	9215747	9802046	586.299	118
YHC	ca2201002103002	4	BovineHD0400009885	BovineHD0400010025	34973054	35720835	747.781	123
YHC	ca2201002103002	4	BovineHD0400015456	BovineHD0400015650	56609405	57342088	732.683	185
YHC	ca2201002103002	5	BovineHD0500009301	BovineHD0500009417	31950269	32469564	519.295	111
YHC	ca2201002103002	6	BovineHD0600002451	BovineHD0600002786	10296399	11559647	1263.25	318
YHC	ca2201002103002	6	BovineHD0600009301	BovineHD0600009488	33247899	33953818	705.919	171
YHC	ca2201002103002	6	BovineHD0600009502	BovineHD0600009648	33977139	34623507	646.368	122
YHC	ca2201002103002	6	BovineHD0600012555	BovineHD0600012747	46121734	46753541	631.807	175
YHC	ca2201002103002	6	BovineHD0600019296	BovineHD0600019486	69803365	70305685	502.32	177
YHC	ca2201002103002	6	BovineHD0600021303	BovineHD0600021463	76778887	77457643	678.756	147
YHC	ca2201002103002	6	BovineHD0600024589	Hapmap23433-BTA-144223	89635761	90495403	859.642	179
YHC	ca2201002103002	6	BovineHD0600027489	BovineHD0600027707	98834696	99340073	505.377	201
YHC	ca2201002103002	6	BovineHD0600028249	BovineHD0600028338	101212644	101759850	547.206	109
YHC	ca2201002103002	6	BovineHD0600032474	BovineHD0600032646	114553692	115100510	546.818	156
YHC	ca2201002103002	7	BovineHD0700005511	BovineHD0700005642	19791213	20296966	505.753	123
YHC	ca2201002103002	7	BTB-01207592	BovineHD0700012692	42948148	43769947	821.799	206
YHC	ca2201002103002	7	BovineHD0700012903	BovineHD0700013043	44729319	45378018	648.699	126
YHC	ca2201002103002	7	BovineHD0700014840	BovineHD0700015105	50959514	52178639	1219.12	239
YHC	ca2201002103002	8	BovineHD0800009872	BovineHD0800010015	32937774	33481347	543.573	110
YHC	ca2201002103002	8	Hapmap40627-BTA-100509	BovineHD0800013310	43816192	44491878	675.686	206
YHC	ca2201002103002	8	BovineHD0800025909	BovineHD0800026197	87363360	88256624	893.264	253
YHC	ca2201002103002	9	BovineHD0900000218	BovineHD0900000366	1099523	1854008	754.485	120
YHC	ca2201002103002	9	BovineHD0900012718	BovineHD0900012838	45901104	46408063	506.959	117
YHC	ca2201002103002	9	BovineHD0900015499	BTA-98909-no-rs	56574748	57203782	629.034	113
YHC	ca2201002103002	10	BovineHD1000012956	BTB-00419789	42890501	43865925	975.424	180
YHC	ca2201002103002	10	BovineHD1000016214	BovineHD1000016447	54649455	55511056	861.601	208
YHC	ca2201002103002	10	BovineHD1000022041	BovineHD1000022213	77257522	77781904	524.382	119
YHC	ca2201002103002	10	BovineHD1000022531	BovineHD1000022656	78722296	79247605	525.309	100
YHC	ca2201002103002	11	BovineHD1100007571	BovineHD4100008654	25235750	25878894	643.144	144
YHC	ca2201002103002	11	BovineHD1100015434	BovineHD1100015578	52863300	53376477	513.177	136
YHC	ca2201002103002	11	BovineHD1100021417	BovineHD1100021696	75154319	75855662	701.343	237
YHC	ca2201002103002	11	BovineHD1100022964	BovineHD1100023165	80182104	80827421	645.317	179
YHC	ca2201002103002	11	BovineHD1100027795	BovineHD1100027936	95531018	96123594	592.576	131
YHC	ca2201002103002	12	BovineHD1200011079	ARS-BFGL-NGS-103169	38742856	39426607	683.751	148
YHC	ca2201002103002	12	BovineHD1200011715	BovineHD1200011911	41418270	42258786	840.516	186
YHC	ca2201002103002	12	BovineHD1200015975	BovineHD1200016154	58189718	58811424	621.706	165
YHC	ca2201002103002	12	BovineHD1200016652	BovineHD1200017889	60620913	65432643	4811.73	1133
YHC	ca2201002103002	13	BovineHD1300014303	BovineHD1300014436	49220609	49966019	745.41	127
YHC	ca2201002103002	14	BovineHD1400001487	BovineHD1400001668	5670621	6272951	602.33	182
YHC	ca2201002103002	14	BovineHD1400002542	BovineHD1400002856	9137230	10119021	981.791	319
YHC	ca2201002103002	14	BTB-01548274	BovineHD1400005824	19749033	20385335	636.302	164
YHC	ca2201002103002	14	BovineHD1400009809	Hapmap39744-BTA-33631	34129468	34772856	643.388	201
YHC	ca2201002103002	14	BovineHD1400010535	BovineHD1400010719	36680619	37456631	776.012	175
YHC	ca2201002103002	14	BovineHD1400018726	BovineHD1400018851	66968828	67516004	547.176	119
YHC	ca2201002103002	15	BovineHD1500025594	BovineHD1500003158	11704835	12418798	713.963	135
YHC	ca2201002103002	15	BovineHD1500009825	BovineHD1500009996	35624740	36364035	739.295	160
YHC	ca2201002103002	15	ARS-BFGL-NGS-115625	BovineHD1500012320	43538866	44274686	735.82	210
YHC	ca2201002103002	15	BovineHD1500018410	BovineHD1500018543	64289621	64877526	587.905	127
YHC	ca2201002103002	16	BovineHD1600024417	BovineHD1600007283	25228480	26200507	972.027	201
YHC	ca2201002103002	16	BovineHD1600012619	BovineHD1600012730	45655772	46223991	568.219	106
YHC	ca2201002103002	17	BovineHD1700005314	BovineHD1700005554	18315076	19237477	922.401	200
YHC	ca2201002103002	17	BovineHD1700007297	BovineHD1700007468	25909237	26448572	539.335	117
YHC	ca2201002103002	17	BovineHD1700008419	BovineHD4100013008	29703076	30413148	710.072	123
YHC	ca2201002103002	17	BovineHD1700009048	Hapmap42109-BTA-122067	32605311	33211327	606.016	160
YHC	ca2201002103002	17	BovineHD1700009365	BovineHD1700009498	33770414	34293628	523.214	115
YHC	ca2201002103002	18	BovineHD1800004528	BovineHD1800004766	13734158	15028120	1293.96	236
YHC	ca2201002103002	18	BovineHD1800007454	BovineHD1800007604	24130130	24688095	557.965	126
YHC	ca2201002103002	18	BovineHD1800009640	BovineHD1800009818	31854734	32441376	586.642	175
YHC	ca2201002103002	18	BovineHD1800018456	BovineHD1800018679	63710811	64423795	712.984	156
YHC	ca2201002103002	19	BovineHD1900000002	BovineHD1900000537	81083	2434140	2353.06	441
YHC	ca2201002103002	19	BovineHD1900003511	BovineHD1900003814	13336604	14382163	1045.56	261
YHC	ca2201002103002	19	BovineHD1900006059	BovineHD1900006284	21028045	21992913	964.868	196
YHC	ca2201002103002	19	BovineHD1900008211	BovineHD1900008495	27729562	28890063	1160.5	256
YHC	ca2201002103002	19	BovineHD1900009982	BovineHD1900010116	33901059	34425694	524.635	101
YHC	ca2201002103002	19	BovineHD1900011641	BovineHD1900011823	40908315	41505900	597.585	150
YHC	ca2201002103002	20	BovineHD2000008925	BovineHD2000009026	30620596	31252196	631.6	100
YHC	ca2201002103002	20	BovineHD2000013420	BovineHD2000013574	47941072	48804935	863.863	132
YHC	ca2201002103002	20	BovineHD2000013892	BTB-00787258	50122336	51246922	1124.59	282
YHC	ca2201002103002	20	BovineHD2000014498	BovineHD2000014698	52703017	53548340	845.323	180
YHC	ca2201002103002	21	BovineHD2100000931	BovineHD2100001146	5249957	5928247	678.29	187
YHC	ca2201002103002	21	ARS-BFGL-NGS-34864	BovineHD2100001387	6129342	6766241	636.899	152
YHC	ca2201002103002	21	BovineHD2100008352	BovineHD2100008631	28929449	29941915	1012.47	258
YHC	ca2201002103002	21	BovineHD2100009209	BovineHD2100009396	31930607	32772171	841.564	175
YHC	ca2201002103002	22	Hapmap60727-rs29025595	BovineHD2200005946	19749589	20586926	837.337	170
YHC	ca2201002103002	22	BovineHD2200012684	BovineHD2200012808	43763875	44320183	556.308	106
YHC	ca2201002103002	22	BovineHD2200014243	BovineHD2200014377	49828900	50383419	554.519	126
YHC	ca2201002103002	23	BovineHD2300000001	BovineHD2300000107	10121	760075	749.954	102
YHC	ca2201002103002	24	BovineHD2400005373	BovineHD2400005593	20132783	20897384	764.601	230
YHC	ca2201002103002	24	BovineHD2400011532	BovineHD2400011664	41496659	42056324	559.665	130
YHC	ca2201002103002	25	BovineHD2500011338	BovineHD2500011573	40380874	40992003	611.129	214
YHC	ca2201002103002	27	BovineHD2700004498	BovineHD2700004671	15475079	16085297	610.218	153
YHC	ca2201002103002	28	BovineHD2800001862	ARS-BFGL-NGS-10882	6263324	7375756	1112.43	315
YHC	ca2201002103002	28	BovineHD2800005733	BovineHD2800005897	21488226	22440239	952.013	155
YHC	ca2201002103003	1	BovineHD0100000544	BovineHD0100000671	1702350	2232243	529.893	104
YHC	ca2201002103003	1	BovineHD0100008936	BovineHD0100009067	30354554	30884702	530.148	116
YHC	ca2201002103003	1	BovineHD0100016553	BovineHD0100016747	58485551	59201729	716.178	172
YHC	ca2201002103003	1	BovineHD0100017612	BovineHD0100017748	62109745	62676572	566.827	117
YHC	ca2201002103003	1	BovineHD0100031308	BovineHD0100031588	110728507	111619189	890.682	240
YHC	ca2201002103003	1	BovineHD0100037321	BovineHD0100037498	131266400	131785700	519.3	160
YHC	ca2201002103003	1	BovineHD0100039753	BovineHD0100039940	139249589	139850307	600.718	168
YHC	ca2201002103003	2	BovineHD0200000603	BovineHD0200000776	2193551	2860695	667.144	156
YHC	ca2201002103003	2	BovineHD0200000809	BovineHD0200000943	3002642	3560626	557.984	127
YHC	ca2201002103003	2	BovineHD0200016614	BovineHD0200016780	58539366	59039830	500.464	161
YHC	ca2201002103003	2	BovineHD0200034052	BovineHD0200034279	118095099	118777973	682.874	172
YHC	ca2201002103003	3	BovineHD0300011907	BovineHD0300012066	38694978	39426362	731.384	126
YHC	ca2201002103003	3	BovineHD0300021033	BovineHD0300035595	71666219	72206833	540.614	106
YHC	ca2201002103003	4	BovineHD0400012380	BovineHD0400012586	45160449	46028361	867.912	201
YHC	ca2201002103003	4	BovineHD0400013291	BovineHD0400013436	48352183	48934554	582.371	133
YHC	ca2201002103003	4	BovineHD0400014753	BovineHD0400014906	53547382	54093609	546.227	155
YHC	ca2201002103003	5	BovineHD0500000771	BovineHD0500000936	3002100	3752661	750.561	151
YHC	ca2201002103003	5	BovineHD0500004024	BovineHD0500004200	13334559	14089507	754.948	157
YHC	ca2201002103003	5	BovineHD0500005163	BovineHD0500005303	17602691	18167210	564.519	130
YHC	ca2201002103003	5	BovineHD0500008993	BovineHD0500009162	30761603	31478822	717.219	151
YHC	ca2201002103003	5	BovineHD0500020090	BovineHD0500020294	71529654	72078942	549.288	151
YHC	ca2201002103003	6	BovineHD0600009241	BovineHD0600009545	32989690	34150621	1160.93	303
YHC	ca2201002103003	6	BovineHD0600022371	BovineHD0600022655	81195717	81868888	673.171	256
YHC	ca2201002103003	7	BovineHD0700014869	BovineHD0700015105	51081087	52178639	1097.55	213
YHC	ca2201002103003	7	BovineHD0700016894	BovineHD0700017050	59018735	59569773	551.038	145
YHC	ca2201002103003	8	BovineHD0800011573	BovineHD0800011750	38889483	39648323	758.84	154
YHC	ca2201002103003	8	BovineHD0800018089	BovineHD0800018283	60615305	61203533	588.228	172
YHC	ca2201002103003	8	BovineHD0800024676	BovineHD0800024833	82882610	83496308	613.698	139
YHC	ca2201002103003	8	BovineHD0800025252	BovineHD0800025364	85012062	85523369	511.307	107
YHC	ca2201002103003	9	BovineHD0900031325	BovineHD0900000272	10049	1381348	1371.3	210
YHC	ca2201002103003	9	BovineHD0900014895	BovineHD0900015014	54042401	54617000	574.599	107
YHC	ca2201002103003	10	BovineHD1000000398	BovineHD1000000560	1381820	1882089	500.269	140
YHC	ca2201002103003	10	BovineHD1000022513	BovineHD1000022734	78666099	79646380	980.281	181
YHC	ca2201002103003	11	BovineHD1100031528	ARS-BFGL-NGS-71150	14428125	15201728	773.603	151
YHC	ca2201002103003	11	BovineHD1100016472	BovineHD1100016636	56655824	57517512	861.688	154
YHC	ca2201002103003	11	BovineHD1100017521	BovineHD1100017657	61803119	62308426	505.307	125
YHC	ca2201002103003	11	ARS-BFGL-NGS-11057	BovineHD1100031307	73014799	73681284	666.485	103
YHC	ca2201002103003	11	BovineHD1100027377	BovineHD1100027540	93931927	94610428	678.501	147
YHC	ca2201002103003	11	BovineHD1100027910	BovineHD1100031748	96041161	96597586	556.425	144
YHC	ca2201002103003	11	BovineHD1100028363	BovineHD1100028638	97603964	98440670	836.706	246
YHC	ca2201002103003	12	BovineHD1200011919	BovineHD1200012018	42295423	42945732	650.309	107
YHC	ca2201002103003	13	ARS-BFGL-NGS-37275	BovineHD1300015664	54167722	55184680	1016.96	206
YHC	ca2201002103003	14	BovineHD1400010557	BovineHD1400010716	36766408	37446362	679.954	152
YHC	ca2201002103003	14	BovineHD1400016178	BovineHD1400016465	58216636	59387663	1171.03	270
YHC	ca2201002103003	15	BovineHD1500013149	BovineHD1500013486	46486083	47128441	642.358	115
YHC	ca2201002103003	16	BovineHD1600007749	BovineHD1600007869	27739482	28256781	517.299	121
YHC	ca2201002103003	16	BovineHD1600011923	BovineHD1600012122	42694212	43374946	680.734	181
YHC	ca2201002103003	16	BovineHD1600012201	BovineHD1600012365	43797384	44410880	613.496	117
YHC	ca2201002103003	16	BovineHD1600012784	BovineHD1600012980	46476170	47041866	565.696	172
YHC	ca2201002103003	19	BovineHD1900000389	BovineHD1900000519	1777346	2294728	517.382	117
YHC	ca2201002103003	20	ARS-BFGL-NGS-114380	BovineHD2000021026	71433871	71992748	558.877	131
YHC	ca2201002103003	21	BovineHD2100000001	BovineHD2100000157	5191	1313576	1308.38	113
YHC	ca2201002103003	22	BovineHD2200012367	BovineHD2200012524	42693789	43194827	501.038	145
YHC	ca2201002103003	22	BovineHD2200014237	BovineHD2200014360	49794807	50308570	513.763	114
YHC	ca2201002103003	23	BovineHD2300002969	BovineHD2300015546	12014529	12631914	617.385	179
YHC	ca2201002103003	27	BovineHD2700005443	BovineHD2700005598	18982294	19538146	555.852	157
YHC	ca2201002103003	27	BovineHD2700009218	BovineHD2700013315	32662010	33288509	626.499	155
YHC	ca2201002103004	1	BovineHD0100001406	BTB-01160178	4273282	4827245	553.963	128
YHC	ca2201002103004	1	BovineHD4100000120	BovineHD0100006250	20555401	21095590	540.189	160
YHC	ca2201002103004	1	BovineHD0100011178	BovineHD0100011474	38916586	40117267	1200.68	261
YHC	ca2201002103004	1	BovineHD0100024096	BovineHD0100024360	84194410	85137535	943.125	190
YHC	ca2201002103004	1	BovineHD0100028889	BovineHD0100029021	101173644	101747510	573.866	112
YHC	ca2201002103004	1	BTB-00049060	BovineHD0100030562	107573707	108084073	510.366	106
YHC	ca2201002103004	1	BovineHD0100033131	BovineHD0100033297	117354379	117910457	556.078	156
YHC	ca2201002103004	1	BovineHD0100039787	BovineHD0100040049	139341474	140143114	801.64	232
YHC	ca2201002103004	1	BovineHD0100042177	BovineHD0100042349	146026932	146603518	576.586	144
YHC	ca2201002103004	2	BovineHD0200000522	BovineHD0200000806	1820304	2989016	1168.71	252
YHC	ca2201002103004	2	BovineHD0200010313	BovineHD0200010425	34964876	35530053	565.177	109
YHC	ca2201002103004	2	BovineHD0200011104	BovineHD0200011341	38010291	38756568	746.277	193
YHC	ca2201002103004	2	BovineHD0200013884	BovineHD0200014018	47857335	48480383	623.048	129
YHC	ca2201002103004	2	BovineHD0200014784	BovineHD0200040619	51677780	52413129	735.349	165
YHC	ca2201002103004	2	BovineHD0200018503	BovineHD0200018647	64003580	64587492	583.912	117
YHC	ca2201002103004	2	BovineHD0200022205	BovineHD0200022567	77097130	78503436	1406.31	326
YHC	ca2201002103004	2	BovineHD0200023600	BovineHD0200023758	82345208	83095351	750.143	143
YHC	ca2201002103004	2	BovineHD0200029112	BovineHD0200029360	101453020	102281806	828.786	165
YHC	ca2201002103004	2	BovineHD0200034103	BovineHD0200034312	118224110	118915870	691.76	165
YHC	ca2201002103004	3	BovineHD0300003464	BovineHD0300003625	10486700	11046451	559.751	150
YHC	ca2201002103004	3	BovineHD0300006263	BovineHD0300006728	19695367	21330799	1635.43	341
YHC	ca2201002103004	3	BovineHD0300006947	BovineHD0300007108	22145335	22715407	570.072	147
YHC	ca2201002103004	3	BovineHD0300027154	BovineHD0300027310	94237193	94877795	640.602	153
YHC	ca2201002103004	3	BovineHD0300027642	BovineHD0300027800	96403731	96917573	513.842	145
YHC	ca2201002103004	3	BTB-00962887	BovineHD0300029050	99463049	101529092	2066.04	416
YHC	ca2201002103004	3	BovineHD0300031175	BovineHD0300031331	108499369	109065631	566.262	144
YHC	ca2201002103004	4	BovineHD0400000421	BovineHD0400000542	1757331	2329990	572.659	110
YHC	ca2201002103004	4	BovineHD0400009749	BTA-122414-no-rs	34339007	34967013	628.006	119
YHC	ca2201002103004	4	BovineHD0400011058	BovineHD0400011180	39748902	40303954	555.052	123
YHC	ca2201002103004	4	BovineHD0400012308	BovineHD0400012691	44903526	46309909	1406.38	359
YHC	ca2201002103004	4	BovineHD0400013124	BovineHD0400013302	47750254	48369949	619.695	160
YHC	ca2201002103004	4	BovineHD0400017541	BovineHD0400017711	64091458	64595301	503.843	144
YHC	ca2201002103004	4	BovineHD0400036126	BTB-00567063	81314255	82073777	759.522	147
YHC	ca2201002103004	5	BovineHD0500006734	BovineHD0500006904	23143535	23721855	578.32	154
YHC	ca2201002103004	5	BovineHD0500007574	BovineHD0500007707	25927227	26461648	534.421	113
YHC	ca2201002103004	5	BovineHD0500008439	BovineHD0500008712	28715151	29784784	1069.63	227
YHC	ca2201002103004	5	BovineHD0500020612	BovineHD0500020856	72846437	73369669	523.232	168
YHC	ca2201002103004	5	ARS-BFGL-NGS-101748	BovineHD0500021289	74191590	74919136	727.546	125
YHC	ca2201002103004	5	BovineHD0500022888	BovineHD0500023123	80835016	81807562	972.546	177
YHC	ca2201002103004	5	BovineHD0500029587	ARS-BFGL-NGS-52457	103454169	104116518	662.349	161
YHC	ca2201002103004	5	BovineHD0500030343	BovineHD0500030479	105650530	106221295	570.765	124
YHC	ca2201002103004	5	BovineHD4100004084	BovineHD0500031823	109698544	110367443	668.899	184
YHC	ca2201002103004	5	BovineHD0500032341	BovineHD0500032496	111882143	112484156	602.013	123
YHC	ca2201002103004	5	BovineHD0500032663	BovineHD0500032821	113149913	113662441	512.528	140
YHC	ca2201002103004	6	BovineHD0600002021	BovineHD0600002212	8674067	9505460	831.393	157
YHC	ca2201002103004	6	BovineHD0600012566	BovineHD0600012730	46171876	46727275	555.399	147
YHC	ca2201002103004	6	BovineHD0600014347	BovineHD0600014483	52008529	52568923	560.394	114
YHC	ca2201002103004	6	BovineHD0600014917	BTB-00257952	54393004	54961725	568.721	153
YHC	ca2201002103004	6	BovineHD0600018365	BovineHD0600018617	66554508	67426887	872.379	245
YHC	ca2201002103004	6	BovineHD0600034771	BovineHD0600021463	76956488	77457643	501.155	108
YHC	ca2201002103004	6	BovineHD0600022437	BovineHD0600022679	81418922	81982462	563.54	209
YHC	ca2201002103004	6	BovineHD0600024599	BovineHD0600024708	89664917	90250445	585.528	104
YHC	ca2201002103004	7	BTB-00309643	BovineHD0700013961	47213804	48292045	1078.24	262
YHC	ca2201002103004	7	BovineHD0700014851	BovineHD0700015287	51011640	53097816	2086.18	387
YHC	ca2201002103004	7	BovineHD0700016215	BovineHD0700016507	56181165	57707984	1526.82	281
YHC	ca2201002103004	7	BovineHD0700016911	BovineHD0700017328	59075122	60527134	1452.01	373
YHC	ca2201002103004	7	BovineHD0700021308	BovineHD0700021755	72435354	73917151	1481.8	414
YHC	ca2201002103004	8	BovineHD0800016270	BovineHD0800016518	54089933	54818703	728.77	229
YHC	ca2201002103004	8	BovineHD0800016697	BovineHD0800016965	55359241	56226340	867.099	267
YHC	ca2201002103004	8	BovineHD0800019291	BovineHD0800019514	64382918	65123659	740.741	210
YHC	ca2201002103004	8	BovineHD0800020983	BovineHD0800021259	69740335	70632662	892.327	236
YHC	ca2201002103004	8	BTB-00699115	BovineHD0800023595	78082969	78774742	691.773	137
YHC	ca2201002103004	8	BovineHD0800027971	BovineHD0800033327	94474918	95042399	567.481	144
YHC	ca2201002103004	9	BovineHD0900000117	BovineHD0900000423	624826	2195334	1570.51	276
YHC	ca2201002103004	9	BovineHD0900013222	BovineHD0900013377	47999894	48543171	543.277	115
YHC	ca2201002103004	9	BovineHD0900016065	BTB-00394480	58706021	59231149	525.128	161
YHC	ca2201002103004	9	BovineHD0900021221	BovineHD0900031123	76146134	76722152	576.018	177
YHC	ca2201002103004	10	BovineHD1000002790	BovineHD1000002956	8437513	8994701	557.188	136
YHC	ca2201002103004	10	BovineHD1000008982	BovineHD1000009408	27353499	28690992	1337.49	362
YHC	ca2201002103004	10	BovineHD1000022531	BovineHD1000022659	78722296	79265399	543.103	103
YHC	ca2201002103004	10	BovineHD1000024832	BovineHD1000031578	87160571	87740067	579.496	119
YHC	ca2201002103004	11	BovineHD1100007404	BovineHD1100007555	24606095	25173969	567.874	137
YHC	ca2201002103004	11	BovineHD1100016105	BovineHD1100016368	55386583	56029136	642.553	245
YHC	ca2201002103004	11	BovineHD1100016525	BovineHD1100016698	56916652	57874775	958.123	161
YHC	ca2201002103004	11	Hapmap45969-BTA-100173	BovineHD1100018244	63686208	64283019	596.811	207
YHC	ca2201002103004	11	BovineHD1100018427	BovineHD1100018648	65180019	65994454	814.435	217
YHC	ca2201002103004	11	BovineHD1100023142	BovineHD1100023291	80795892	81485539	689.647	131
YHC	ca2201002103004	11	BovineHD1100025299	BovineHD1100025532	87863053	88559569	696.516	215
YHC	ca2201002103004	11	BovineHD1100031339	BovineHD1100027042	92420158	92939932	519.774	162
YHC	ca2201002103004	11	BovineHD1100027671	BovineHD1100027819	95119170	95660730	541.56	120
YHC	ca2201002103004	11	BovineHD1100028329	ARS-BFGL-NGS-107846	97435116	98186362	751.246	222
YHC	ca2201002103004	12	BovineHD1200007892	BovineHD1200008023	26294384	26862938	568.554	112
YHC	ca2201002103004	12	BovineHD4100009643	BovineHD1200016556	59798958	60370536	571.578	162
YHC	ca2201002103004	13	BovineHD1300004580	BovineHD1300004798	16215069	16806916	591.847	179
YHC	ca2201002103004	13	BovineHD1300017291	BovineHD1300017462	60324725	60882350	557.625	140
YHC	ca2201002103004	14	BovineHD1400007223	BovineHD1400024438	24881967	25471170	589.203	125
YHC	ca2201002103004	14	BovineHD1400009460	BovineHD1400009653	32971183	33627145	655.962	162
YHC	ca2201002103004	14	BovineHD1400011777	BovineHD1400011932	41203390	41893211	689.821	136
YHC	ca2201002103004	14	BovineHD1400012314	BovineHD1400012544	43494622	44320278	825.656	210
YHC	ca2201002103004	14	BovineHD1400014864	BovineHD1400015334	52459133	54576540	2117.41	437
YHC	ca2201002103004	14	Hapmap39171-BTA-35277	BovineHD1400018918	66951519	67775280	823.761	190
YHC	ca2201002103004	14	BovineHD1400019788	BovineHD1400019919	70578567	71080029	501.462	125
YHC	ca2201002103004	14	BovineHD1400021097	BovineHD1400021295	75165235	75909550	744.315	180
YHC	ca2201002103004	15	BovineHD1500000361	BovineHD1500000704	1410427	3105427	1695	323
YHC	ca2201002103004	15	ARS-BFGL-NGS-119665	BovineHD1500008929	31742880	32892206	1149.33	315
YHC	ca2201002103004	15	ARS-BFGL-BAC-33541	BovineHD1500013794	47336499	48091239	754.74	170
YHC	ca2201002103004	15	BTB-01561193	BovineHD1500017389	59891308	60571951	680.643	117
YHC	ca2201002103004	16	BovineHD1600002352	BovineHD1600002502	8242217	9175884	933.667	123
YHC	ca2201002103004	16	BovineHD1600012212	BovineHD1600012481	43861858	44997873	1136.02	220
YHC	ca2201002103004	16	BovineHD1600012571	BovineHD1600012750	45373065	46317196	944.131	175
YHC	ca2201002103004	16	BovineHD1600014457	BovineHD1600014757	52056108	53334351	1278.24	277
YHC	ca2201002103004	16	BovineHD1600021023	BovineHD1600021334	74018281	74684486	666.205	261
YHC	ca2201002103004	17	BovineHD4100012796	BovineHD1700000388	1198579	1708122	509.543	126
YHC	ca2201002103004	17	ARS-BFGL-NGS-22126	BovineHD1700003185	10498926	11059155	560.229	161
YHC	ca2201002103004	17	BovineHD1700003705	BovineHD1700003900	12752326	13685049	932.723	176
YHC	ca2201002103004	17	BovineHD1700020313	BovineHD1700020437	69674554	70278544	603.99	113
YHC	ca2201002103004	18	BovineHD1800004468	BovineHD1800004651	13556350	14341599	785.249	181
YHC	ca2201002103004	18	BovineHD1800005214	BovineHD1800005414	16720599	17440399	719.8	190
YHC	ca2201002103004	18	BovineHD1800010858	BovineHD4100013636	36031751	36654027	622.276	122
YHC	ca2201002103004	19	BovineHD1900000002	BovineHD1900000239	81083	1288413	1207.33	198
YHC	ca2201002103004	19	BovineHD1900013324	BovineHD1900019003	47969138	48730141	761.003	220
YHC	ca2201002103004	20	BovineHD2000001229	BovineHD2000001385	3795912	4303780	507.868	131
YHC	ca2201002103004	20	BovineHD2000006934	BovineHD2000007098	22994870	23538322	543.452	152
YHC	ca2201002103004	20	BovineHD2000016455	BovineHD2000016631	58895578	59403929	508.351	152
YHC	ca2201002103004	20	BovineHD4100014883	BovineHD2000019457	66693276	67226544	533.268	169
YHC	ca2201002103004	21	BovineHD2100000835	BovineHD2100001004	4840930	5526390	685.46	144
YHC	ca2201002103004	21	BovineHD2100007758	BovineHD2100007926	26908312	27413852	505.54	162
YHC	ca2201002103004	21	BovineHD2100008221	BovineHD2100008724	28360505	30307658	1947.15	465
YHC	ca2201002103004	21	BovineHD2100009209	BovineHD2100009382	31930607	32702714	772.107	162
YHC	ca2201002103004	21	BovineHD2100017100	BovineHD2100017336	59179246	59807811	628.565	220
YHC	ca2201002103004	21	BovineHD2100020657	BovineHD2100021458	70550045	71525965	975.92	206
YHC	ca2201002103004	22	BovineHD2200008548	BovineHD2200008698	29477134	30114531	637.397	124
YHC	ca2201002103004	22	BovineHD2200014060	BovineHD2200014200	49035554	49650682	615.128	113
YHC	ca2201002103004	22	BovineHD2200014565	BovineHD2200015084	51076151	53104213	2028.06	461
YHC	ca2201002103004	23	BovineHD2300001978	BovineHD2300002097	7816490	8391039	574.549	107
YHC	ca2201002103004	23	BovineHD2300002373	BovineHD2300002484	9637366	10160785	523.419	110
YHC	ca2201002103004	23	ARS-BFGL-NGS-42525	BovineHD2300003385	13081503	13589426	507.923	109
YHC	ca2201002103004	24	BovineHD2400011597	BovineHD2400011766	41736061	42430704	694.643	173
YHC	ca2201002103004	25	Hapmap23723-BTC-028197	BovineHD2500008628	30572524	31440101	867.577	175
YHC	ca2201002103004	26	BovineHD2600001260	BovineHD2600001433	5671519	6299727	628.208	170
YHC	ca2201002103004	26	BovineHD2600005632	BovineHD2600005792	21875849	22630715	754.866	155
YHC	ca2201002103004	26	BovineHD2600013099	BovineHD2600013314	46275355	46791077	515.722	182
YHC	ca2201002103004	27	BovineHD2700013598	BovineHD2700007733	27069527	27576691	507.164	129
YHC	ca2201002103004	27	ARS-BFGL-NGS-16551	BovineHD2700009214	32073018	32650250	577.232	115
YHC	ca2201002103004	28	BovineHD2800000421	BovineHD2800000635	1213974	1772305	558.331	173
YHC	ca2201002103004	28	BovineHD2800013536	BovineHD2800005273	18978691	19501115	522.424	100
YHC	ca2201002103004	28	BovineHD2800006537	BovineHD2800006691	25432421	26047485	615.064	153
YHC	ca2201002103006	1	BovineHD0100002357	BovineHD0100002485	7221324	7754597	533.273	100
YHC	ca2201002103006	1	BovineHD0100009767	BovineHD4100000196	34050657	34720308	669.651	167
YHC	ca2201002103006	1	BovineHD0100021778	BovineHD0100024515	75702530	85754383	10051.9	2367
YHC	ca2201002103006	1	BovineHD0100046517	BovineHD0100026999	85783489	95090688	9307.2	2190
YHC	ca2201002103006	1	BovineHD0100027056	BovineHD0100027979	95223001	97941765	2718.76	814
YHC	ca2201002103006	1	BovineHD0100029786	BovineHD0100029990	104607581	105678148	1070.57	191
YHC	ca2201002103006	1	BovineHD0100031269	BovineHD0100031591	110515851	111626506	1110.65	273
YHC	ca2201002103006	1	BovineHD0100031603	BovineHD0100031889	111663977	112684636	1020.66	266
YHC	ca2201002103006	1	BovineHD0100032138	BovineHD0100032276	113621997	114246195	624.198	128
YHC	ca2201002103006	1	BovineHD4100000657	BovineHD0100032882	115418454	116327478	909.024	210
YHC	ca2201002103006	1	BovineHD0100047203	BovineHD0100034955	123087860	123760905	673.045	149
YHC	ca2201002103006	1	BovineHD0100037315	BovineHD0100037528	131246126	131832462	586.336	180
YHC	ca2201002103006	1	BovineHD0100038011	BovineHD0100038159	133408988	134130682	721.694	124
YHC	ca2201002103006	1	BovineHD0100040360	BovineHD0100040966	141085986	142690883	1604.9	552
YHC	ca2201002103006	1	BovineHD0100042428	BovineHD0100042724	146845628	147707076	861.448	282
YHC	ca2201002103006	1	BovineHD0100044442	BovineHD0100044662	152747685	153380385	632.7	202
YHC	ca2201002103006	1	BTB-00072962	BovineHD0100045443	154857059	155610929	753.87	252
YHC	ca2201002103006	2	BovineHD0200000001	BovineHD0200000190	6889	758829	751.94	154
YHC	ca2201002103006	2	BovineHD0200000969	BovineHD0200002581	3678993	8926592	5247.6	1457
YHC	ca2201002103006	2	BovineHD0200009498	BovineHD0200012010	32081854	41382505	9300.65	2214
YHC	ca2201002103006	2	ARS-BFGL-NGS-81871	BovineHD0200021139	73165500	73845998	680.498	192
YHC	ca2201002103006	2	BovineHD0200023855	BovineHD0200024043	83433611	84225448	791.837	154
YHC	ca2201002103006	2	BovineHD0200029045	BovineHD0200029333	101221532	102147637	926.105	180
YHC	ca2201002103006	2	BovineHD4100001450	BovineHD0200030129	103265488	104826516	1561.03	440
YHC	ca2201002103006	2	BovineHD0200030216	BovineHD4100001505	105015747	110780984	5765.24	1470
YHC	ca2201002103006	2	BovineHD0200031936	BovineHD0200033242	110814534	115167954	4353.42	1189
YHC	ca2201002103006	2	BovineHD0200038209	BovineHD0200038394	131421896	131958797	536.901	162
YHC	ca2201002103006	3	BovineHD0300000003	BovineHD0300004839	25683	14939616	14913.9	4140
YHC	ca2201002103006	3	BovineHD4100002039	BovineHD0300036135	37300146	54358998	17058.9	4334
YHC	ca2201002103006	3	BovineHD0300016503	BovineHD0300021934	54541000	75591902	21050.9	4705
YHC	ca2201002103006	3	BovineHD0300027738	BovineHD0300027899	96667658	97261817	594.159	151
YHC	ca2201002103006	3	BovineHD0300028698	BovineHD0300028806	99936110	100437587	501.477	109
YHC	ca2201002103006	3	BovineHD0300033119	BovineHD0300033336	114507043	115193115	686.072	212
YHC	ca2201002103006	3	BovineHD0300033386	BovineHD0300033631	115322123	115962298	640.175	237
YHC	ca2201002103006	4	BovineHD0400012373	BovineHD0400012615	45123966	46109478	985.512	229
YHC	ca2201002103006	4	BovineHD0400017149	BovineHD0400017411	62576052	63573528	997.476	240
YHC	ca2201002103006	4	BovineHD0400021345	BovineHD0400022838	77112875	82673741	5560.87	1353
YHC	ca2201002103006	5	BovineHD0500011825	BovineHD0500011999	41415525	41992091	576.566	157
YHC	ca2201002103006	5	BovineHD0500012217	BovineHD0500012474	42768016	43596639	828.623	237
YHC	ca2201002103006	5	BovineHD0500035943	BovineHD0500014165	48585608	49167755	582.147	137
YHC	ca2201002103006	5	BovineHD0500015700	ARS-BFGL-NGS-14970	55068073	55865567	797.494	176
YHC	ca2201002103006	5	BovineHD0500019217	BovineHD0500019395	68561774	69177073	615.299	170
YHC	ca2201002103006	5	BovineHD0500036084	BovineHD4100003867	76564646	77364276	799.63	118
YHC	ca2201002103006	5	BovineHD0500031309	BovineHD0500031492	108690396	109282342	591.946	181
YHC	ca2201002103006	6	BovineHD0600000197	BovineHD0600000382	922236	1524791	602.555	172
YHC	ca2201002103006	6	BovineHD0600002512	BovineHD0600034604	10561754	11389695	827.941	225
YHC	ca2201002103006	6	BovineHD0600008034	BovineHD0600008199	28901899	29414410	512.511	149
YHC	ca2201002103006	6	BovineHD0600008210	BovineHD0600008640	29461483	30869971	1408.49	389
YHC	ca2201002103006	6	BovineHD0600010698	BovineHD0600010843	38647897	39445731	797.834	175
YHC	ca2201002103006	6	BovineHD0600016015	BovineHD0600016222	58403026	58915779	512.753	187
YHC	ca2201002103006	6	BovineHD0600021613	BTA-76070-no-rs	77895597	78598487	702.89	141
YHC	ca2201002103006	6	Hapmap48129-BTA-95633	BovineHD0600031053	91578337	110251775	18673.4	5387
YHC	ca2201002103006	6	BovineHD0600031059	BovineHD0600033290	110263720	117005680	6741.96	1963
YHC	ca2201002103006	6	BovineHD0600033328	BovineHD0600034414	117128949	119454666	2325.72	757
YHC	ca2201002103006	7	BovineHD0700005758	BovineHD0700005881	20673907	21282213	608.306	114
YHC	ca2201002103006	7	BovineHD0700014840	BovineHD0700015020	50959514	51780531	821.017	161
YHC	ca2201002103006	7	BovineHD0700015370	BovineHD0700015614	53480068	54034771	554.703	229
YHC	ca2201002103006	7	BovineHD0700033819	BovineHD0700019405	66054838	66637070	582.232	124
YHC	ca2201002103006	8	BovineHD0800004972	BovineHD0800005146	15901945	16465998	564.053	160
YHC	ca2201002103006	8	BovineHD0800009756	BovineHD0800009857	32355180	32888189	533.009	101
YHC	ca2201002103006	8	BovineHD0800011104	BovineHD0800011330	37200111	38020893	820.782	197
YHC	ca2201002103006	8	BovineHD0800012163	BovineHD0800012324	40819259	41380671	561.412	146
YHC	ca2201002103006	8	BovineHD0800014917	BovineHD0800015126	49823088	50633037	809.949	160
YHC	ca2201002103006	8	ARS-BFGL-NGS-55686	BovineHD0800022193	72395359	73865753	1470.39	368
YHC	ca2201002103006	8	BovineHD0800028746	BovineHD0800028898	97295517	97873671	578.154	142
YHC	ca2201002103006	9	BovineHD0900004320	BovineHD0900005145	16143931	18947720	2803.79	724
YHC	ca2201002103006	9	BovineHD0900007991	BovineHD0900008281	29414320	30521072	1106.75	257
YHC	ca2201002103006	9	BovineHD0900016795	BovineHD0900017123	61174574	62308866	1134.29	294
YHC	ca2201002103006	9	BovineHD0900021509	BovineHD0900021647	77087303	77659440	572.137	127
YHC	ca2201002103006	10	BovineHD1000002958	BovineHD1000003171	9003574	9580247	576.673	193
YHC	ca2201002103006	10	BovineHD1000006532	BovineHD1000006697	19989351	20593175	603.824	139
YHC	ca2201002103006	10	BovineHD1000010800	BovineHD1000011277	34159242	35965068	1805.83	424
YHC	ca2201002103006	10	BovineHD1000011985	BovineHD1000012175	38781258	39557396	776.138	159
YHC	ca2201002103006	10	BovineHD1000012899	BovineHD1000013031	42588095	43270333	682.238	118
YHC	ca2201002103006	10	BovineHD1000014178	BovineHD1000014482	47252767	48179090	926.323	269
YHC	ca2201002103006	10	BovineHD1000018822	BovineHD1000019325	65190169	67345149	2154.98	449
YHC	ca2201002103006	10	BovineHD1000023586	BovineHD1000023800	82794406	83527497	733.091	196
YHC	ca2201002103006	10	BovineHD1000029812	BovineHD1000030063	102368467	102938285	569.818	241
YHC	ca2201002103006	11	BovineHD1100003415	BovineHD1100003664	9752765	10760785	1008.02	239
YHC	ca2201002103006	11	BovineHD1100004778	BovineHD1100004940	14864251	15465224	600.973	146
YHC	ca2201002103006	11	BTA-120835-no-rs	BovineHD4100008616	21208161	21796820	588.659	184
YHC	ca2201002103006	11	BovineHD1100007554	BovineHD1100007839	25168873	26194100	1025.23	235
YHC	ca2201002103006	11	BovineHD1100010641	BovineHD1100014815	35891632	50306893	14415.3	3663
YHC	ca2201002103006	11	BovineHD1100014826	BovineHD1100016066	50361376	55281989	4920.61	1120
YHC	ca2201002103006	11	BovineHD1100017501	BovineHD1100017657	61657210	62308426	651.216	141
YHC	ca2201002103006	12	BovineHD1200026749	BovineHD1200005195	8882179	17058479	8176.3	2592
YHC	ca2201002103006	12	BovineHD1200011998	BovineHD1200012201	42816784	43787137	970.353	193
YHC	ca2201002103006	13	BTA-92225-no-rs	BovineHD1300001394	313308	5332272	5018.96	1233
YHC	ca2201002103006	13	BovineHD1300001395	BovineHD1300002991	5577663	10947084	5369.42	1509
YHC	ca2201002103006	13	BovineHD1300003132	BovineHD1300006157	11516469	21209474	9693	2630
YHC	ca2201002103006	13	BovineHD1300014775	BovineHD1300014897	51924233	52545067	620.834	109
YHC	ca2201002103006	13	BovineHD1300018039	BovineHD1300018337	63093719	64280381	1186.66	175
YHC	ca2201002103006	13	BovineHD1300022988	BovineHD1300023198	79504003	80176736	672.733	177
YHC	ca2201002103006	14	BovineHD1400006686	BovineHD1400006965	23106604	24008839	902.235	255
YHC	ca2201002103006	14	Hapmap40120-BTA-34288	BTB-01143648	24787245	26168147	1380.9	333
YHC	ca2201002103006	14	ARS-BFGL-BAC-17596	BovineHD1400011330	35645980	39479420	3833.44	957
YHC	ca2201002103006	14	BovineHD1400011505	BovineHD1400012229	40114557	43032667	2918.11	646
YHC	ca2201002103006	14	BovineHD1400016989	BovineHD1400017144	61226650	61800300	573.65	143
YHC	ca2201002103006	14	BovineHD1400017375	BovineHD1400017504	62483934	63015466	531.532	128
YHC	ca2201002103006	14	BovineHD1400017728	BovineHD1400017888	63888257	64419633	531.376	153
YHC	ca2201002103006	14	BovineHD1400018725	BovineHD1400018865	66964579	67574054	609.475	134
YHC	ca2201002103006	14	BovineHD1400019769	BovineHD1400019919	70481335	71080029	598.694	140
YHC	ca2201002103006	15	BovineHD1500004439	ARS-BFGL-NGS-59156	17511686	18507545	995.859	216
YHC	ca2201002103006	15	BovineHD1500004898	BovineHD1500005085	19264502	20078902	814.4	173
YHC	ca2201002103006	15	BTB-00586906	BovineHD1500007954	24774522	29543811	4769.29	1317
YHC	ca2201002103006	15	BovineHD1500007964	BovineHD1500010459	29644002	37937463	8293.46	2353
YHC	ca2201002103006	15	BovineHD1500015554	BovineHD1500015712	53883480	54386553	503.073	135
YHC	ca2201002103006	15	BovineHD1500018588	BovineHD1500018800	65029715	65642976	613.261	205
YHC	ca2201002103006	15	BovineHD1500024756	BovineHD1500024899	84380083	84881381	501.298	131
YHC	ca2201002103006	16	BovineHD1600001259	BovineHD1600001465	4479252	5070294	591.042	184
YHC	ca2201002103006	16	BovineHD1600012177	BovineHD1600012404	43679341	44618155	938.814	178
YHC	ca2201002103006	16	BovineHD1600012576	BovineHD1600012683	45402505	45980018	577.513	103
YHC	ca2201002103006	16	BovineHD1600019030	BovineHD1600019209	67070373	67861973	791.6	165
YHC	ca2201002103006	16	BovineHD1600020636	BovineHD1600020809	72606923	73255506	648.583	137
YHC	ca2201002103006	16	BovineHD1600021306	BovineHD1600021506	74596987	75240624	643.637	167
YHC	ca2201002103006	17	BovineHD1700006087	BovineHD1700006198	21030322	21548588	518.266	107
YHC	ca2201002103006	17	BovineHD1700017955	BovineHD1700018243	62868135	63520839	652.704	280
YHC	ca2201002103006	18	BovineHD1800004600	BovineHD1800004761	14095339	15002281	906.942	160
YHC	ca2201002103006	18	BovineHD1800013294	BovineHD4100013708	45029663	45830966	801.303	134
YHC	ca2201002103006	19	BovineHD1900006074	BovineHD1900006278	21079031	21930663	851.632	176
YHC	ca2201002103006	19	BovineHD1900009862	BovineHD1900009999	33442827	33968947	526.12	118
YHC	ca2201002103006	20	BovineHD2000006241	BovineHD2000006426	20826094	21451124	625.03	180
YHC	ca2201002103006	21	BovineHD2100006983	BovineHD2100007100	23774786	24331498	556.712	107
YHC	ca2201002103006	21	BovineHD2100009070	BovineHD2100009421	31503171	32871321	1368.15	313
YHC	ca2201002103006	21	BovineHD2100011068	BovineHD2100011234	38046417	38858586	812.169	165
YHC	ca2201002103006	21	BovineHD2100018882	BovineHD4100015363	64176804	67518521	3341.72	872
YHC	ca2201002103006	22	BovineHD2200000013	BovineHD2200006058	92533	21041156	20948.6	5308
YHC	ca2201002103006	22	BovineHD2200006074	BovineHD2200006237	21073803	21590436	516.633	151
YHC	ca2201002103006	22	BovineHD2200007793	BovineHD2200007980	27161911	27684339	522.428	149
YHC	ca2201002103006	22	ARS-BFGL-NGS-21808	ARS-BFGL-NGS-43172	35771697	36621591	849.894	162
YHC	ca2201002103006	22	BovineHD2200014230	BovineHD2200014451	49752627	50662599	909.972	200
YHC	ca2201002103006	22	BovineHD2200015720	BovineHD2200016699	55198976	57844079	2645.1	912
YHC	ca2201002103006	23	BovineHD2300008625	BovineHD2300009047	30089424	31306253	1216.83	351
YHC	ca2201002103006	23	BovineHD2300012366	BovineHD2300015177	42833275	52258805	9425.53	2470
YHC	ca2201002103006	24	BovineHD2400000309	BovineHD2400000452	1364671	1867132	502.461	141
YHC	ca2201002103006	24	BovineHD2400007136	Hapmap40764-BTA-58434	26247282	54736873	28489.6	7707
YHC	ca2201002103006	25	BovineHD2500000005	BovineHD2500002550	25945	9598341	9572.4	2561
YHC	ca2201002103006	25	BovineHD2500002568	BovineHD2500004780	9667824	16968812	7300.99	2118
YHC	ca2201002103006	25	BovineHD2500008451	BovineHD2500008583	30447576	31271913	824.337	154
YHC	ca2201002103006	26	BovineHD2600000523	BovineHD2600000785	3031990	4055365	1023.38	242
YHC	ca2201002103006	26	BovineHD2600004636	BovineHD2600004871	18151105	18863256	712.151	209
YHC	ca2201002103006	26	BovineHD2600011843	BovineHD2600012096	42764304	43482481	718.177	222
YHC	ca2201002103006	26	BovineHD2600013779	BovineHD2600014158	47872246	49122804	1250.56	348
YHC	ca2201002103006	27	BovineHD2700005410	BovineHD2700013563	18855337	19618512	763.175	205
YHC	ca2201002103006	27	ARS-BFGL-NGS-101179	BovineHD2700007102	24273840	25321252	1047.41	256
YHC	ca2201002103006	28	BovineHD2800001636	BovineHD2800001820	5512029	6117694	605.665	167
YHC	ca2201002103006	28	BovineHD2800006504	BovineHD2800006639	25273410	25942773	669.363	135
YHC	ca2201002103006	28	BovineHD2800007166	BovineHD2800009970	27397656	36435337	9037.68	2442
YHC	ca2201002103006	29	BovineHD2900001213	BovineHD2900001355	4240104	4740595	500.491	130
YHC	ca2201002103006	29	BovineHD2900005486	BovineHD2900015005	18839623	19596940	757.317	160
YHC	ca2201002103006	29	BovineHD2900011485	BovineHD2900011779	37947314	38971856	1024.54	158
YHC	ca2201002103008	1	BovineHD0100005661	BovineHD0100005804	18966019	19517766	551.747	126
YHC	ca2201002103008	1	BovineHD0100012683	BovineHD0100012891	44509882	45136261	626.379	202
YHC	ca2201002103008	1	BovineHD0100016282	BovineHD0100016554	57378203	58489631	1111.43	253
YHC	ca2201002103008	1	BovineHD0100016678	BovineHD0100016849	58882107	59483856	601.749	154
YHC	ca2201002103008	1	BovineHD0100021811	BovineHD0100022048	75837428	76493739	656.311	217
YHC	ca2201002103008	1	BovineHD0100023892	BovineHD0100024065	83364235	84094184	729.949	112
YHC	ca2201002103008	1	BovineHD0100024236	BovineHD0100024355	84596517	85117058	520.541	100
YHC	ca2201002103008	1	BovineHD0100024375	BovineHD0100024529	85188355	85817779	629.424	149
YHC	ca2201002103008	1	BovineHD0100025346	BovineHD0100025575	89173807	89872553	698.746	191
YHC	ca2201002103008	1	BovineHD0100029483	BovineHD0100029636	103415878	103959614	543.736	145
YHC	ca2201002103008	1	BovineHD0100029760	BovineHD0100030064	104447778	105902059	1454.28	277
YHC	ca2201002103008	1	BovineHD0100033550	BovineHD0100033788	118849208	119465886	616.678	219
YHC	ca2201002103008	1	BovineHD0100034448	BovineHD0100034582	121678079	122261754	583.675	126
YHC	ca2201002103008	1	BovineHD0100038009	BovineHD0100038201	133402495	134348292	945.797	158
YHC	ca2201002103008	1	BovineHD0100038960	BTA-120764-no-rs	136738405	137284174	545.769	185
YHC	ca2201002103008	1	BovineHD0100043393	BovineHD0100046649	149689362	158319652	8630.29	2683
YHC	ca2201002103008	2	BovineHD0200010245	BovineHD0200010381	34687060	35324317	637.257	124
YHC	ca2201002103008	2	BovineHD0200013917	BovineHD0200014044	48018929	48568255	549.326	124
YHC	ca2201002103008	2	BovineHD0200014974	BovineHD0200015125	52471819	52994055	522.236	147
YHC	ca2201002103008	2	BovineHD0200015947	BovineHD0200016143	56280701	56876751	596.05	185
YHC	ca2201002103008	2	BovineHD0200017727	BovineHD0200018062	61695408	62579353	883.945	299
YHC	ca2201002103008	2	Hapmap39338-BTA-47826	BovineHD0200018373	62952248	63463316	511.068	193
YHC	ca2201002103008	2	BovineHD0200020615	BovineHD0200020773	71819182	72578546	759.364	160
YHC	ca2201002103008	2	BovineHD0200023247	BovineHD0200023391	80840716	81404520	563.804	126
YHC	ca2201002103008	2	BovineHD0200025544	BovineHD0200025935	89862949	91118631	1255.68	332
YHC	ca2201002103008	2	BovineHD0200029085	BovineHD0200029375	101372179	102340540	968.361	186
YHC	ca2201002103008	2	BovineHD0200035445	BovineHD0200035663	122196042	123003801	807.759	196
YHC	ca2201002103008	3	BovineHD0300003832	BovineHD0300004036	11604156	12333188	729.032	116
YHC	ca2201002103008	3	BovineHD0300021759	BovineHD0300021892	74953682	75462211	508.529	125
YHC	ca2201002103008	4	BovineHD0400001809	BovineHD0400006635	6288263	22483272	16195	4171
YHC	ca2201002103008	4	BovineHD0400009906	BovineHD0400010065	35080557	35914240	833.683	147
YHC	ca2201002103008	4	BovineHD0400014936	BovineHD0400015040	54221347	54879300	657.953	107
YHC	ca2201002103008	4	BovineHD0400020242	BovineHD0400020406	73090737	73619008	528.271	158
YHC	ca2201002103008	4	BovineHD0400032146	ARS-BFGL-NGS-57936	111926805	113889320	1962.52	614
YHC	ca2201002103008	4	BovineHD0400032904	BovineHD0400035302	113998633	120635950	6637.32	2167
YHC	ca2201002103008	5	BovineHD0500001423	BovineHD0500008272	5265905	28252286	22986.4	5866
YHC	ca2201002103008	5	BovineHD0500009935	BovineHD0500010083	34234157	35104750	870.593	129
YHC	ca2201002103008	5	BovineHD0500011947	BovineHD0500012191	41870473	42643944	773.471	205
YHC	ca2201002103008	5	ARS-BFGL-NGS-65121	BovineHD0500012577	43209929	43884308	674.379	199
YHC	ca2201002103008	5	BovineHD0500019562	BovineHD0500019721	69862901	70368160	505.259	127
YHC	ca2201002103008	5	BTB-01456593	BovineHD0500021977	76691828	77360861	669.033	108
YHC	ca2201002103008	5	BovineHD0500027160	BovineHD0500027321	95610116	96223103	612.987	144
YHC	ca2201002103008	6	BovineHD0600006490	BovineHD0600006685	23524217	24207374	683.157	186
YHC	ca2201002103008	6	BovineHD0600009184	BovineHD0600009584	32795324	34327858	1532.53	396
YHC	ca2201002103008	6	BovineHD0600014157	BovineHD0600026726	51349207	96076103	44726.9	11389
YHC	ca2201002103008	7	BovineHD0700005330	BovineHD0700005513	19128879	19792310	663.431	155
YHC	ca2201002103008	7	BovineHD0700010198	BovineHD0700010374	35646155	36154801	508.646	140
YHC	ca2201002103008	7	BovineHD0700011480	BovineHD0700011648	39540481	40165128	624.647	150
YHC	ca2201002103008	7	BovineHD0700012973	BovineHD0700013134	45037321	45735215	697.894	138
YHC	ca2201002103008	7	BovineHD0700014841	BovineHD0700014965	50966893	51512280	545.387	107
YHC	ca2201002103008	7	BovineHD0700033344	BovineHD0700015211	51598837	52711126	1112.29	203
YHC	ca2201002103008	7	BovineHD0700015370	BovineHD0700015614	53480068	54034771	554.703	229
YHC	ca2201002103008	7	BovineHD0700025071	BovineHD0700025390	85490625	86571408	1080.78	310
YHC	ca2201002103008	7	BovineHD0700030232	BovineHD0700030952	103526992	105815357	2288.36	660
YHC	ca2201002103008	7	BovineHD0700030956	BovineHD0700031449	105935078	107889488	1954.41	426
YHC	ca2201002103008	8	BovineHD0800004024	BovineHD0800004163	12508925	13025131	516.206	121
YHC	ca2201002103008	8	BovineHD0800012556	BovineHD0800012817	42139079	42995381	856.302	216
YHC	ca2201002103008	8	BovineHD0800013968	BovineHD0800014550	46639255	48568355	1929.1	528
YHC	ca2201002103008	8	BovineHD0800016264	BovineHD0800016493	54073248	54762950	689.702	212
YHC	ca2201002103008	8	BovineHD0800017317	BovineHD0800017552	57858800	58688472	829.672	201
YHC	ca2201002103008	8	BovineHD0800017655	BovineHD0800017815	59060830	59708377	647.547	130
YHC	ca2201002103008	8	BovineHD0800018540	ARS-BFGL-NGS-10850	62091703	62635719	544.016	104
YHC	ca2201002103008	8	BovineHD0800020081	BovineHD0800020233	66904244	67478623	574.379	142
YHC	ca2201002103008	9	BovineHD0900000686	BovineHD0900001031	3600999	4965556	1364.56	285
YHC	ca2201002103008	9	BovineHD0900003432	BovineHD0900003581	13190862	13703086	512.224	130
YHC	ca2201002103008	9	BovineHD0900005522	BovineHD0900005655	20304630	20928161	623.531	120
YHC	ca2201002103008	9	BovineHD0900012042	BovineHD0900012248	43413960	44091047	677.087	204
YHC	ca2201002103008	9	BovineHD0900021522	BovineHD0900021647	77123796	77659440	535.644	114
YHC	ca2201002103008	10	BovineHD1000001205	BovineHD1000001369	3918115	4494778	576.663	151
YHC	ca2201002103008	10	BovineHD1000015853	BovineHD1000015964	53037548	53582540	544.992	104
YHC	ca2201002103008	10	BovineHD1000024406	BovineHD1000024524	85551039	86074589	523.55	105
YHC	ca2201002103008	10	BovineHD1000029501	BovineHD1000030864	101690577	104297182	2606.61	847
YHC	ca2201002103008	11	BovineHD1100017609	BovineHD1100017807	62100688	62759902	659.214	172
YHC	ca2201002103008	11	BovineHD1100027608	BovineHD1100027728	94786157	95313730	527.573	107
YHC	ca2201002103008	12	BovineHD1200007762	BovineHD1200027725	25715719	26272690	556.971	118
YHC	ca2201002103008	12	BovineHD1200010750	BovineHD1200010890	36914834	37541330	626.496	137
YHC	ca2201002103008	12	BovineHD1200028551	BovineHD1200023271	80727817	81237495	509.678	161
YHC	ca2201002103008	13	BovineHD1300003968	BovineHD1300004094	13853470	14419343	565.873	118
YHC	ca2201002103008	13	BovineHD1300006842	BovineHD1300006981	23692888	24211391	518.503	125
YHC	ca2201002103008	13	BovineHD1300009044	BovineHD1300009306	31070823	31782612	711.789	259
YHC	ca2201002103008	13	BovineHD1300016778	BovineHD1300016930	58602926	59124977	522.051	133
YHC	ca2201002103008	13	BovineHD1300020873	BovineHD1300021041	72555304	73146849	591.545	157
YHC	ca2201002103008	13	BovineHD1300022334	BovineHD1300022499	77118156	77715451	597.295	146
YHC	ca2201002103008	14	BovineHD1400004028	BovineHD1400004185	13933845	14491250	557.405	126
YHC	ca2201002103008	14	BovineHD1400004326	BovineHD1400004636	15423765	16359212	935.447	278
YHC	ca2201002103008	14	BovineHD1400004809	BovineHD1400004981	16951825	17507630	555.805	156
YHC	ca2201002103008	14	BovineHD1400006702	BovineHD1400006920	23147383	23843549	696.166	202
YHC	ca2201002103008	14	BovineHD1400007221	BovineHD1400007491	24877166	25930713	1053.55	256
YHC	ca2201002103008	14	BovineHD1400009347	BovineHD1400009485	32473148	33063498	590.35	125
YHC	ca2201002103008	14	BovineHD1400010710	BovineHD1400010877	37404424	38033295	628.871	158
YHC	ca2201002103008	14	BovineHD1400012088	BovineHD1400012575	42447949	44487250	2039.3	437
YHC	ca2201002103008	15	BovineHD1500000211	BovineHD1500002111	812194	8319377	7507.18	1651
YHC	ca2201002103008	15	BovineHD1500009922	BovineHD1500010039	36041807	36603622	561.815	115
YHC	ca2201002103008	15	BovineHD1500012744	BovineHD1500012958	45449141	45950858	501.717	161
YHC	ca2201002103008	16	BovineHD1600014471	BovineHD1600014715	52125057	53205797	1080.74	226
YHC	ca2201002103008	17	BovineHD1700006245	BovineHD1700006522	21697411	22786559	1089.15	275
YHC	ca2201002103008	17	BovineHD1700007292	BovineHD1700007638	25875647	27011949	1136.3	266
YHC	ca2201002103008	17	BovineHD1700020337	BovineHD1700020443	69752767	70295271	542.504	100
YHC	ca2201002103008	18	BovineHD1800001121	BovineHD1800001290	3804542	4415200	610.658	152
YHC	ca2201002103008	18	BovineHD1800019592	BovineHD1800007672	24237018	24867586	630.568	163
YHC	ca2201002103008	18	BovineHD1800015588	BovineHD1800015707	52905629	53471855	566.226	102
YHC	ca2201002103008	19	BovineHD1900000078	BovineHD1900000199	547297	1125322	578.025	104
YHC	ca2201002103008	19	BovineHD1900006334	BovineHD1900006535	22221844	22735753	513.909	173
YHC	ca2201002103008	19	BovineHD1900008267	BovineHD1900008429	28084699	28723136	638.437	153
YHC	ca2201002103008	20	BovineHD2000003710	BovineHD2000003922	11527083	12288861	761.778	195
YHC	ca2201002103008	20	BovineHD2000004524	BovineHD2000004637	14686883	15363265	676.382	114
YHC	ca2201002103008	20	BovineHD2000007119	BovineHD2000007292	23634474	24221497	587.023	157
YHC	ca2201002103008	20	BovineHD2000007358	BovineHD2000007576	24465750	25260312	794.562	193
YHC	ca2201002103008	20	BTA-44917-no-rs	BovineHD2000011796	40437346	41008154	570.808	189
YHC	ca2201002103008	20	BovineHD2000016883	BovineHD2000017022	60129830	60637018	507.188	128
YHC	ca2201002103008	20	BovineHD2000020797	BovineHD2000021006	71092854	71896856	804.002	184
YHC	ca2201002103008	21	BovineHD2100000352	BovineHD2100000492	2645045	3221949	576.904	120
YHC	ca2201002103008	21	BovineHD2100001252	BovineHD2100001406	6277493	6830040	552.547	141
YHC	ca2201002103008	21	BovineHD2100009209	BovineHD2100009396	31930607	32772171	841.564	175
YHC	ca2201002103008	22	BovineHD2200000950	BovineHD2200001100	3542964	4075193	532.229	116
YHC	ca2201002103008	22	BovineHD2200018008	BovineHD2200017430	59478210	60098490	620.28	140
YHC	ca2201002103008	23	BovineHD2300000243	BovineHD2300000381	1507192	2117708	610.516	122
YHC	ca2201002103008	23	BovineHD4100015956	BovineHD2300003109	11910445	12527502	617.057	157
YHC	ca2201002103008	24	BovineHD2400000044	BovineHD2400000198	309736	941929	632.193	126
YHC	ca2201002103008	24	BovineHD2400012572	BovineHD2400012820	45758815	46483427	724.612	213
YHC	ca2201002103008	24	BovineHD2400013745	BovineHD2400013858	49132268	49658264	525.996	109
YHC	ca2201002103008	26	BovineHD2600010752	BovineHD2600010978	39174435	39858716	684.281	196
YHC	ca2201002103008	29	BovineHD2900008038	BovineHD2900008235	27373973	27942611	568.638	130
YHC	ca2201002103008	29	BovineHD2900012021	BovineHD2900012241	39820208	40391870	571.662	161
YHC	ca2201002103009	1	BovineHD0100039655	BovineHD0100040033	138867644	140110433	1242.79	339
YHC	ca2201002103009	1	BovineHD0100040882	BovineHD0100041127	142410202	143111858	701.656	224
YHC	ca2201002103009	2	BovineHD0200000511	BovineHD0200000738	1783644	2702943	919.299	201
YHC	ca2201002103009	2	BovineHD0200020615	BovineHD0200020773	71819182	72578546	759.364	160
YHC	ca2201002103009	2	BovineHD0200025620	BovineHD0200025807	90168039	90743600	575.561	165
YHC	ca2201002103009	2	BovineHD0200027069	BovineHD0200027297	94399584	94945192	545.608	188
YHC	ca2201002103009	2	BovineHD0200032157	BovineHD0200032290	111558053	112122838	564.785	131
YHC	ca2201002103009	2	BovineHD0200036198	BovineHD0200036321	124567375	125077540	510.165	111
YHC	ca2201002103009	2	BovineHD0200039615	BovineHD0200040086	135341172	136776410	1435.24	403
YHC	ca2201002103009	3	BovineHD0300011974	BovineHD0300012121	39018265	39624513	606.248	127
YHC	ca2201002103009	3	BovineHD0300014907	BovineHD0300015098	49105790	49643925	538.135	154
YHC	ca2201002103009	3	BovineHD0300026996	BovineHD0300027129	93648735	94179137	530.402	111
YHC	ca2201002103009	4	BovineHD0400008416	BovineHD0400008540	29504827	30052349	547.522	109
YHC	ca2201002103009	4	BovineHD0400010885	BovineHD0400010996	38874376	39403685	529.309	114
YHC	ca2201002103009	4	BovineHD0400017913	BovineHD0400018139	65270542	66064841	794.299	210
YHC	ca2201002103009	4	BovineHD0400021371	BovineHD0400021606	77167849	77978211	810.362	204
YHC	ca2201002103009	4	BovineHD0400026582	BovineHD0400026708	95393978	95938370	544.392	126
YHC	ca2201002103009	4	BovineHD0400030058	BovineHD0400030368	106214436	106858926	644.49	202
YHC	ca2201002103009	4	BovineHD0400030577	BovineHD0400030844	107430450	108129404	698.954	245
YHC	ca2201002103009	4	BovineHD0400034760	Hapmap57317-rs29012231	118582373	119103719	521.346	131
YHC	ca2201002103009	5	BovineHD0500008121	BovineHD0500008471	27731883	28837583	1105.7	318
YHC	ca2201002103009	5	BovineHD0500008939	ARS-BFGL-NGS-112163	30538987	31074760	535.773	116
YHC	ca2201002103009	5	BovineHD0500012715	BovineHD0500013006	44346949	45216647	869.698	235
YHC	ca2201002103009	5	BovineHD0500015419	BovineHD0500015614	54134632	54740971	606.339	182
YHC	ca2201002103009	5	BovineHD0500019578	BovineHD0500019910	69905550	71062511	1156.96	283
YHC	ca2201002103009	5	BovineHD0500020468	BovineHD0500021007	72504119	73877463	1373.34	338
YHC	ca2201002103009	5	BovineHD0500021061	BovineHD0500021289	74037505	74919136	881.631	196
YHC	ca2201002103009	5	BovineHD0500021815	BovineHD0500021977	76432786	77360861	928.075	136
YHC	ca2201002103009	5	BovineHD0500034980	BovineHD0500035126	119739067	120359760	620.693	137
YHC	ca2201002103009	6	BTA-94560-no-rs	BovineHD0600000226	469898	1021752	551.854	119
YHC	ca2201002103009	6	BovineHD0600009263	BovineHD0600009399	33078053	33637998	559.945	148
YHC	ca2201002103009	6	BovineHD0600009668	BovineHD0600009808	34677271	35221937	544.666	124
YHC	ca2201002103009	6	BovineHD0600021868	BovineHD0600021998	79074711	79591937	517.226	119
YHC	ca2201002103009	6	BovineHD4100005650	BovineHD0600033629	117559567	118063073	503.506	124
YHC	ca2201002103009	7	BovineHD0700012347	BovineHD0700012483	42367910	42993567	625.657	123
YHC	ca2201002103009	7	BovineHD0700013700	BovineHD0700013907	47216412	48100358	883.946	201
YHC	ca2201002103009	7	BovineHD0700015370	BovineHD0700015617	53480068	54042805	562.737	233
YHC	ca2201002103009	7	BovineHD0700017399	BovineHD0700017681	60740859	61449306	708.447	265
YHC	ca2201002103009	8	BovineHD0800000108	BovineHD0800000353	455436	1046239	590.803	212
YHC	ca2201002103009	8	BovineHD0800009876	BovineHD0800010015	32961137	33481347	520.21	106
YHC	ca2201002103009	8	BovineHD0800011286	BovineHD0800011573	37849796	38889483	1039.69	237
YHC	ca2201002103009	8	BovineHD0800014097	BovineHD0800014449	47097088	48206865	1109.78	319
YHC	ca2201002103009	8	BovineHD0800015653	BovineHD0800015953	52238806	53121324	882.518	264
YHC	ca2201002103009	8	BovineHD0800018395	BovineHD0800018531	61543379	62057782	514.403	125
YHC	ca2201002103009	9	BovineHD0900005043	BovineHD0900005231	18530696	19181297	650.601	150
YHC	ca2201002103009	9	BovineHD0900009378	BovineHD0900009748	34203056	35503374	1300.32	333
YHC	ca2201002103009	9	BovineHD0900016817	BovineHD0900016990	61236303	61797460	561.157	156
YHC	ca2201002103009	9	BovineHD0900020885	BovineHD0900021066	75116995	75660465	543.47	146
YHC	ca2201002103009	10	BovineHD1000012287	BovineHD1000012406	39903460	40405585	502.125	115
YHC	ca2201002103009	10	BovineHD1000013061	BovineHD1000013261	43383440	44226274	842.834	184
YHC	ca2201002103009	10	BovineHD1000027905	BovineHD1000028173	96721102	97414060	692.958	262
YHC	ca2201002103009	11	BovineHD1100008011	BovineHD1100008165	26878941	27434670	555.729	147
YHC	ca2201002103009	11	BovineHD1100016440	BovineHD1100016624	56436947	57478898	1041.95	168
YHC	ca2201002103009	11	BovineHD1100019621	BovineHD1100019817	69163136	69682247	519.111	181
YHC	ca2201002103009	11	BovineHD1100026859	BovineHD1100027030	92387504	92923024	535.52	157
YHC	ca2201002103009	11	BovineHD1100027119	BovineHD1100027351	93132074	93811029	678.955	183
YHC	ca2201002103009	11	BovineHD1100027985	BovineHD1100028099	96283408	96791404	507.996	111
YHC	ca2201002103009	12	BovineHD1200010687	BovineHD1200010792	36621026	37147674	526.648	114
YHC	ca2201002103009	12	BovineHD1200011303	BovineHD1200011434	39734679	40245449	510.77	126
YHC	ca2201002103009	13	BovineHD1300015604	BovineHD1300015782	54963696	55562285	598.589	140
YHC	ca2201002103009	14	BovineHD1400016568	BovineHD1400016740	59742596	60352824	610.228	163
YHC	ca2201002103009	16	BovineHD1600001250	BovineHD1600001432	4455522	4957585	502.063	158
YHC	ca2201002103009	16	BovineHD1600011391	BovineHD1600011521	40075363	40780238	704.875	127
YHC	ca2201002103009	16	BovineHD1600011673	BovineHD4100012506	41661267	42214887	553.62	116
YHC	ca2201002103009	16	BovineHD1600012186	BovineHD1600012399	43737964	44589486	851.522	166
YHC	ca2201002103009	16	BovineHD1600014465	BovineHD1600014596	52097690	52776723	679.033	120
YHC	ca2201002103009	17	BovineHD1700006604	BovineHD1700006895	23116551	24408475	1291.92	266
YHC	ca2201002103009	17	BovineHD1700008593	BovineHD1700008743	30553382	31162396	609.014	132
YHC	ca2201002103009	17	BovineHD1700010317	BovineHD1700010514	37807607	38504014	696.407	180
YHC	ca2201002103009	18	BovineHD1800007728	BovineHD1800019606	25097261	25678402	581.141	150
YHC	ca2201002103009	18	BovineHD1800010575	BovineHD1800010732	34799534	35555015	755.481	154
YHC	ca2201002103009	18	BTB-00701663	BovineHD1800010972	35921254	36472456	551.202	123
YHC	ca2201002103009	18	BovineHD1800013233	BovineHD1800013449	44773640	45771781	998.141	175
YHC	ca2201002103009	19	BovineHD1900000389	BovineHD1900000521	1777346	2331441	554.095	119
YHC	ca2201002103009	20	BovineHD2000015749	BovineHD2000015947	57049265	57678920	629.655	181
YHC	ca2201002103009	20	BovineHD2000020711	BovineHD2000021004	70734693	71880061	1145.37	254
YHC	ca2201002103009	21	BovineHD2100000274	BovineHD2100000441	2202359	2978877	776.518	146
YHC	ca2201002103009	21	BovineHD2100007208	BovineHD2100007369	24828913	25471683	642.77	139
YHC	ca2201002103009	21	BovineHD2100009209	BovineHD2100009413	31930607	32834298	903.691	193
YHC	ca2201002103009	21	BovineHD2100011078	BovineHD2100011211	38078217	38734892	656.675	132
YHC	ca2201002103009	22	BovineHD2200009717	BovineHD2200009818	33829745	34391915	562.17	104
YHC	ca2201002103009	22	BovineHD2200014992	BovineHD2200015105	52704781	53222533	517.752	114
YHC	ca2201002103009	23	BovineHD2300015690	BovineHD2300011151	38036829	38543568	506.739	142
YHC	ca2201002103009	24	BovineHD2400009967	BovineHD2400010075	36339165	36859352	520.187	102
YHC	ca2201002103009	28	BovineHD2800000354	BovineHD2800000683	1023280	1955833	932.553	266
YHC	ca2201002103009	29	BovineHD2900013481	BovineHD2900015072	45228471	45983286	754.815	155
YHC	ca2201002103010	1	BovineHD0100002066	BovineHD0100002283	6355234	6975308	620.074	197
YHC	ca2201002103010	1	ARS-BFGL-NGS-113570	BovineHD0100003259	9601018	10138951	537.933	196
YHC	ca2201002103010	1	BovineHD0100005195	BovineHD0100005333	17142880	17709293	566.413	121
YHC	ca2201002103010	1	BovineHD0100009160	BovineHD0100009269	31305865	31943321	637.456	101
YHC	ca2201002103010	1	BovineHD0100037264	BovineHD0100037532	131050606	131853658	803.052	231
YHC	ca2201002103010	2	BovineHD0200004950	BovineHD0200005169	17377841	18084695	706.854	201
YHC	ca2201002103010	2	BTA-47052-no-rs	BovineHD0200008419	28195054	28783200	588.146	173
YHC	ca2201002103010	2	BovineHD0200010771	BovineHD0200010909	36679795	37324657	644.862	126
YHC	ca2201002103010	2	BovineHD0200011078	BovineHD0200011369	37922119	38804091	881.972	234
YHC	ca2201002103010	2	BovineHD0200012291	BovineHD0200012440	42464110	43049838	585.728	131
YHC	ca2201002103010	2	BovineHD0200013751	BovineHD0200013955	47351956	48203127	851.171	175
YHC	ca2201002103010	2	BovineHD0200014211	BovineHD0200014348	49170368	49792055	621.687	124
YHC	ca2201002103010	2	BovineHD0200015416	BovineHD0200015792	54184847	55620739	1435.89	337
YHC	ca2201002103010	2	BovineHD0200019398	Hapmap49519-BTA-19205	67094782	68058489	963.707	247
YHC	ca2201002103010	2	BovineHD0200019954	BovineHD0200020190	69174780	70192700	1017.92	230
YHC	ca2201002103010	2	BovineHD0200023521	BovineHD0200023691	82063056	82798265	735.209	134
YHC	ca2201002103010	2	BovineHD0200023840	BovineHD0200023972	83369809	83986198	616.389	110
YHC	ca2201002103010	2	BovineHD0200025619	BovineHD0200025869	90162981	90922643	759.662	212
YHC	ca2201002103010	2	BovineHD0200025980	BovineHD0200026343	91347436	92552135	1204.7	274
YHC	ca2201002103010	2	BovineHD0200033732	BovineHD0200033881	117025142	117543369	518.227	138
YHC	ca2201002103010	2	BovineHD0200034103	BovineHD0200034279	118224110	118777973	553.863	134
YHC	ca2201002103010	2	BovineHD0200034779	BovineHD0200034971	119945147	120583639	638.492	154
YHC	ca2201002103010	2	BovineHD0200035628	BovineHD0200035861	122886151	123573060	686.909	219
YHC	ca2201002103010	3	BovineHD0300010439	BovineHD0300010601	33454344	34022467	568.123	118
YHC	ca2201002103010	3	BovineHD0300028677	BovineHD0300028851	99836774	100594970	758.196	162
YHC	ca2201002103010	3	BovineHD0300031038	BovineHD0300031216	108064816	108629906	565.09	167
YHC	ca2201002103010	4	BovineHD0400005710	BovineHD0400035892	19018501	19557682	539.181	121
YHC	ca2201002103010	4	BovineHD0400011561	BovineHD0400011703	41875353	42702689	827.336	125
YHC	ca2201002103010	4	BovineHD0400012219	BovineHD0400012586	44592043	46028361	1436.32	352
YHC	ca2201002103010	4	BovineHD0400023412	BovineHD0400023544	84653561	85153919	500.358	123
YHC	ca2201002103010	4	BovineHD0400030120	BovineHD0400030576	106329449	107420492	1091.04	288
YHC	ca2201002103010	5	BovineHD0500007576	BovineHD0500007707	25931036	26461648	530.612	112
YHC	ca2201002103010	5	BovineHD0500018814	BovineHD0500019029	67304751	68014563	709.812	199
YHC	ca2201002103010	5	ARS-BFGL-NGS-36257	BovineHD0500019763	69935577	70554395	618.818	139
YHC	ca2201002103010	5	BovineHD0500022196	BovineHD0500022654	78182148	79960550	1778.4	344
YHC	ca2201002103010	5	BovineHD0500026966	BovineHD0500027128	94939534	95474862	535.328	141
YHC	ca2201002103010	5	BovineHD0500032243	BovineHD0500032530	111590365	112612314	1021.95	247
YHC	ca2201002103010	6	BovineHD0600000201	BovineHD0600000368	934493	1486477	551.984	153
YHC	ca2201002103010	6	BovineHD0600002154	BovineHD0600002370	9281332	10027202	745.87	184
YHC	ca2201002103010	6	BovineHD0600002462	BovineHD0600002678	10368315	11150109	781.794	207
YHC	ca2201002103010	6	BovineHD0600011656	BovineHD0600011960	42916914	43839196	922.282	273
YHC	ca2201002103010	6	BovineHD0600011968	BovineHD4100004810	43860753	44367317	506.564	131
YHC	ca2201002103010	6	BovineHD0600017628	BovineHD0600017760	63684396	64208476	524.08	125
YHC	ca2201002103010	6	BovineHD0600018564	BovineHD0600018795	67204004	68005195	801.191	229
YHC	ca2201002103010	6	BovineHD0600029275	BovineHD0600029517	104778046	105281472	503.426	177
YHC	ca2201002103010	6	BovineHD0600030638	BovineHD0600030796	108669429	109320882	651.453	134
YHC	ca2201002103010	6	BovineHD0600032371	BovineHD0600032759	114255167	115483924	1228.76	324
YHC	ca2201002103010	7	BovineHD0700005724	BovineHD0700005862	20534398	21177961	643.563	130
YHC	ca2201002103010	7	BovineHD0700009570	BovineHD0700009830	33427191	34446856	1019.66	246
YHC	ca2201002103010	7	BovineHD0700014840	BovineHD0700014965	50959514	51512280	552.766	108
YHC	ca2201002103010	7	BovineHD0700033344	BovineHD0700015105	51598837	52178639	579.802	113
YHC	ca2201002103010	7	BovineHD0700019981	BovineHD0700033377	68214087	68944925	730.838	170
YHC	ca2201002103010	7	BovineHD0700020726	BovineHD0700021148	70480295	71778691	1298.4	303
YHC	ca2201002103010	7	BovineHD0700022105	BovineHD0700022253	75104377	75786216	681.839	132
YHC	ca2201002103010	8	BovineHD0800011303	BovineHD0800011471	37924459	38490866	566.407	129
YHC	ca2201002103010	8	BovineHD0800014456	BovineHD0800014593	48229247	48760426	531.179	111
YHC	ca2201002103010	8	BovineHD0800015957	BovineHD0800016247	53137124	54045354	908.23	257
YHC	ca2201002103010	8	BovineHD0800016347	BovineHD0800016529	54273672	54852854	579.182	171
YHC	ca2201002103010	8	BovineHD0800029431	BovineHD0800029591	99603758	100181743	577.985	156
YHC	ca2201002103010	9	BovineHD0900012012	ARS-BFGL-NGS-108500	43267502	44460505	1193	328
YHC	ca2201002103010	9	BovineHD0900016686	BovineHD0900016979	60742469	61765849	1023.38	260
YHC	ca2201002103010	9	BovineHD0900017267	BovineHD0900017491	62848712	63807856	959.144	223
YHC	ca2201002103010	10	BovineHD1000004704	BovineHD1000004843	13975390	14536547	561.157	120
YHC	ca2201002103010	10	BovineHD1000024573	BovineHD1000024730	86201108	86797774	596.666	147
YHC	ca2201002103010	10	ARS-BFGL-NGS-90588	BovineHD1000028585	98290813	98859988	569.175	148
YHC	ca2201002103010	11	BovineHD1100005199	BovineHD1100005340	16568923	17182565	613.642	144
YHC	ca2201002103010	11	BovineHD1100011317	BovineHD1100011487	38320713	38856635	535.922	150
YHC	ca2201002103010	11	BovineHD1100011868	BovineHD1100012002	40347889	40943027	595.138	106
YHC	ca2201002103010	11	BovineHD1100015589	BovineHD1100015719	53424259	53980631	556.372	124
YHC	ca2201002103010	11	BovineHD1100018413	BovineHD1100018548	65103438	65677245	573.807	135
YHC	ca2201002103010	12	BovineHD1200000563	BovineHD4100009311	2024583	2562748	538.165	226
YHC	ca2201002103010	12	BovineHD1200006565	BovineHD1200006704	21811248	22365546	554.298	126
YHC	ca2201002103010	12	BovineHD4100009479	BovineHD1200027755	29105287	29665150	559.863	118
YHC	ca2201002103010	12	BovineHD1200010868	BovineHD1200010991	37469438	38009911	540.473	112
YHC	ca2201002103010	12	BovineHD1200011682	BovineHD1200026933	41218605	42212304	993.699	206
YHC	ca2201002103010	12	BovineHD1200011978	BovineHD1200012258	42674185	44177092	1502.91	268
YHC	ca2201002103010	12	UA-IFASA-9547	BovineHD1200012545	44668222	45303004	634.782	141
YHC	ca2201002103010	12	BovineHD1200017855	BovineHD1200028126	65241066	65824063	582.997	105
YHC	ca2201002103010	13	BovineHD1300013042	BovineHD1300013228	44762637	45410769	648.132	171
YHC	ca2201002103010	13	ARS-BFGL-NGS-97782	BovineHD1300013840	46723493	47227018	503.525	116
YHC	ca2201002103010	13	BovineHD1300015458	BovineHD1300015616	54477722	55010767	533.045	108
YHC	ca2201002103010	13	BovineHD1300020063	BovineHD1300020185	70220065	70723462	503.397	104
YHC	ca2201002103010	14	BovineHD1400000177	BovineHD1400000387	1546674	2513514	966.84	169
YHC	ca2201002103010	14	BovineHD1400004600	BTA-122375-no-rs	16228079	16923900	695.821	171
YHC	ca2201002103010	14	BovineHD1400005357	BovineHD1400005483	18610137	19187537	577.4	129
YHC	ca2201002103010	14	BovineHD1400009347	BovineHD1400009485	32473148	33063498	590.35	125
YHC	ca2201002103010	14	BovineHD1400010574	BovineHD1400010755	36829769	37605830	776.061	172
YHC	ca2201002103010	14	BovineHD4100011575	BovineHD1400015795	56304172	56814467	510.295	140
YHC	ca2201002103010	15	BovineHD1500000011	ARS-BFGL-NGS-50604	92191	965120	872.929	139
YHC	ca2201002103010	15	BovineHD1500019832	BovineHD1500019969	68667162	69186195	519.033	133
YHC	ca2201002103010	15	BovineHD1500024699	BovineHD1500024862	84194831	84741526	546.695	151
YHC	ca2201002103010	16	BovineHD1600002237	BovineHD1600002392	7848777	8573840	725.063	121
YHC	ca2201002103010	16	BovineHD1600007927	BovineHD1600008210	28435402	29180164	744.762	256
YHC	ca2201002103010	16	BovineHD1600011336	BovineHD1600011489	39759076	40573802	814.726	152
YHC	ca2201002103010	16	BovineHD1600014151	BovineHD1600014324	50904365	51521148	616.783	144
YHC	ca2201002103010	17	BovineHD1700007293	BovineHD1700007669	25880487	27121116	1240.63	294
YHC	ca2201002103010	17	BovineHD1700008247	BovineHD1700008377	28941656	29540666	599.01	117
YHC	ca2201002103010	17	BovineHD1700010290	BovineHD1700010475	37711189	38356690	645.501	166
YHC	ca2201002103010	17	BovineHD1700013031	BovineHD1700013269	46668864	47390027	721.163	179
YHC	ca2201002103010	17	BovineHD1700018555	BovineHD1700018782	64352597	65271665	919.068	185
YHC	ca2201002103010	18	BovineHD1800004634	BovineHD1800004761	14245256	15002281	757.025	127
YHC	ca2201002103010	18	BovineHD1800004808	BTB-01315362	15205024	15977024	772	202
YHC	ca2201002103010	18	BovineHD1800010832	BovineHD1800011005	35963001	36658626	695.625	145
YHC	ca2201002103010	19	BovineHD1900003739	BovineHD1900003946	14123227	14791633	668.406	168
YHC	ca2201002103010	20	BovineHD2000013529	BTB-01860608	48571033	49400671	829.638	150
YHC	ca2201002103010	20	BovineHD2000016829	BovineHD2000017109	59887535	60986382	1098.85	256
YHC	ca2201002103010	21	BovineHD2100001246	BovineHD2100001387	6262616	6766241	503.625	128
YHC	ca2201002103010	22	BovineHD2200014275	BovineHD2200014447	49986572	50640208	653.636	157
YHC	ca2201002103010	23	BovineHD2300000001	BovineHD2300015450	10121	1025081	1014.96	159
YHC	ca2201002103010	24	BovineHD2400007507	BovineHD2400007671	27527235	28276719	749.484	169
YHC	ca2201002103010	24	BovineHD2400012122	BovineHD2400012276	43893570	44742306	848.736	141
YHC	ca2201002103010	25	BovineHD2500012111	BovineHD2500000149	128412	694254	565.842	121
YHC	ca2201002103010	27	BovineHD2700001112	BovineHD2700001296	3295010	3795076	500.066	171
YHC	ca2201002103010	27	BovineHD2700007234	BovineHD2700007380	25693657	26398292	704.635	116
YHC	ca2201002103010	27	BovineHD2700009463	BovineHD2700009637	33556970	34131782	574.812	162
YHC	ca2201002103010	28	BovineHD2800009187	BovineHD2800009408	34149586	34764548	614.962	208
YHC	ca2201002103010	29	BTA-16208-no-rs	BovineHD2900006271	21359146	21920531	561.385	130
YHC	ca2201002103024	1	BTB-00014929	BovineHD0100009519	32558213	33069855	511.642	121
YHC	ca2201002103024	1	BTB-01952363	BovineHD0100011705	40465985	41037556	571.571	152
YHC	ca2201002103024	1	BovineHD0100013127	ARS-BFGL-NGS-67684	46022763	46620571	597.808	101
YHC	ca2201002103024	1	Hapmap47174-BTA-110289	BovineHD0100015236	53551656	54101370	549.714	158
YHC	ca2201002103024	1	BovineHD0100018435	BovineHD0100018555	65248732	65761027	512.295	116
YHC	ca2201002103024	1	BovineHD0100023114	BovineHD0100023290	80340253	81077110	736.857	170
YHC	ca2201002103024	1	BovineHD0100024035	ARS-BFGL-NGS-4047	83975056	84614199	639.143	117
YHC	ca2201002103024	1	BovineHD0100026432	Hapmap42952-BTA-48143	92970959	93954887	983.928	192
YHC	ca2201002103024	1	BovineHD0100037301	BovineHD0100037532	131212540	131853658	641.118	197
YHC	ca2201002103024	2	BovineHD0200010176	BovineHD0200010326	34519566	35025351	505.785	135
YHC	ca2201002103024	2	BovineHD0200010770	BovineHD0200010888	36676032	37244817	568.785	108
YHC	ca2201002103024	2	BovineHD0200014209	BovineHD0200014327	49166983	49689302	522.319	109
YHC	ca2201002103024	2	BovineHD0200020778	BovineHD0200020944	72602213	73186870	584.657	144
YHC	ca2201002103024	3	BovineHD0300006108	BovineHD0300006333	19043528	19881018	837.49	193
YHC	ca2201002103024	3	BovineHD0300008266	BovineHD0300008462	26156332	26704429	548.097	189
YHC	ca2201002103024	3	BovineHD0300022231	BovineHD0300022370	76864105	77489205	625.1	117
YHC	ca2201002103024	3	BovineHD0300027074	BovineHD0300027296	93955184	94813726	858.542	201
YHC	ca2201002103024	3	BovineHD0300035651	BovineHD0300027527	95266512	95840941	574.429	110
YHC	ca2201002103024	3	BovineHD0300028656	BovineHD0300028794	99718312	100372494	654.182	130
YHC	ca2201002103024	3	BovineHD0300031871	BovineHD0300032006	110752347	111335364	583.017	131
YHC	ca2201002103024	4	BovineHD0400011682	BovineHD0400011814	42554032	43133270	579.238	127
YHC	ca2201002103024	4	BovineHD0400013728	BovineHD0400013896	49758514	50367135	608.621	145
YHC	ca2201002103024	4	BovineHD0400030139	BovineHD0400030394	106393575	106916609	523.034	139
YHC	ca2201002103024	5	BovineHD0500000057	BovineHD0500000236	279356	1033184	753.828	144
YHC	ca2201002103024	5	BTB-01495784	BovineHD0500010046	34101843	34946835	844.992	125
YHC	ca2201002103024	5	BovineHD0500016303	BovineHD0500016482	57724413	58492503	768.09	111
YHC	ca2201002103024	5	BovineHD0500019526	Hapmap57762-ss46526764	69741128	71810896	2069.77	579
YHC	ca2201002103024	5	BovineHD0500022072	BovineHD0500022211	77699728	78260880	561.152	117
YHC	ca2201002103024	5	BovineHD0500022924	BovineHD0500023099	80986694	81666563	679.869	132
YHC	ca2201002103024	6	BovineHD0600002176	BovineHD0600002376	9397362	10042575	645.213	168
YHC	ca2201002103024	6	BovineHD0600002532	BovineHD0600002744	10621160	11374120	752.96	203
YHC	ca2201002103024	6	BovineHD0600020281	BovineHD0600020524	72948897	73668405	719.508	219
YHC	ca2201002103024	6	BovineHD0600031287	BovineHD0600031500	110728552	111383346	654.794	200
YHC	ca2201002103024	7	ARS-BFGL-NGS-37888	BovineHD0700005881	20771979	21282213	510.234	101
YHC	ca2201002103024	7	BovineHD0700012544	BovineHD0700012693	43234644	43775842	541.198	145
YHC	ca2201002103024	7	BovineHD0700013093	BovineHD0700013248	45562179	46174699	612.52	134
YHC	ca2201002103024	7	BovineHD0700022050	BovineHD0700022186	74874508	75421065	546.557	116
YHC	ca2201002103024	8	BovineHD0800010016	BovineHD0800010156	33485918	34115544	629.626	134
YHC	ca2201002103024	8	BovineHD0800017089	BovineHD0800017688	56872985	59212404	2339.42	539
YHC	ca2201002103024	8	BovineHD0800024715	BovineHD0800024836	82983913	83513114	529.201	108
YHC	ca2201002103024	8	BovineHD0800027141	BovineHD0800027266	91370130	91927720	557.59	124
YHC	ca2201002103024	8	BovineHD0800030946	BovineHD0800031202	104004482	104702525	698.043	214
YHC	ca2201002103024	9	BovineHD0900005785	BovineHD0900031023	21596127	22618804	1022.68	270
YHC	ca2201002103024	9	BovineHD0900011735	BovineHD0900012047	42289330	43431022	1141.69	268
YHC	ca2201002103024	9	BovineHD0900012954	BovineHD0900013129	46925202	47620799	695.597	157
YHC	ca2201002103024	9	BTB-00392462	Hapmap49897-BTA-17285	50832512	51443155	610.643	126
YHC	ca2201002103024	9	BovineHD0900016039	BovineHD0900016246	58628668	59252799	624.131	196
YHC	ca2201002103024	10	BovineHD1000009964	BovineHD1000010084	30426795	31065891	639.096	116
YHC	ca2201002103024	10	BovineHD4100008149	BovineHD1000015966	52894820	53598790	703.97	141
YHC	ca2201002103024	10	BovineHD1000021586	BovineHD1000030768	75812255	76352853	540.598	147
YHC	ca2201002103024	11	BovineHD1100004656	BovineHD1100004820	14260840	14997270	736.43	136
YHC	ca2201002103024	11	BovineHD1100017527	BovineHD1100017720	61827271	62552137	724.866	169
YHC	ca2201002103024	12	BovineHD1200010935	BovineHD1200011088	37706970	38795582	1088.61	164
YHC	ca2201002103024	12	BovineHD4100009590	BovineHD1200027959	47606889	48415394	808.505	193
YHC	ca2201002103024	12	BovineHD1200013524	BovineHD1200013676	49302753	49875728	572.975	155
YHC	ca2201002103024	12	BovineHD1200027988	BovineHD4100009619	51689964	52970555	1280.59	323
YHC	ca2201002103024	13	BovineHD1300004378	BovineHD1300004613	15495958	16328428	832.47	162
YHC	ca2201002103024	13	BovineHD1300006852	BovineHD1300006998	23731850	24256492	524.642	132
YHC	ca2201002103024	13	BovineHD1300020793	BovineHD1300021007	72334273	73003996	669.723	197
YHC	ca2201002103024	14	BovineHD4100010509	BovineHD1400000296	1480260	2115212	634.952	101
YHC	ca2201002103024	14	BovineHD1400012915	BovineHD1400013094	45688986	46352310	663.324	172
YHC	ca2201002103024	14	BovineHD1400014633	BovineHD1400014763	51502837	52013410	510.573	119
YHC	ca2201002103024	14	BovineHD1400015468	BovineHD1400015654	55345148	56288430	943.282	181
YHC	ca2201002103024	16	BovineHD1600002689	BovineHD1600002891	10012790	10716365	703.575	173
YHC	ca2201002103024	16	Hapmap55185-rs29018283	BovineHD1600009938	33941793	34714941	773.148	226
YHC	ca2201002103024	16	BovineHD1600012175	BovineHD1600012374	43669790	44457610	787.82	149
YHC	ca2201002103024	16	BovineHD1600012416	BovineHD1600012542	44677007	45246951	569.944	131
YHC	ca2201002103024	17	BovineHD1700001632	BovineHD1700001816	5849635	6349674	500.039	178
YHC	ca2201002103024	17	BovineHD1700006658	BovineHD1700006788	23240455	23880463	640.008	130
YHC	ca2201002103024	17	BovineHD1700016203	BovineHD4100013183	57135986	57765517	629.531	159
YHC	ca2201002103024	18	BovineHD1800009385	BovineHD1800009562	30515213	31499257	984.044	168
YHC	ca2201002103024	18	BovineHD1800013211	BovineHD1800019708	44700852	45706778	1005.93	181
YHC	ca2201002103024	19	BovineHD1900013634	BovineHD1900013822	48956588	49472218	515.63	160
YHC	ca2201002103024	20	BovineHD2000005902	BovineHD2000006080	19703967	20283965	579.998	177
YHC	ca2201002103024	20	BovineHD2000011343	BovineHD2000011583	39729469	40435327	705.858	218
YHC	ca2201002103024	20	BovineHD2000016660	BovineHD2000017037	59451280	60695325	1244.05	345
YHC	ca2201002103024	21	BovineHD2100000371	BovineHD2100000516	2746517	3406560	660.043	127
YHC	ca2201002103024	21	BovineHD2100000803	BovineHD2100000956	4719668	5343334	623.666	134
YHC	ca2201002103024	21	BovineHD2100016489	BovineHD2100016725	57396623	58004732	608.109	220
YHC	ca2201002103024	22	BovineHD2200006815	BTA-92844-no-rs	23186340	24161191	974.851	291
YHC	ca2201002103024	22	BovineHD2200008322	BovineHD2200008469	28595172	29158510	563.338	119
YHC	ca2201002103024	24	BovineHD2400005425	BovineHD2400005655	20244148	21032554	788.406	237
YHC	ca2201002103024	24	BovineHD4100016533	BovineHD2400018390	27504629	28233394	728.765	172
YHC	ca2201002103024	24	BTB-00883599	BovineHD2400008151	29349786	30102158	752.372	114
YHC	ca2201002103024	25	BovineHD2500000390	ARS-BFGL-NGS-8420	1886876	2823458	936.582	255
YHC	ca2201002103024	28	BovineHD2800005182	BovineHD2800013717	19076315	19731586	655.271	148
YHC	ca2201002103024	28	BovineHD2800006564	BovineHD2800006749	25572348	26170167	597.819	176
YHC	ca2201002103024	29	BovineHD2900012826	BovineHD2900012942	42577987	43085670	507.683	116
YHC	ca2201002103025	1	BovineHD0100000462	BovineHD0100000802	1518514	2467960	949.446	312
YHC	ca2201002103025	1	BovineHD0100021093	BovineHD0100021252	73498751	74133966	635.215	108
YHC	ca2201002103025	2	BovineHD0200000001	BovineHD0200000302	6889	1074099	1067.21	270
YHC	ca2201002103025	2	BovineHD0200005904	BovineHD0200006019	20650721	21197135	546.414	112
YHC	ca2201002103025	2	BovineHD0200017322	BovineHD0200017567	60576429	61131394	554.965	208
YHC	ca2201002103025	2	BovineHD0200025273	BovineHD0200025444	89070423	89612101	541.678	153
YHC	ca2201002103025	2	BovineHD0200035411	BovineHD0200035561	122130043	122670449	540.406	136
YHC	ca2201002103025	3	BovineHD0300002940	BovineHD0300003073	8885691	9466489	580.798	114
YHC	ca2201002103025	3	BovineHD0300005842	BovineHD0300006021	18141815	18697902	556.087	132
YHC	ca2201002103025	3	BovineHD0300006877	BovineHD4100001932	21936724	22643397	706.673	198
YHC	ca2201002103025	3	BovineHD0300027358	BovineHD0300027516	95082708	95800607	717.899	128
YHC	ca2201002103025	5	ARS-BFGL-NGS-52586	BovineHD0500015167	52249541	52932774	683.233	107
YHC	ca2201002103025	5	BovineHD0500019474	BovineHD0500020006	69504708	71263640	1758.93	458
YHC	ca2201002103025	5	BovineHD0500021262	BovineHD0500021517	74786623	75545890	759.267	214
YHC	ca2201002103025	5	BovineHD0500031757	BovineHD0500031910	110133932	110662688	528.756	141
YHC	ca2201002103025	6	BovineHD4100004791	BovineHD0600011793	42908206	43445215	537.009	124
YHC	ca2201002103025	6	BovineHD0600012571	BovineHD0600012731	46187671	46730204	542.533	141
YHC	ca2201002103025	6	BovineHD0600023486	BovineHD0600023662	85375950	86138722	762.772	146
YHC	ca2201002103025	6	BovineHD0600031115	BovineHD0600031346	110393746	110939437	545.691	212
YHC	ca2201002103025	7	BovineHD0700004948	BovineHD0700005111	17618152	18207535	589.383	154
YHC	ca2201002103025	7	BovineHD0700005782	BovineHD0700005893	20817620	21327611	509.991	104
YHC	ca2201002103025	7	BovineHD0700014952	BovineHD0700015113	51451035	52220103	769.068	153
YHC	ca2201002103025	7	BovineHD0700015157	BovineHD0700015286	52445606	53091329	645.723	107
YHC	ca2201002103025	7	BovineHD0700018259	BovineHD0700018487	63191664	63945578	753.914	203
YHC	ca2201002103025	7	BovineHD0700021080	BovineHD0700021223	71437968	72154155	716.187	129
YHC	ca2201002103025	8	BovineHD0800017736	BovineHD0800017957	59365553	60214284	848.731	189
YHC	ca2201002103025	8	BovineHD0800018089	BovineHD0800018295	60615305	61233492	618.187	185
YHC	ca2201002103025	8	BovineHD0800023789	BovineHD0800023967	79594016	80174198	580.182	140
YHC	ca2201002103025	9	BovineHD0900003870	BovineHD0900004065	14864953	15377286	512.333	163
YHC	ca2201002103025	9	BovineHD0900005399	BovineHD0900031380	19721412	20523719	802.307	167
YHC	ca2201002103025	10	BovineHD1000011027	BovineHD1000011234	35034946	35798959	764.013	177
YHC	ca2201002103025	10	BovineHD1000031340	BovineHD1000031346	37005235	37637554	632.319	124
YHC	ca2201002103025	11	BovineHD1100014372	BovineHD1100031620	48849930	49497598	647.668	136
YHC	ca2201002103025	12	BovineHD1200006318	BovineHD1200006537	21064709	21763047	698.338	210
YHC	ca2201002103025	13	BovineHD1300004318	ARS-BFGL-BAC-12507	15234555	15805823	571.268	113
YHC	ca2201002103025	13	BovineHD1300011768	BovineHD1300011936	40714381	41279478	565.097	158
YHC	ca2201002103025	14	ARS-BFGL-BAC-12159	BovineHD1400006767	22587081	23325443	738.362	218
YHC	ca2201002103025	14	UA-IFASA-6711	BovineHD1400006952	23347427	23960136	612.709	167
YHC	ca2201002103025	16	BovineHD1600014499	BovineHD1600014615	52263424	52883862	620.438	110
YHC	ca2201002103025	18	BovineHD1800007181	BovineHD1800007615	23463005	24707548	1244.54	377
YHC	ca2201002103025	19	BovineHD1900009958	BovineHD1900010163	33806724	34676719	869.995	164
YHC	ca2201002103025	20	BovineHD2000018551	BovineHD2000018764	64747194	65371264	624.07	193
YHC	ca2201002103025	20	BovineHD2000020748	BovineHD2000020875	70886843	71437255	550.412	106
YHC	ca2201002103025	21	BovineHD2100007100	ARS-BFGL-NGS-99587	24331498	24894169	562.671	103
YHC	ca2201002103025	24	BovineHD2400011795	BovineHD2400011935	42552437	43085706	533.269	132
YHC	ca2201002103025	27	BovineHD2700001221	BovineHD2700001688	3605490	5128900	1523.41	380
YHC	ca2201002103025	27	BovineHD2700012243	BTB-01975527	42295608	43173186	877.578	228
YHC	ca2201002103025	29	BovineHD2900003756	BovineHD2900003873	12550114	13086044	535.93	114
YHC	ca2201002103030	1	BovineHD0100000298	BovineHD0100000458	910601	1499126	588.525	163
YHC	ca2201002103030	1	BovineHD0100000488	BovineHD0100000683	1557330	2263321	705.991	168
YHC	ca2201002103030	1	BovineHD0100002353	BovineHD0100002565	7206897	8108306	901.409	177
YHC	ca2201002103030	1	BovineHD0100003872	BovineHD0100046897	12520767	13049695	528.928	133
YHC	ca2201002103030	1	BovineHD0100011178	BovineHD0100011319	38916586	39486353	569.767	118
YHC	ca2201002103030	1	BovineHD0100012307	BTB-01788892	43260980	44446453	1185.47	309
YHC	ca2201002103030	1	Hapmap40403-BTA-15429	BovineHD0100018866	66230091	66782948	552.857	185
YHC	ca2201002103030	1	BovineHD0100029570	BovineHD0100029741	103693680	104368918	675.238	155
YHC	ca2201002103030	1	BovineHD0100031688	BovineHD0100031861	112041959	112625808	583.849	157
YHC	ca2201002103030	1	BovineHD0100034089	BovineHD0100034219	120381037	120907363	526.326	106
YHC	ca2201002103030	1	BovineHD0100037952	BovineHD0100038204	133245034	134357539	1112.51	214
YHC	ca2201002103030	1	BovineHD0100039753	UA-IFASA-3942	139249589	140149026	899.437	267
YHC	ca2201002103030	2	BovineHD0200000001	BovineHD0200002306	6889	7895751	7888.86	2100
YHC	ca2201002103030	2	BovineHD0200004310	Hapmap28148-BTA-97509	15209137	16747928	1538.79	386
YHC	ca2201002103030	2	BovineHD0200004874	BovineHD0200006318	17146145	22128264	4982.12	1300
YHC	ca2201002103030	2	BovineHD0200006353	BovineHD0200006524	22282324	23019979	737.655	130
YHC	ca2201002103030	2	BovineHD0200015507	BovineHD4100001224	54669305	55478720	809.415	228
YHC	ca2201002103030	2	BovineHD0200020629	BovineHD0200020753	71880711	72485030	604.319	127
YHC	ca2201002103030	2	ARS-BFGL-NGS-40189	BovineHD0200025411	89008935	89524552	515.617	148
YHC	ca2201002103030	2	BovineHD0200027644	BovineHD0200027867	96251817	96903813	651.996	216
YHC	ca2201002103030	2	BovineHD0200034409	BovineHD0200034895	119182414	120285678	1103.26	437
YHC	ca2201002103030	2	BovineHD0200036479	BovineHD4100001648	125775768	126702764	926.996	233
YHC	ca2201002103030	2	BovineHD4100001690	BovineHD0200038417	131379884	132018629	638.745	196
YHC	ca2201002103030	3	BovineHD0300012170	BovineHD0300012308	39859443	40399737	540.294	119
YHC	ca2201002103030	3	BovineHD4100002120	BovineHD0300016418	53634786	54250217	615.431	247
YHC	ca2201002103030	3	BovineHD0300019833	BovineHD0300019980	66990342	67501273	510.931	137
YHC	ca2201002103030	3	BovineHD0300027506	BovineHD0300027669	95745603	96461260	715.657	150
YHC	ca2201002103030	4	BovineHD0400014277	BovineHD0400014435	51630493	52307397	676.904	150
YHC	ca2201002103030	4	BovineHD0400016234	BovineHD0400016392	59854276	60374801	520.525	139
YHC	ca2201002103030	4	BovineHD0400018314	BovineHD0400018495	66745400	67287977	542.577	141
YHC	ca2201002103030	4	BovineHD0400023243	BovineHD0400023371	83924148	84516160	592.012	119
YHC	ca2201002103030	5	BovineHD0500009241	BovineHD0500009454	31777684	32572154	794.47	199
YHC	ca2201002103030	5	BovineHD0500011847	BovineHD0500012181	41520496	42607139	1086.64	288
YHC	ca2201002103030	5	BovineHD0500012670	BovineHD0500012935	44271364	45002257	730.893	216
YHC	ca2201002103030	5	BovineHD0500035937	BovineHD0500013412	46008552	46600907	592.355	184
YHC	ca2201002103030	5	BovineHD0500015040	BovineHD0500015203	52362894	53105539	742.645	113
YHC	ca2201002103030	5	BovineHD0500016134	BovineHD0500016253	56943132	57515653	572.521	104
YHC	ca2201002103030	5	BovineHD0500017632	BovineHD0500036039	62994569	63498716	504.147	113
YHC	ca2201002103030	5	BovineHD0500019924	BovineHD0500020342	71089329	72182384	1093.06	338
YHC	ca2201002103030	5	BovineHD0500021842	BovineHD0500021971	76550685	77338356	787.671	114
YHC	ca2201002103030	5	BovineHD0500030249	BovineHD0500030516	105416121	106410771	994.65	252
YHC	ca2201002103030	6	BovineHD0600010331	BovineHD0600010562	37046950	38053014	1006.06	262
YHC	ca2201002103030	6	BovineHD0600015635	BovineHD0600016007	57149754	58377770	1228.02	340
YHC	ca2201002103030	6	BovineHD0600016283	BovineHD0600016591	59114755	60291016	1176.26	306
YHC	ca2201002103030	6	BovineHD0600021352	BovineHD0600021650	76977213	78116405	1139.19	207
YHC	ca2201002103030	6	BovineHD0600021840	BTB-00254383	78942282	79450422	508.14	122
YHC	ca2201002103030	6	BovineHD0600022101	BovineHD0600022294	80108726	80904204	795.478	183
YHC	ca2201002103030	7	BovineHD0700005724	BovineHD0700005893	20534398	21327611	793.213	160
YHC	ca2201002103030	7	BovineHD0700011614	BovineHD0700011828	39957141	40812130	854.989	215
YHC	ca2201002103030	7	BovineHD0700012430	BovineHD0700012655	42699004	43711628	1012.62	214
YHC	ca2201002103030	7	BovineHD0700012916	BovineHD0700013087	44790703	45535511	744.808	147
YHC	ca2201002103030	7	BovineHD0700013701	BovineHD0700013805	47221570	47723542	501.972	108
YHC	ca2201002103030	7	BovineHD0700014194	BovineHD0700014382	48976487	49708314	731.827	163
YHC	ca2201002103030	7	BovineHD0700014415	BovineHD0700015999	49819186	55530536	5711.35	1463
YHC	ca2201002103030	7	BovineHD0700016284	BovineHD0700016610	56537600	58086914	1549.31	306
YHC	ca2201002103030	7	BovineHD0700017152	BovineHD0700017748	59880868	61655428	1774.56	551
YHC	ca2201002103030	7	BovineHD0700017753	BovineHD0700018113	61659596	62800899	1141.3	336
YHC	ca2201002103030	7	BovineHD0700029538	BovineHD0700029671	101032398	101550838	518.44	103
YHC	ca2201002103030	8	BovineHD0800011282	BovineHD0800011511	37840867	38610355	769.488	189
YHC	ca2201002103030	8	Hapmap54541-rs29014049	BovineHD0800016996	55505902	56325198	819.296	257
YHC	ca2201002103030	8	BTB-00360436	BovineHD0800023573	77877611	78693780	816.169	198
YHC	ca2201002103030	8	BovineHD0800024729	BovineHD0800024856	83026315	83562412	536.097	114
YHC	ca2201002103030	9	BovineHD0900014699	BovineHD0900015042	53415456	54724791	1309.34	304
YHC	ca2201002103030	9	BovineHD0900017309	BovineHD0900017538	63018535	63904950	886.415	227
YHC	ca2201002103030	9	BovineHD0900017719	Hapmap46381-BTA-84002	64539754	65449055	909.301	254
YHC	ca2201002103030	10	BovineHD1000016045	BovineHD1000016293	54054429	54963036	908.607	223
YHC	ca2201002103030	10	BovineHD1000016908	BovineHD1000018941	56854840	65771688	8916.85	1852
YHC	ca2201002103030	10	BovineHD1000020739	BovineHD1000020884	72633009	73411356	778.347	136
YHC	ca2201002103030	10	BovineHD1000021582	BovineHD1000021782	75795287	76427144	631.857	171
YHC	ca2201002103030	11	BovineHD1100001451	BovineHD1100002094	3968806	5759432	1790.63	578
YHC	ca2201002103030	11	BovineHD1100002104	BTA-103199-no-rs	5786715	7762423	1975.71	689
YHC	ca2201002103030	11	BovineHD1100017519	BovineHD1100017657	61772774	62308426	535.652	127
YHC	ca2201002103030	12	BovineHD1200000594	BovineHD1200000851	2141454	2675293	533.839	256
YHC	ca2201002103030	12	BovineHD1200010750	BovineHD1200010890	36914834	37541330	626.496	137
YHC	ca2201002103030	13	BovineHD1300007063	BovineHD1300007321	24465717	25329949	864.232	233
YHC	ca2201002103030	13	BovineHD1300008988	BovineHD1300009243	30808057	31613548	805.491	246
YHC	ca2201002103030	13	BovineHD1300009329	BovineHD1300024944	31861758	32552568	690.81	128
YHC	ca2201002103030	13	BovineHD1300022418	BovineHD1300022635	77444226	78186992	742.766	187
YHC	ca2201002103030	14	BovineHD1400003280	BovineHD1400003524	11545009	12094592	549.583	244
YHC	ca2201002103030	14	BovineHD1400003562	BovineHD1400003732	12253903	12950230	696.327	171
YHC	ca2201002103030	14	BovineHD1400006604	BovineHD1400006806	22883165	23435197	552.032	183
YHC	ca2201002103030	14	BovineHD1400009347	BovineHD1400009484	32473148	33058944	585.796	124
YHC	ca2201002103030	15	BovineHD1500000006	BovineHD1500000338	68422	1362164	1293.74	201
YHC	ca2201002103030	15	BovineHD1500002534	BovineHD1500003467	9675957	14135810	4459.85	842
YHC	ca2201002103030	15	BovineHD1500004680	BovineHD1500005092	18569217	20131293	1562.08	371
YHC	ca2201002103030	16	BovineHD1600012189	BovineHD1600012422	43752553	44700227	947.674	183
YHC	ca2201002103030	16	BovineHD1600015550	BovineHD1600015735	55896945	56525300	628.355	165
YHC	ca2201002103030	17	BovineHD1700006856	BovineHD1700006987	24185137	24785578	600.441	131
YHC	ca2201002103030	17	BovineHD1700020267	BovineHD1700020437	69466324	70278544	812.22	150
YHC	ca2201002103030	17	BovineHD1700021522	BovineHD1700021713	73663346	74262404	599.058	169
YHC	ca2201002103030	18	BovineHD1800004702	BovineHD1800004819	14660632	15323949	663.317	111
YHC	ca2201002103030	19	BovineHD1900006656	BovineHD1900006873	23197408	23738607	541.199	157
YHC	ca2201002103030	20	BovineHD2000016968	BTB-00793885	60454083	61311513	857.43	189
YHC	ca2201002103030	21	BovineHD2100014573	BovineHD2100014712	50617757	51160683	542.926	126
YHC	ca2201002103030	21	BovineHD2100017472	BovineHD2100017660	60222096	60998846	776.75	140
YHC	ca2201002103030	22	BovineHD2200014201	BovineHD2200014440	49670416	50607470	937.054	215
YHC	ca2201002103030	22	BovineHD2200015018	BovineHD2200015267	52890398	53912016	1021.62	225
YHC	ca2201002103030	23	BovineHD2300000001	BovineHD2300000154	10121	957009	946.888	151
YHC	ca2201002103030	23	BovineHD2300002929	BovineHD2300003142	11806845	12611133	804.288	209
YHC	ca2201002103030	23	ARS-BFGL-NGS-2518	BovineHD2300005376	19808257	20555754	747.497	231
YHC	ca2201002103030	24	BovineHD2400011533	BovineHD2400011658	41501074	42021575	520.501	123
YHC	ca2201002103030	24	BovineHD2400012007	BovineHD2400012148	43381809	44003915	622.106	131
YHC	ca2201002103030	24	BovineHD2400012176	BovineHD2400012293	44098277	44811448	713.171	109
YHC	ca2201002103030	24	BovineHD2400012836	BovineHD2400013166	46532792	47375207	842.415	314
YHC	ca2201002103030	25	BovineHD2500002776	BovineHD2500002943	10338479	10882125	543.646	141
YHC	ca2201002103030	25	BovineHD2500008508	BovineHD4100017441	30756401	31676229	919.828	195
YHC	ca2201002103030	26	BovineHD2600000364	BovineHD2600000668	2345920	3700746	1354.83	265
YHC	ca2201002103030	27	BovineHD2700012084	ARS-BFGL-NGS-74889	41654465	42216810	562.345	107
YHC	ca2201002103030	28	BovineHD2800005194	BovineHD2800005311	19113437	19620564	507.127	105
YHC	ca2201002103030	28	BovineHD2800012187	BovineHD2800013802	42992320	43507995	515.675	181
YHC	ca2201002103030	29	BovineHD2900003802	BovineHD2900004076	12719353	13728879	1009.53	262
YHC	ca2201002103030	29	BovineHD2900011503	BovineHD2900012019	37992877	39813948	1821.07	208
YHC	ca2201002103030	29	BovineHD2900012745	BovineHD2900012968	42375754	43197554	821.8	173
YHC	ca2201002203501	1	BovineHD0100008818	BovineHD0100008945	29881514	30430620	549.106	100
YHC	ca2201002203501	1	BovineHD0100011314	BovineHD0100011535	39468815	40443326	974.511	206
YHC	ca2201002203501	1	BovineHD0100011612	BovineHD0100011833	40783464	41534510	751.046	205
YHC	ca2201002203501	1	BovineHD0100013398	BovineHD0100013523	47266389	47851952	585.563	125
YHC	ca2201002203501	1	BovineHD0100024191	BovineHD0100024358	84450479	85130808	680.329	139
YHC	ca2201002203501	1	BovineHD0100030768	BovineHD0100030906	108647327	109184569	537.242	129
YHC	ca2201002203501	1	BovineHD0100034210	BovineHD0100034460	120873341	121747260	873.919	225
YHC	ca2201002203501	1	BovineHD0100037993	BovineHD0100038141	133328943	134073417	744.474	126
YHC	ca2201002203501	2	Hapmap25645-BTA-48106	BovineHD0200022740	78628109	79148473	520.364	132
YHC	ca2201002203501	2	BovineHD0200031905	BovineHD0200032060	110729641	111233207	503.566	122
YHC	ca2201002203501	2	BovineHD0200036366	BovineHD0200036483	125245355	125785411	540.056	112
YHC	ca2201002203501	3	BovineHD4100002150	BovineHD0300017714	58373505	58926428	552.923	121
YHC	ca2201002203501	3	BovineHD0300028586	BovineHD0300028769	99418601	100261246	842.645	159
YHC	ca2201002203501	4	BTB-01330302	BovineHD0400012583	45149895	46020787	870.892	202
YHC	ca2201002203501	4	BovineHD0400014954	BTA-19471-no-rs	54304931	54962144	657.213	105
YHC	ca2201002203501	4	BovineHD0400026450	BovineHD0400026574	94739791	95351924	612.133	115
YHC	ca2201002203501	5	BovineHD0500011975	BovineHD0500012176	41944072	42590588	646.516	172
YHC	ca2201002203501	5	BovineHD4100003781	BovineHD0500019356	68350945	68976336	625.391	208
YHC	ca2201002203501	5	BovineHD0500022486	BovineHD0500022654	79273642	79960550	686.908	114
YHC	ca2201002203501	5	BovineHD0500022744	BovineHD0500022881	80280484	80799803	519.319	108
YHC	ca2201002203501	5	BovineHD0500031333	BovineHD0500031492	108775566	109282342	506.776	157
YHC	ca2201002203501	7	BovineHD0700005758	BovineHD0700005883	20673907	21289453	615.546	115
YHC	ca2201002203501	7	BovineHD0700005904	BovineHD4100005831	21372465	21984004	611.539	126
YHC	ca2201002203501	7	BovineHD0700014870	BovineHD0700015183	51084307	52596769	1512.46	286
YHC	ca2201002203501	7	BovineHD0700015370	BovineHD0700015615	53480068	54037315	557.247	230
YHC	ca2201002203501	7	BovineHD0700016284	BovineHD0700016460	56537600	57473023	935.423	166
YHC	ca2201002203501	7	BovineHD0700016894	BovineHD0700017041	59018735	59521471	502.736	137
YHC	ca2201002203501	7	BovineHD0700021997	BovineHD0700022184	74720401	75411741	691.34	166
YHC	ca2201002203501	7	BovineHD4100006304	BovineHD0700026446	89526737	90228287	701.55	156
YHC	ca2201002203501	8	BovineHD0800009843	BovineHD0800009990	32819084	33378930	559.846	115
YHC	ca2201002203501	8	BovineHD0800023446	BovineHD0800023654	78176573	78991718	815.145	162
YHC	ca2201002203501	9	BovineHD0900001262	BovineHD0900001387	6034944	6544863	509.919	119
YHC	ca2201002203501	9	BovineHD0900011418	BovineHD0900011566	41043341	41592384	549.043	125
YHC	ca2201002203501	9	BovineHD0900017463	BovineHD0900017666	63682250	64338928	656.678	189
YHC	ca2201002203501	10	BovineHD1000022513	BovineHD1000022806	78666099	79934311	1268.21	245
YHC	ca2201002203501	10	BovineHD1000024590	BovineHD1000024730	86259823	86797774	537.951	131
YHC	ca2201002203501	12	BovineHD1200010914	BovineHD1200011054	37630359	38470521	840.162	144
YHC	ca2201002203501	12	BovineHD1200027889	Hapmap50916-BTA-21430	42880975	43683352	802.377	163
YHC	ca2201002203501	13	BovineHD1300013781	BovineHD1300013917	47025403	47557853	532.45	111
YHC	ca2201002203501	14	BovineHD1400016323	BovineHD1400016465	58763794	59387663	623.869	137
YHC	ca2201002203501	14	BovineHD1400018726	BovineHD1400018868	66968828	67587593	618.765	135
YHC	ca2201002203501	15	BovineHD1500002814	BovineHD1500002993	10977123	11694022	716.899	167
YHC	ca2201002203501	17	BovineHD1700001627	BovineHD1700001852	5841042	6435557	594.515	212
YHC	ca2201002203501	18	BovineHD1800007507	BovineHD1800007654	24294654	24821112	526.458	144
YHC	ca2201002203501	19	BovineHD1900008202	BovineHD1900008328	27671010	28340572	669.562	109
YHC	ca2201002203501	20	BovineHD2000009127	BovineHD2000009270	31651049	32179248	528.199	120
YHC	ca2201002203501	21	BovineHD2100009209	BovineHD2100009395	31930607	32771145	840.538	174
YHC	ca2201002203501	21	BovineHD2100009430	ARS-BFGL-NGS-12317	32912731	33439863	527.132	130
YHC	ca2201002203501	24	BovineHD2400011597	BovineHD2400011715	41736061	42291112	555.051	121
YHC	ca2201002203501	29	BovineHD2900002913	BovineHD2900003049	10012192	10678430	666.238	138
YHC	ca2201002203501	29	BovineHD2900008061	BovineHD2900008304	27452589	28159426	706.837	162
YHC	ca2201002203502	1	BovineHD0100004825	BovineHD0100005026	15800274	16541907	741.633	175
YHC	ca2201002203502	1	BovineHD0100008824	BovineHD0100009068	29910763	30886332	975.569	201
YHC	ca2201002203502	1	BovineHD0100009694	BovineHD0100009841	33628901	34325360	696.459	138
YHC	ca2201002203502	1	BovineHD0100010567	BovineHD0100010859	36945672	37766323	820.651	222
YHC	ca2201002203502	1	BovineHD0100014741	BovineHD0100014899	52476686	52987306	510.62	147
YHC	ca2201002203502	1	BovineHD0100022889	BovineHD0100023060	79531764	80168437	636.673	150
YHC	ca2201002203502	1	BovineHD0100024044	BovineHD0100024433	84012853	85438282	1425.43	274
YHC	ca2201002203502	1	BovineHD0100025335	BTA-119425-no-rs	89150451	89671800	521.349	160
YHC	ca2201002203502	1	BovineHD0100025841	Hapmap27463-BTA-162240	90898219	91435586	537.367	123
YHC	ca2201002203502	1	BTB-00049060	BovineHD0100030571	107573707	108118535	544.828	114
YHC	ca2201002203502	1	BovineHD0100040259	BovineHD0100040409	140703960	141354826	650.866	104
YHC	ca2201002203502	1	BovineHD0100045417	BovineHD0100045827	155543982	156798649	1254.67	389
YHC	ca2201002203502	2	BovineHD0200003815	BovineHD0200003953	13566214	14069412	503.198	135
YHC	ca2201002203502	2	BovineHD0200009781	BovineHD0200009957	33234046	33884171	650.125	171
YHC	ca2201002203502	2	BovineHD0200010919	BovineHD0200011106	37382070	38025609	643.539	123
YHC	ca2201002203502	2	BovineHD0200012211	BovineHD0200012388	42181473	42824123	642.65	169
YHC	ca2201002203502	2	BTB-00098773	BovineHD0200015135	52497009	53021174	524.165	148
YHC	ca2201002203502	2	BovineHD0200022856	BovineHD0200022985	79423345	79971728	548.383	119
YHC	ca2201002203502	2	BovineHD0200023600	BovineHD0200023714	82345208	82944586	599.378	104
YHC	ca2201002203502	2	BovineHD0200025897	BovineHD0200026187	91027248	92200253	1173.01	207
YHC	ca2201002203502	2	BovineHD0200026994	BovineHD0200027303	94252486	94973965	721.479	263
YHC	ca2201002203502	3	BovineHD0300005812	BovineHD0300006010	18065020	18633853	568.833	147
YHC	ca2201002203502	3	BovineHD0300007754	BovineHD0300007960	24760430	25279624	519.194	174
YHC	ca2201002203502	3	BovineHD0300027767	Hapmap58697-rs29019997	96742288	97392374	650.086	149
YHC	ca2201002203502	3	BovineHD0300028657	BovineHD0300028770	99721562	100262030	540.468	108
YHC	ca2201002203502	4	BovineHD0400005155	BovineHD0400005370	17396524	17942143	545.619	167
YHC	ca2201002203502	4	BovineHD0400022379	BovineHD0400022502	80983581	81551327	567.746	114
YHC	ca2201002203502	4	BovineHD0400027618	BovineHD0400027812	98571030	99360756	789.726	188
YHC	ca2201002203502	4	BovineHD0400033051	BovineHD0400033253	114340008	114959257	619.249	193
YHC	ca2201002203502	5	BovineHD0500009297	BovineHD0500009430	31936670	32508981	572.311	129
YHC	ca2201002203502	5	BovineHD0500036212	BovineHD0500029187	101327425	101838279	510.854	153
YHC	ca2201002203502	6	BovineHD0600001176	BovineHD0600001388	4477987	5298300	820.313	183
YHC	ca2201002203502	6	BovineHD0600002369	BovineHD0600002748	10026521	11395178	1368.66	352
YHC	ca2201002203502	6	BovineHD0600003564	BovineHD0600003908	13654215	14573754	919.539	315
YHC	ca2201002203502	6	BovineHD4100004406	BovineHD0600009488	33244963	33953818	708.855	172
YHC	ca2201002203502	6	BovineHD0600012558	BovineHD0600012765	46134636	46783729	649.093	189
YHC	ca2201002203502	6	BovineHD0600022531	BovineHD0600022707	81595185	82184532	589.347	170
YHC	ca2201002203502	6	BovineHD0600024902	BovineHD0600025076	90929264	91431182	501.918	160
YHC	ca2201002203502	7	BovineHD0700000206	BovineHD0700000383	957229	1490681	533.452	160
YHC	ca2201002203502	7	BovineHD0700003966	BovineHD0700004149	14691340	15199704	508.364	146
YHC	ca2201002203502	7	BovineHD0700005705	BovineHD0700005862	20477221	21177961	700.74	148
YHC	ca2201002203502	7	BovineHD0700012090	BovineHD0700012483	41636904	42993567	1356.66	346
YHC	ca2201002203502	7	BovineHD0700012541	BovineHD0700012797	43225946	44164914	938.968	247
YHC	ca2201002203502	7	BovineHD0700012898	BovineHD0700013278	44708853	46268653	1559.8	335
YHC	ca2201002203502	7	BovineHD0700014841	BovineHD0700015105	50966893	52178639	1211.75	238
YHC	ca2201002203502	7	BovineHD0700015186	BovineHD0700015328	52605319	53279637	674.318	116
YHC	ca2201002203502	7	BovineHD0700022466	BovineHD0700022697	76632283	77380919	748.636	184
YHC	ca2201002203502	7	BovineHD0700029976	BovineHD0700030103	102603069	103177760	574.691	124
YHC	ca2201002203502	7	BovineHD0700031339	BovineHD0700031569	107467669	108309361	841.692	185
YHC	ca2201002203502	8	BovineHD0800006772	BovineHD0800007066	22476392	23555961	1079.57	225
YHC	ca2201002203502	8	BovineHD0800017090	BovineHD0800017253	56883130	57587141	704.011	153
YHC	ca2201002203502	8	BovineHD0800017395	BovineHD0800017557	58067415	58722784	655.369	137
YHC	ca2201002203502	8	BovineHD0800017805	ARS-BFGL-NGS-58499	59672539	60319936	647.397	172
YHC	ca2201002203502	8	BovineHD0800018531	BovineHD0800018706	62057782	62676240	618.458	121
YHC	ca2201002203502	8	BovineHD0800019392	BovineHD0800019538	64697114	65268412	571.298	133
YHC	ca2201002203502	8	BTB-00359781	BovineHD0800023244	77052419	77584305	531.886	137
YHC	ca2201002203502	8	BovineHD0800025266	BovineHD0800025409	85096703	85677275	580.572	133
YHC	ca2201002203502	8	BovineHD0800028287	BovineHD0800028500	95628320	96420088	791.768	171
YHC	ca2201002203502	9	BovineHD0900000882	BovineHD0900001064	4528360	5160483	632.123	150
YHC	ca2201002203502	9	BovineHD0900002672	ARS-BFGL-NGS-14697	10738009	11263819	525.81	154
YHC	ca2201002203502	9	BovineHD0900005044	BovineHD0900005231	18534580	19181297	646.717	149
YHC	ca2201002203502	9	BovineHD0900014215	BovineHD0900014402	51533799	52230919	697.12	151
YHC	ca2201002203502	9	BovineHD0900014875	BovineHD0900014996	53993468	54506793	513.325	104
YHC	ca2201002203502	9	BovineHD0900015026	BovineHD0900015171	54678034	55316391	638.357	122
YHC	ca2201002203502	9	BovineHD0900019719	BovineHD0900019941	71198605	71805361	606.756	153
YHC	ca2201002203502	10	BovineHD1000009065	BovineHD1000009280	27597539	28284642	687.103	176
YHC	ca2201002203502	10	BovineHD1000011992	BovineHD1000012146	38821176	39450989	629.813	134
YHC	ca2201002203502	10	BovineHD1000022452	BovineHD1000022655	78501036	79240420	739.384	169
YHC	ca2201002203502	10	BovineHD1000026841	BovineHD1000027070	92953943	93801432	847.489	194
YHC	ca2201002203502	10	Hapmap36326-SCAFFOLD266420_4418	BovineHD1000029574	101130681	101892366	761.685	218
YHC	ca2201002203502	11	BovineHD1100005358	BovineHD1100005642	17264422	18449713	1185.29	249
YHC	ca2201002203502	11	BovineHD1100014077	BovineHD1100014242	47895153	48475593	580.44	144
YHC	ca2201002203502	11	BovineHD1100015053	BovineHD1100015261	51216963	51896363	679.4	180
YHC	ca2201002203502	11	BovineHD1100016801	BovineHD1100016962	58435098	59093764	658.666	157
YHC	ca2201002203502	11	BovineHD1100017552	ARS-BFGL-NGS-31406	61938322	62537588	599.266	139
YHC	ca2201002203502	11	BovineHD1100019299	BovineHD1100019480	68294293	68870519	576.226	180
YHC	ca2201002203502	11	BovineHD1100020238	BovineHD1100020379	70608831	71161971	553.14	136
YHC	ca2201002203502	11	BovineHD1100025395	BovineHD1100025547	88069554	88625619	556.065	144
YHC	ca2201002203502	12	BovineHD1200000001	BovineHD1200000139	6351	788802	782.451	126
YHC	ca2201002203502	12	BovineHD1200008362	BovineHD1200008480	28089765	28635970	546.205	118
YHC	ca2201002203502	12	BovineHD1200010781	BovineHD1200011166	37073552	39089985	2016.43	388
YHC	ca2201002203502	12	BovineHD1200014979	ARS-BFGL-NGS-2151	54200088	55097796	897.708	265
YHC	ca2201002203502	13	BovineHD1300003960	BovineHD1300004092	13803150	14403243	600.093	123
YHC	ca2201002203502	13	BovineHD1300009799	BovineHD1300010003	33618762	34436716	817.954	183
YHC	ca2201002203502	13	BovineHD1300015379	BovineHD1300015670	54178604	55206809	1028.2	207
YHC	ca2201002203502	14	BovineHD1400004819	BovineHD1400004981	16981935	17507630	525.695	148
YHC	ca2201002203502	14	BovineHD1400007828	BovineHD1400008013	27345853	27969720	623.867	170
YHC	ca2201002203502	14	BovineHD1400008818	BovineHD1400009038	30507094	31331452	824.358	195
YHC	ca2201002203502	14	BovineHD1400024468	BovineHD1400010749	36676891	37570708	893.817	204
YHC	ca2201002203502	14	BovineHD1400012153	BovineHD1400012314	42719765	43494622	774.857	142
YHC	ca2201002203502	14	BovineHD1400013801	BovineHD1400013980	48511094	49113743	602.649	156
YHC	ca2201002203502	14	BovineHD1400014979	BovineHD1400015104	53143564	53680407	536.843	118
YHC	ca2201002203502	15	BovineHD1500002041	BovineHD1500002222	8124730	8653517	528.787	145
YHC	ca2201002203502	15	BovineHD1500018397	BovineHD1500018517	64214946	64793885	578.939	116
YHC	ca2201002203502	16	BovineHD1600000002	BovineHD1600000133	35920	624822	588.902	105
YHC	ca2201002203502	16	BovineHD1600002134	BovineHD1600002373	7546190	8382738	836.548	128
YHC	ca2201002203502	16	BovineHD1600012235	BovineHD1600012422	43979664	44700227	720.563	148
YHC	ca2201002203502	16	Hapmap41252-BTA-39046	BovineHD1600013815	49176040	49780759	604.719	129
YHC	ca2201002203502	16	BovineHD1600023625	BovineHD1600024109	80880687	81720984	840.297	238
YHC	ca2201002203502	17	BovineHD1700002141	BovineHD1700002306	7384739	8020157	635.418	146
YHC	ca2201002203502	17	BovineHD1700022226	BovineHD1700006496	22043078	22678592	635.514	141
YHC	ca2201002203502	17	BovineHD1700007058	BovineHD1700007269	25131024	25778158	647.134	181
YHC	ca2201002203502	17	BovineHD1700012340	BovineHD1700012650	44642056	45583659	941.603	263
YHC	ca2201002203502	17	BovineHD1700018446	BovineHD1700018601	63915914	64529889	613.975	145
YHC	ca2201002203502	17	BovineHD1700020279	ARS-BFGL-NGS-36892	69511549	70460874	949.325	211
YHC	ca2201002203502	18	BovineHD1800004361	BovineHD1800004597	13194141	14076102	881.961	210
YHC	ca2201002203502	18	BovineHD1800004603	BovineHD1800019356	14106949	14860500	753.551	134
YHC	ca2201002203502	18	ARS-BFGL-NGS-27549	BovineHD1800006040	18918903	19438391	519.488	136
YHC	ca2201002203502	18	BovineHD1800010832	BovineHD1800010974	35963001	36483123	520.122	114
YHC	ca2201002203502	19	BovineHD1900000242	BovineHD1900000516	1318214	2278709	960.495	224
YHC	ca2201002203502	19	BovineHD1900011157	BovineHD1900011268	38541472	39188754	647.282	108
YHC	ca2201002203502	20	BovineHD2000004414	BovineHD2000004543	13910040	14822650	912.61	117
YHC	ca2201002203502	20	BovineHD2000010969	BovineHD2000011112	38477031	39120461	643.43	144
YHC	ca2201002203502	20	BovineHD2000011269	BovineHD2000011523	39523490	40223577	700.087	241
YHC	ca2201002203502	20	BovineHD2000014373	BovineHD2000014499	52117986	52706487	588.501	105
YHC	ca2201002203502	20	BovineHD2000017076	ARS-BFGL-NGS-85952	60837504	61368103	530.599	117
YHC	ca2201002203502	20	BovineHD2000018467	BovineHD2000018636	64480108	65121154	641.046	144
YHC	ca2201002203502	21	BovineHD2100003492	BovineHD2100003734	13421659	14244633	822.974	207
YHC	ca2201002203502	21	BovineHD2100008062	BovineHD2100008267	27853999	28547646	693.647	189
YHC	ca2201002203502	22	BovineHD2200002293	BovineHD2200002637	7632846	8768230	1135.38	301
YHC	ca2201002203502	22	BovineHD2200014026	BovineHD2200014181	48856987	49562515	705.528	118
YHC	ca2201002203502	22	BovineHD2200014229	BovineHD2200014365	49743266	50335365	592.099	126
YHC	ca2201002203502	23	BovineHD2300001939	BovineHD2300002068	7647049	8206103	559.054	109
YHC	ca2201002203502	24	BovineHD2400005124	BovineHD2400005332	19411316	20004727	593.411	152
YHC	ca2201002203502	24	BovineHD4100016581	BovineHD2400009389	33359642	33893925	534.283	169
YHC	ca2201002203502	24	BovineHD2400011960	BovineHD2400012127	43156381	43910890	754.509	154
YHC	ca2201002203502	26	BovineHD2600000308	BovineHD2600000518	2059514	2976918	917.404	177
YHC	ca2201002203502	26	BovineHD2600007731	BovineHD2600007945	28821086	29701082	879.996	203
YHC	ca2201002203502	26	BovineHD2600008064	BovineHD4100017843	30137793	30698281	560.488	161
YHC	ca2201002203502	27	BovineHD2700003056	BovineHD4100018176	10251720	10771269	519.549	130
YHC	ca2201002203502	27	BovineHD2700005293	BovineHD2700005485	18537063	19086335	549.272	169
YHC	ca2201002203502	29	BovineHD2900002973	BovineHD2900003247	10405111	11254870	849.759	244
YHC	ca2201002203505	1	BovineHD0100000059	BovineHD0100000254	193443	811543	618.1	157
YHC	ca2201002203505	1	BovineHD0100002284	BovineHD0100002487	6979889	7766208	786.319	162
YHC	ca2201002203505	1	BovineHD0100008100	BovineHD0100008418	27267091	28361815	1094.72	266
YHC	ca2201002203505	1	BovineHD0100010921	BovineHD0100011095	37878325	38538399	660.074	159
YHC	ca2201002203505	1	Hapmap50572-BTA-113037	BovineHD0100013956	48866528	49504935	638.407	160
YHC	ca2201002203505	1	BovineHD0100015686	BovineHD0100016021	55849786	56799150	949.364	302
YHC	ca2201002203505	1	BovineHD0100016201	BovineHD0100016452	57204761	58125346	920.585	245
YHC	ca2201002203505	1	BovineHD0100017169	BovineHD0100017363	60683405	61275124	591.719	180
YHC	ca2201002203505	1	BovineHD0100026291	BovineHD0100026435	92474367	92983980	509.613	142
YHC	ca2201002203505	2	BovineHD0200007100	BovineHD0200007352	24681418	25616231	934.813	155
YHC	ca2201002203505	2	BovineHD0200010748	BovineHD0200010884	36568003	37216504	648.501	125
YHC	ca2201002203505	2	BovineHD0200011104	BovineHD0200011309	38010291	38647919	637.628	162
YHC	ca2201002203505	2	BovineHD0200012028	BovineHD0200040594	41431635	42038513	606.878	127
YHC	ca2201002203505	2	BovineHD0200013883	BovineHD0200014018	47853550	48480383	626.833	130
YHC	ca2201002203505	2	BovineHD0200017960	BovineHD0200018110	62177770	62733591	555.821	125
YHC	ca2201002203505	2	BovineHD0200018648	BovineHD0200018830	64591595	65132346	540.751	177
YHC	ca2201002203505	2	BovineHD0200019476	BovineHD0200019630	67375181	67949632	574.451	150
YHC	ca2201002203505	2	BovineHD0200020034	BovineHD0200020190	69501628	70192700	691.072	153
YHC	ca2201002203505	2	BovineHD0200020775	BovineHD0200020936	72590070	73153441	563.371	137
YHC	ca2201002203505	2	BovineHD0200024274	BovineHD0200024419	85091321	85594343	503.022	135
YHC	ca2201002203505	2	BovineHD0200034800	BovineHD0200034963	119969724	120556846	587.122	128
YHC	ca2201002203505	2	BovineHD0200038102	BovineHD0200038252	131001392	131545795	544.403	142
YHC	ca2201002203505	3	BovineHD0300008101	BovineHD0300008470	25704315	26733730	1029.41	346
YHC	ca2201002203505	3	BovineHD0300015370	BovineHD0300015525	50645512	51302077	656.565	151
YHC	ca2201002203505	3	BovineHD0300017164	BovineHD0300017349	57003844	57582562	578.718	164
YHC	ca2201002203505	3	BTB-01392993	BovineHD0300021159	71596348	72248876	652.528	123
YHC	ca2201002203505	3	BovineHD0300028599	BovineHD0300028782	99487246	100321283	834.037	160
YHC	ca2201002203505	4	BovineHD0400007117	BovineHD0400007268	24207815	24797186	589.371	133
YHC	ca2201002203505	4	BovineHD0400013307	BTB-00181232	48395229	48945677	550.448	122
YHC	ca2201002203505	4	BovineHD0400035446	BovineHD0400015212	54478582	55715503	1236.92	222
YHC	ca2201002203505	4	BovineHD0400019264	BovineHD0400019450	70100877	70620697	519.82	154
YHC	ca2201002203505	4	BovineHD0400029444	BovineHD0400029601	104474743	105130547	655.804	144
YHC	ca2201002203505	5	BovineHD0500005831	BovineHD0500005996	20183121	20754669	571.548	149
YHC	ca2201002203505	5	BovineHD0500011984	BovineHD0500012191	41968965	42643944	674.979	177
YHC	ca2201002203505	6	BovineHD0600000759	BovineHD0600000930	3015449	3590285	574.836	160
YHC	ca2201002203505	6	BovineHD0600010018	BovineHD0600010164	35992229	36515264	523.035	127
YHC	ca2201002203505	6	BovineHD0600014906	BovineHD0600015243	54293681	55524125	1230.44	314
YHC	ca2201002203505	6	BovineHD0600017713	BTB-00260242	63987063	64888552	901.489	261
YHC	ca2201002203505	6	BovineHD0600018042	BovineHD0600018568	65139413	67214509	2075.1	492
YHC	ca2201002203505	6	BovineHD0600020775	BovineHD0600020955	74672294	75253126	580.832	155
YHC	ca2201002203505	6	BovineHD0600022904	BovineHD0600023452	83225076	85257561	2032.48	433
YHC	ca2201002203505	7	BovineHD0700014893	BovineHD0700015169	51178057	52511417	1333.36	256
YHC	ca2201002203505	7	BovineHD0700018851	BovineHD0700019108	64885260	65509094	623.834	247
YHC	ca2201002203505	7	BovineHD0700021027	BovineHD0700021273	71232874	72301513	1068.64	226
YHC	ca2201002203505	7	BovineHD0700021954	BovineHD0700022099	74577333	75089857	512.524	140
YHC	ca2201002203505	7	BTB-01731846	BovineHD0700022393	75789716	76308765	519.049	126
YHC	ca2201002203505	8	ARS-BFGL-NGS-27512	BovineHD0800007874	25404712	26069181	664.469	188
YHC	ca2201002203505	8	BovineHD0800009805	BovineHD0800009950	32660152	33245595	585.443	130
YHC	ca2201002203505	8	BovineHD0800017391	BovineHD0800017548	58051510	58679797	628.287	135
YHC	ca2201002203505	8	BovineHD0800024734	BovineHD0800033853	83039053	83698002	658.949	140
YHC	ca2201002203505	9	BovineHD0900000402	BovineHD0900000514	2079192	2695043	615.851	104
YHC	ca2201002203505	9	BovineHD0900000592	BovineHD0900000750	3101088	3884844	783.756	128
YHC	ca2201002203505	9	BovineHD0900013526	BovineHD0900013794	49088640	50013452	924.812	205
YHC	ca2201002203505	9	BovineHD0900018936	BovineHD0900019088	68492432	69090710	598.278	130
YHC	ca2201002203505	10	BovineHD1000019384	BovineHD1000019518	67544049	68138053	594.004	118
YHC	ca2201002203505	10	BovineHD1000022531	BovineHD1000022781	78722296	79817083	1094.79	201
YHC	ca2201002203505	10	BovineHD1000024401	BovineHD1000024521	85537150	86060139	522.989	106
YHC	ca2201002203505	10	BovineHD1000026839	BovineHD1000027000	92939041	93515967	576.926	141
YHC	ca2201002203505	11	BovineHD1100000928	ARS-BFGL-NGS-89583	2635362	3345221	709.859	258
YHC	ca2201002203505	11	BovineHD1100010841	BovineHD1100011048	36693585	37311187	617.602	174
YHC	ca2201002203505	11	BovineHD1100015838	BovineHD1100015999	54551029	55053792	502.763	148
YHC	ca2201002203505	11	BovineHD1100025205	BovineHD1100025492	87492421	88383701	891.28	260
YHC	ca2201002203505	11	BovineHD1100026012	BovineHD1100026230	89977591	90506441	528.85	200
YHC	ca2201002203505	12	BovineHD1200000321	BovineHD1200000713	1296817	2377438	1080.62	369
YHC	ca2201002203505	12	BovineHD1200008412	BovineHD1200008520	28282015	28844206	562.191	111
YHC	ca2201002203505	12	BovineHD1200011576	BovineHD1200011885	40765071	42123471	1358.4	277
YHC	ca2201002203505	12	BovineHD1200012196	BovineHD1200012352	43780080	44469643	689.563	138
YHC	ca2201002203505	12	BovineHD1200014493	BovineHD1200014622	52525004	53070951	545.947	137
YHC	ca2201002203505	13	BovineHD1300009274	BovineHD1300009529	31711614	32686680	975.066	215
YHC	ca2201002203505	14	BovineHD1400003261	BovineHD1400003550	11513249	12211670	698.421	281
YHC	ca2201002203505	14	BovineHD1400005012	BovineHD1400005213	17592027	18191813	599.786	172
YHC	ca2201002203505	14	BovineHD1400010584	BovineHD1400010716	36859907	37446362	586.455	125
YHC	ca2201002203505	14	BTB-01387806	BovineHD1400011855	41002817	41535792	532.975	113
YHC	ca2201002203505	14	BovineHD1400014756	BovineHD1400014933	51973158	52870232	897.074	162
YHC	ca2201002203505	14	BovineHD1400016127	Hapmap33250-BTA-160152	57906726	58547750	641.024	108
YHC	ca2201002203505	14	BovineHD1400022316	BovineHD1400022485	79464516	79966270	501.754	118
YHC	ca2201002203505	15	BovineHD1500004190	BovineHD1500004365	16378208	17153857	775.649	138
YHC	ca2201002203505	15	BovineHD1500017696	BovineHD1500017881	61683974	62322775	638.801	160
YHC	ca2201002203505	15	BovineHD1500021103	BovineHD1500021316	73162580	73737042	574.462	179
YHC	ca2201002203505	16	BovineHD1600008032	BovineHD1600008223	28647574	29197045	549.471	164
YHC	ca2201002203505	16	BovineHD1600011401	BovineHD1600011543	40118377	40826790	708.413	138
YHC	ca2201002203505	16	BovineHD1600013008	BovineHD1600013212	47102382	47844980	742.598	168
YHC	ca2201002203505	17	BovineHD1700008583	BovineHD1700008697	30499275	31022510	523.235	100
YHC	ca2201002203505	17	BovineHD1700009577	BovineHD1700009843	34595224	35637592	1042.37	204
YHC	ca2201002203505	17	BovineHD1700015433	BovineHD1700015655	54385702	55207410	821.708	157
YHC	ca2201002203505	18	BovineHD1800006653	BovineHD1800006804	21541557	22148569	607.012	152
YHC	ca2201002203505	18	BovineHD1800014245	BovineHD1800014390	48257919	48772705	514.786	124
YHC	ca2201002203505	20	BovineHD2000014329	BovineHD2000014472	51973722	52614844	641.122	117
YHC	ca2201002203505	20	BovineHD2000018627	BovineHD2000018870	65077928	65605036	527.108	224
YHC	ca2201002203505	21	BovineHD2100008334	BovineHD2100008646	28829531	29986462	1156.93	289
YHC	ca2201002203505	21	BovineHD2100009209	BovineHD2100009324	31930607	32484660	554.053	110
YHC	ca2201002203505	21	BovineHD2100011094	Hapmap61076-rs29023524	38138446	38757269	618.823	122
YHC	ca2201002203505	21	ARS-BFGL-NGS-85786	ARS-BFGL-NGS-107391	45275915	46018333	742.418	165
YHC	ca2201002203505	22	BovineHD2200012366	BovineHD2200012524	42683307	43194827	511.52	146
YHC	ca2201002203505	22	BovineHD2200017688	BovineHD2200017843	60732803	61284069	551.266	148
YHC	ca2201002203505	23	BovineHD2300000074	BovineHD2300015452	527569	1444402	916.833	167
YHC	ca2201002203505	23	BovineHD2300002950	BovineHD2300003111	11899888	12529279	629.391	163
YHC	ca2201002203505	24	BovineHD2400003020	BovineHD2400003169	10621339	11223839	602.5	151
YHC	ca2201002203505	24	BovineHD2400012647	BovineHD2400012847	45945832	46552814	606.982	173
YHC	ca2201002203505	24	BovineHD2400013779	BovineHD2400013895	49285097	49815418	530.321	115
YHC	ca2201002203505	25	BovineHD2500010199	BovineHD2500010352	36855795	37367572	511.777	121
YHC	ca2201002203505	26	BovineHD2600000576	BovineHD2600000705	3279695	3797214	517.519	123
YHC	ca2201002203505	27	BovineHD2700002185	BovineHD2700002362	6924747	7558712	633.965	167
YHC	ca2201002203505	29	BovineHD2900003010	BovineHD2900003292	10551852	11383663	831.811	244
YHC	ca2201002203505	29	ARS-BFGL-NGS-42613	BovineHD2900004076	13219091	13728879	509.788	157
YHC	ca2201002203505	29	BovineHD2900007936	BovineHD2900008312	27043179	28181364	1138.18	264
YHC	ca2201002203505	29	BovineHD2900011624	BovineHD2900012017	38449627	39812507	1362.88	124
YHC	ca2201002203508	1	BovineHD0100003738	BovineHD0100003874	11977869	12528532	550.663	123
YHC	ca2201002203508	1	BovineHD0100006741	BovineHD0100006911	22863173	23369407	506.234	152
YHC	ca2201002203508	1	BovineHD0100007675	BovineHD0100007921	26029289	26691730	662.441	227
YHC	ca2201002203508	1	BovineHD0100009187	BovineHD0100009346	31457350	32433591	976.241	137
YHC	ca2201002203508	1	BovineHD0100024252	BovineHD0100024419	84670256	85368202	697.946	139
YHC	ca2201002203508	1	BovineHD0100031115	BovineHD0100031231	109758568	110292154	533.586	103
YHC	ca2201002203508	1	BovineHD0100031677	BovineHD0100031850	112005025	112567181	562.156	156
YHC	ca2201002203508	1	BovineHD0100033524	BovineHD0100033728	118773543	119328639	555.096	190
YHC	ca2201002203508	1	BovineHD0100038011	BovineHD0100038230	133408988	134472952	1063.96	175
YHC	ca2201002203508	2	ARS-BFGL-NGS-102089	BovineHD0200010879	36655521	37183252	527.731	102
YHC	ca2201002203508	2	BovineHD0200020626	BovineHD0200020798	71874191	72646416	772.225	174
YHC	ca2201002203508	2	BovineHD0200022827	BovineHD0200022980	79349538	79954328	604.79	133
YHC	ca2201002203508	3	BovineHD0300031336	BovineHD0300031527	109089029	109640699	551.67	177
YHC	ca2201002203508	4	BovineHD0400000510	BovineHD0400000697	2234038	2932225	698.187	173
YHC	ca2201002203508	4	BovineHD0400008245	BovineHD0400035942	28720589	29496841	776.252	136
YHC	ca2201002203508	4	BovineHD0400026394	BTB-01502164	94455268	95309262	853.994	144
YHC	ca2201002203508	5	BovineHD0500006127	BovineHD0500006448	21191295	22220358	1029.06	279
YHC	ca2201002203508	5	BovineHD0500013195	BovineHD0500013497	45857076	46888254	1031.18	290
YHC	ca2201002203508	5	BovineHD0500014169	BovineHD0500014305	49175402	49719085	543.683	126
YHC	ca2201002203508	5	Hapmap60308-rs29026607	BovineHD0500016020	55652161	56379468	727.307	116
YHC	ca2201002203508	5	Hapmap43797-BTA-17694	BovineHD0500026476	92527538	93224225	696.687	162
YHC	ca2201002203508	6	BovineHD0600005961	BovineHD0600006121	21589207	22123328	534.121	131
YHC	ca2201002203508	6	BovineHD0600016303	BovineHD0600016470	59231893	59834505	602.612	167
YHC	ca2201002203508	6	BovineHD0600020141	BovineHD0600020345	72523232	73156464	633.232	168
YHC	ca2201002203508	6	BovineHD0600022949	BovineHD0600023206	83413168	84321699	908.531	182
YHC	ca2201002203508	7	BovineHD0700011463	BovineHD0700011705	39474146	40401467	927.321	221
YHC	ca2201002203508	7	BovineHD0700033344	BovineHD0700015215	51598837	52740489	1141.65	206
YHC	ca2201002203508	7	BovineHD0700021901	BovineHD0700022117	74369188	75137739	768.551	206
YHC	ca2201002203508	7	BovineHD0700022539	BovineHD0700022690	76819717	77358378	538.661	114
YHC	ca2201002203508	7	BovineHD0700024935	BovineHD0700025109	84937266	85603426	666.16	156
YHC	ca2201002203508	7	BovineHD0700025482	BovineHD0700025633	86842419	87430514	588.095	125
YHC	ca2201002203508	8	BovineHD0800015658	BovineHD0800015939	52251518	53082891	831.373	250
YHC	ca2201002203508	8	BovineHD0800017245	BovineHD0800017403	57542419	58094610	552.191	138
YHC	ca2201002203508	8	BovineHD0800021806	BovineHD0800022065	72552614	73432029	879.415	215
YHC	ca2201002203508	8	BovineHD0800022901	BovineHD4100006926	76350724	76959511	608.787	138
YHC	ca2201002203508	8	BovineHD0800025999	BovineHD0800026213	87560622	88316472	755.85	189
YHC	ca2201002203508	8	BovineHD0800026475	BovineHD0800026707	89211829	89942974	731.145	213
YHC	ca2201002203508	9	BovineHD0900031325	BovineHD0900000241	10049	1219067	1209.02	184
YHC	ca2201002203508	9	BovineHD0900000781	BovineHD0900001117	4032939	5366351	1333.41	289
YHC	ca2201002203508	9	BovineHD0900011952	BovineHD0900012094	43037232	43619512	582.28	138
YHC	ca2201002203508	9	BovineHD0900028606	BovineHD0900028894	99130849	99831147	700.298	261
YHC	ca2201002203508	10	BovineHD1000002116	BovineHD1000002312	6677375	7348376	671.001	176
YHC	ca2201002203508	10	BovineHD1000004704	BovineHD1000004837	13975390	14495233	519.843	111
YHC	ca2201002203508	10	BovineHD1000018303	BovineHD1000018533	63283861	64187960	904.099	210
YHC	ca2201002203508	10	BovineHD1000020787	BovineHD1000021081	72809829	73985830	1176	279
YHC	ca2201002203508	10	BovineHD1000024590	BovineHD1000024727	86259823	86791642	531.819	129
YHC	ca2201002203508	11	BovineHD1100016594	BovineHD1100016735	57243893	58089820	845.927	119
YHC	ca2201002203508	11	BovineHD1100017355	BovineHD1100017499	60907278	61627669	720.391	110
YHC	ca2201002203508	12	BovineHD1200008357	BovineHD1200008552	28076029	28923451	847.422	192
YHC	ca2201002203508	13	BovineHD1300009329	BovineHD1300009456	31861758	32407482	545.724	105
YHC	ca2201002203508	14	BovineHD1400006749	BovineHD1400006920	23267075	23843549	576.474	158
YHC	ca2201002203508	14	BovineHD1400010584	BovineHD1400010716	36859907	37446362	586.455	125
YHC	ca2201002203508	14	BovineHD1400011965	BovineHD1400012107	42022591	42532940	510.349	129
YHC	ca2201002203508	14	BovineHD1400016080	BovineHD1400016234	57735100	58488902	753.802	138
YHC	ca2201002203508	14	BovineHD1400016237	BovineHD1400016420	58503609	59238208	734.599	173
YHC	ca2201002203508	14	BovineHD1400016568	BovineHD1400016741	59742596	60356887	614.291	164
YHC	ca2201002203508	15	BovineHD1500013139	BovineHD1500013571	46450303	47344145	893.842	203
YHC	ca2201002203508	15	BTA-91367-no-rs	BovineHD1500017470	60316301	60958729	642.428	101
YHC	ca2201002203508	16	BovineHD1600005225	BovineHD1600005432	19201134	19771534	570.4	175
YHC	ca2201002203508	16	BovineHD1600024519	BovineHD4100012512	43002738	43660841	658.103	125
YHC	ca2201002203508	17	BovineHD1700008703	BovineHD1700008864	31038485	31706666	668.181	145
YHC	ca2201002203508	17	BovineHD1700012664	BovineHD1700012899	45619402	46220862	601.46	203
YHC	ca2201002203508	17	BovineHD1700013013	BovineHD1700013238	46632099	47231756	599.657	167
YHC	ca2201002203508	18	BovineHD1800003939	ARS-BFGL-NGS-36233	11106057	11724466	618.409	121
YHC	ca2201002203508	18	BovineHD1800004703	BovineHD1800004818	14666091	15287773	621.682	109
YHC	ca2201002203508	21	BovineHD2100009210	BovineHD2100009390	31935003	32744820	809.817	167
YHC	ca2201002203508	22	BovineHD2200014442	BovineHD2200014805	50624248	52055490	1431.24	297
YHC	ca2201002203508	23	BovineHD2300000151	BovineHD2300000432	923854	2352437	1428.58	262
YHC	ca2201002203508	23	BovineHD2300014613	ARS-BFGL-NGS-105334	50110742	50688170	577.428	139
YHC	ca2201002203508	24	BovineHD2400000044	BovineHD2400000211	309736	1007477	697.741	136
YHC	ca2201002203508	24	BovineHD2400005357	BovineHD2400005511	20088996	20660834	571.838	160
YHC	ca2201002203508	24	BovineHD2400011961	BovineHD2400012087	43161465	43758229	596.764	114
YHC	ca2201002203508	24	BovineHD2400017981	ARS-BFGL-NGS-29191	61873220	62643699	770.479	259
YHC	ca2201002203508	26	BovineHD2600007826	BovineHD2600007979	29250545	29812073	561.528	147
YHC	ca2201002203508	29	BovineHD2900001714	BovineHD2900001937	6247811	6938533	690.722	195
YHC	ca2201002203509	1	BovineHD0100034610	BovineHD0100034753	122392170	122944991	552.821	126
YHC	ca2201002203509	1	BovineHD0100038026	BovineHD0100038180	133498294	134234950	736.656	129
YHC	ca2201002203509	1	BovineHD0100039654	BovineHD0100039828	138866304	139519066	652.762	158
YHC	ca2201002203509	1	BovineHD0100041477	BovineHD0100041683	143987432	144507953	520.521	177
YHC	ca2201002203509	1	BovineHD0100043645	BovineHD0100047266	150470964	151268091	797.127	228
YHC	ca2201002203509	2	BovineHD0200009755	BovineHD0200009891	33130072	33635087	505.015	138
YHC	ca2201002203509	2	BovineHD0200020621	BovineHD0200020752	71858034	72479424	621.39	134
YHC	ca2201002203509	2	BovineHD0200040217	BovineHD0200023668	82000696	82649592	648.896	118
YHC	ca2201002203509	2	BovineHD0200034863	BovineHD0200035029	120145836	120789846	644.01	143
YHC	ca2201002203509	2	BovineHD0200035424	BovineHD0200035603	122153278	122811060	657.782	157
YHC	ca2201002203509	2	BovineHD0200036371	BovineHD0200036505	125269743	125857179	587.436	131
YHC	ca2201002203509	3	BovineHD0300004846	BovineHD0300005114	14962523	15612353	649.83	249
YHC	ca2201002203509	3	ARS-BFGL-NGS-98450	BovineHD0300007995	24612286	25386847	774.561	242
YHC	ca2201002203509	3	BovineHD0300015439	Hapmap59681-rs29019879	50920614	51600304	679.69	157
YHC	ca2201002203509	3	BovineHD0300020025	BovineHD0300020153	67616417	68184171	567.754	130
YHC	ca2201002203509	3	BovineHD0300030394	BTB-00148396	106011590	106574782	563.192	200
YHC	ca2201002203509	4	BovineHD0400008279	BovineHD0400008425	28853051	29519517	666.466	113
YHC	ca2201002203509	4	BovineHD0400022368	BovineHD0400022487	80933058	81463726	530.668	114
YHC	ca2201002203509	4	BovineHD0400026454	BovineHD0400026580	94755578	95381754	626.176	119
YHC	ca2201002203509	4	Hapmap48060-BTA-71676	BovineHD4100003147	95645699	96251577	605.878	143
YHC	ca2201002203509	4	BovineHD0400027528	BovineHD0400027685	98324929	98850925	525.996	152
YHC	ca2201002203509	4	BovineHD0400029558	BovineHD0400029733	104933761	105472391	538.63	156
YHC	ca2201002203509	5	BovineHD0500010343	BovineHD0500010502	36061007	36589070	528.063	129
YHC	ca2201002203509	5	BovineHD0500021842	BovineHD0500021977	76550685	77360861	810.176	118
YHC	ca2201002203509	5	BovineHD0500029120	BovineHD0500029288	101648161	102208236	560.075	132
YHC	ca2201002203509	6	BovineHD0600009302	BovineHD0600009560	33248747	34215534	966.787	228
YHC	ca2201002203509	6	BovineHD0600011631	BovineHD0600011999	42744502	43945793	1201.29	325
YHC	ca2201002203509	6	BovineHD0600013734	BovineHD0600014082	49875004	51030326	1155.32	321
YHC	ca2201002203509	6	BovineHD0600016264	BovineHD0600016372	59029347	59591388	562.041	106
YHC	ca2201002203509	6	BovineHD0600022200	BovineHD0600022655	80594600	81868888	1274.29	412
YHC	ca2201002203509	6	BovineHD0600030699	BovineHD0600030854	108922692	109612796	690.104	125
YHC	ca2201002203509	6	BovineHD0600032650	BovineHD0600032797	115114361	115636627	522.266	104
YHC	ca2201002203509	7	BovineHD0700007018	BovineHD4100005851	25480373	26045890	565.517	151
YHC	ca2201002203509	7	BovineHD0700012889	BovineHD0700013232	44660524	46088439	1427.91	299
YHC	ca2201002203509	7	BovineHD0700014836	BovineHD0700015149	50947679	52403199	1455.52	286
YHC	ca2201002203509	7	BovineHD0700020667	BovineHD0700020865	70357113	70890430	533.317	120
YHC	ca2201002203509	7	BovineHD0700033165	BovineHD0700024759	83839032	84388300	549.268	129
YHC	ca2201002203509	8	BovineHD0800006604	BovineHD0800006724	21703061	22229234	526.173	111
YHC	ca2201002203509	8	Hapmap33684-BTA-27870	BovineHD0800010512	34795275	35395086	599.811	174
YHC	ca2201002203509	8	BovineHD0800012245	BovineHD0800012387	41056294	41608702	552.408	138
YHC	ca2201002203509	8	BovineHD0800015489	ARS-BFGL-NGS-72492	51696069	52204929	508.86	132
YHC	ca2201002203509	8	BovineHD0800016270	BovineHD0800016529	54089933	54852854	762.921	236
YHC	ca2201002203509	8	BovineHD0800016620	BovineHD0800016788	55111072	55666646	555.574	158
YHC	ca2201002203509	8	BovineHD0800019291	BovineHD0800019580	64382918	65410564	1027.65	272
YHC	ca2201002203509	8	BovineHD0800022855	BovineHD0800022998	76175237	76747735	572.498	133
YHC	ca2201002203509	8	BovineHD0800024061	BovineHD0800024180	80678614	81323351	644.737	113
YHC	ca2201002203509	8	BovineHD0800025175	BovineHD0800025565	84645050	86170016	1524.97	331
YHC	ca2201002203509	8	BovineHD0800026038	BovineHD0800026188	87675494	88229243	553.749	125
YHC	ca2201002203509	9	Hapmap49335-BTA-83363	BovineHD0900000942	4199056	4702103	503.047	113
YHC	ca2201002203509	9	BovineHD0900005404	BovineHD0900005579	19738058	20553309	815.251	165
YHC	ca2201002203509	9	BovineHD0900007576	BovineHD0900007889	28101551	29033593	932.042	286
YHC	ca2201002203509	9	BovineHD0900009360	BovineHD0900009545	34136637	34828895	692.258	166
YHC	ca2201002203509	9	ARS-BFGL-NGS-29072	BovineHD0900014398	51153579	52203834	1050.26	219
YHC	ca2201002203509	9	BovineHD0900015870	BovineHD0900016118	58003614	58858738	855.124	221
YHC	ca2201002203509	9	BTA-84254-no-rs	BovineHD0900021086	74265237	75751293	1486.06	380
YHC	ca2201002203509	11	BovineHD1100007582	BovineHD1100007780	25300754	26012072	711.318	160
YHC	ca2201002203509	11	BovineHD1100011825	BovineHD1100011943	40168506	40753823	585.317	105
YHC	ca2201002203509	11	BovineHD1100015335	BovineHD1100015576	52374812	53368474	993.662	222
YHC	ca2201002203509	11	BovineHD1100017552	ARS-BFGL-NGS-31406	61938322	62537588	599.266	139
YHC	ca2201002203509	12	BovineHD1200000001	BovineHD1200000257	6351	1162140	1155.79	231
YHC	ca2201002203509	12	BovineHD1200027609	BovineHD1200003593	11812527	12422084	609.557	215
YHC	ca2201002203509	12	BovineHD1200006570	BovineHD1200006770	21823247	22615327	792.08	178
YHC	ca2201002203509	12	BovineHD1200007488	BovineHD1200007765	24792664	25719418	926.754	247
YHC	ca2201002203509	12	BovineHD1200010687	BovineHD1200011087	36621026	38791181	2170.16	408
YHC	ca2201002203509	12	BovineHD1200017750	BovineHD1200017901	64678998	65462956	783.958	130
YHC	ca2201002203509	12	BovineHD1200028598	BovineHD1200025624	87169151	87782198	613.047	188
YHC	ca2201002203509	13	BovineHD1300014284	BovineHD1300014426	49105217	49888637	783.42	137
YHC	ca2201002203509	13	BovineHD1300022908	BovineHD1300023049	79228057	79729368	501.311	135
YHC	ca2201002203509	15	BovineHD1500000006	BovineHD1500000370	68422	1429496	1361.07	224
YHC	ca2201002203509	15	BovineHD1500002845	BovineHD1500002993	11108989	11694022	585.033	140
YHC	ca2201002203509	15	BovineHD1500006648	BovineHD1500006796	25143902	25679235	535.333	132
YHC	ca2201002203509	15	BovineHD1500024859	BovineHD1500025345	84723609	85272311	548.702	129
YHC	ca2201002203509	16	BovineHD1600001190	BovineHD1600001464	4215622	5067606	851.984	237
YHC	ca2201002203509	16	BovineHD1600002598	BovineHD1600002739	9546855	10182016	635.161	121
YHC	ca2201002203509	16	BovineHD1600007321	BovineHD1600007424	26391797	26905468	513.671	109
YHC	ca2201002203509	16	BovineHD1600020721	BovineHD1600020972	72928299	73809236	880.937	199
YHC	ca2201002203509	17	BovineHD1700004328	BovineHD1700004552	15164859	15827293	662.434	215
YHC	ca2201002203509	17	BovineHD1700006377	BovineHD1700006498	22188235	22691140	502.905	115
YHC	ca2201002203509	17	BovineHD1700008741	BovineHD1700008864	31146093	31706666	560.573	113
YHC	ca2201002203509	17	BovineHD1700010035	BovineHD1700010626	36837125	38916350	2079.22	527
YHC	ca2201002203509	17	BovineHD1700018490	BovineHD1700018617	64037440	64570436	532.996	116
YHC	ca2201002203509	17	BovineHD1700019877	BovineHD1700020104	68323120	68857960	534.84	204
YHC	ca2201002203509	18	BovineHD1800005284	BovineHD1800005462	16986484	17553140	566.656	171
YHC	ca2201002203509	19	BovineHD1900018550	BovineHD1900000463	1344980	2036844	691.864	166
YHC	ca2201002203509	20	BovineHD2000014278	BovineHD2000014492	51707114	52672049	964.935	180
YHC	ca2201002203509	20	BovineHD2000019676	BovineHD2000019822	67749250	68288232	538.982	142
YHC	ca2201002203509	20	BovineHD2000020711	BovineHD2000020885	70734693	71469650	734.957	147
YHC	ca2201002203509	21	BovineHD2100005748	BovineHD4100015072	19942227	20461738	519.511	143
YHC	ca2201002203509	21	BovineHD2100006972	BovineHD2100007171	23746669	24626728	880.059	169
YHC	ca2201002203509	21	BovineHD2100010046	BovineHD2100010371	35028922	35637865	608.943	230
YHC	ca2201002203509	21	BovineHD2100011690	BovineHD2100011910	40902260	41839178	936.918	201
YHC	ca2201002203509	22	BovineHD2200000285	BovineHD2200000475	1241021	1820583	579.562	161
YHC	ca2201002203509	22	BovineHD2200006793	BovineHD2200007082	23132415	23939345	806.93	258
YHC	ca2201002203509	22	BovineHD2200009049	BovineHD2200009258	31684923	32350596	665.673	188
YHC	ca2201002203509	22	BovineHD2200009717	BovineHD2200009945	33829745	34872419	1042.67	223
YHC	ca2201002203509	23	BovineHD2300000001	BovineHD2300000154	10121	957009	946.888	151
YHC	ca2201002203509	23	BovineHD2300000310	BovineHD2300000444	1838392	2409232	570.84	120
YHC	ca2201002203509	23	BovineHD4100016102	BovineHD2300008193	28219172	28861534	642.362	198
YHC	ca2201002203509	23	BTA-28538-no-rs	BovineHD2300008995	30595850	31100243	504.393	128
YHC	ca2201002203509	24	BovineHD2400003871	BovineHD2400003994	13969907	14515490	545.583	118
YHC	ca2201002203509	24	BovineHD2400004716	BovineHD2400004925	17766536	18690506	923.97	194
YHC	ca2201002203509	24	BovineHD2400010123	BovineHD2400010286	37037330	37627710	590.38	131
YHC	ca2201002203509	24	BovineHD2400012148	BovineHD2400018328	44003915	45130416	1126.5	201
YHC	ca2201002203509	25	BovineHD2500004122	BovineHD2500004286	14615071	15224642	609.571	165
YHC	ca2201002203509	27	BovineHD2700005414	BovineHD2700005656	18881579	19861211	979.632	241
YHC	ca2201002203509	27	BovineHD2700010235	BovineHD2700010409	35826673	36371371	544.698	151
YHC	ca2201002203510	1	BovineHD0100010581	BovineHD0100010756	36972698	37480919	508.221	123
YHC	ca2201002203510	1	BovineHD0100047084	ARS-BFGL-NGS-4047	83879194	84614199	735.005	131
YHC	ca2201002203510	1	BTB-00036965	BovineHD0100024790	86543082	87176940	633.858	120
YHC	ca2201002203510	1	BovineHD0100035999	BovineHD0100036117	127365426	127879405	513.979	112
YHC	ca2201002203510	2	BovineHD0200009726	BovineHD0200009897	33054517	33662911	608.394	173
YHC	ca2201002203510	2	BovineHD0200018906	BovineHD0200019106	65402482	66046494	644.012	165
YHC	ca2201002203510	2	BovineHD0200026955	BovineHD0200027229	94152317	94712469	560.152	254
YHC	ca2201002203510	3	BovineHD0300023940	BovineHD0300024134	83729067	84408709	679.642	173
YHC	ca2201002203510	5	BovineHD0500007415	BovineHD0500007703	25338593	26456385	1117.79	253
YHC	ca2201002203510	5	BovineHD0500012591	BovineHD0500012834	43955309	44671654	716.345	202
YHC	ca2201002203510	5	BovineHD0500021699	BovineHD0500021977	76072338	77360861	1288.52	233
YHC	ca2201002203510	6	BovineHD0600013743	BovineHD0600013881	49908648	50473560	564.912	130
YHC	ca2201002203510	7	BovineHD0700003544	BovineHD0700003686	13497303	14027565	530.262	114
YHC	ca2201002203510	7	BovineHD0700006275	BovineHD0700006400	22817642	23333522	515.88	102
YHC	ca2201002203510	7	BovineHD0700014870	BovineHD0700015020	51084307	51780531	696.224	134
YHC	ca2201002203510	7	BovineHD0700015238	Hapmap59144-ss46526752	52848550	54081460	1232.91	357
YHC	ca2201002203510	7	BovineHD0700017733	BovineHD0700017927	61638412	62156522	518.11	178
YHC	ca2201002203510	7	BovineHD0700020020	BovineHD0700020173	68361746	68888797	527.051	134
YHC	ca2201002203510	7	BovineHD0700025138	BovineHD0700025285	85667664	86231024	563.36	139
YHC	ca2201002203510	9	BovineHD0900011676	BovineHD0900011868	42059125	42773883	714.758	159
YHC	ca2201002203510	9	BovineHD0900019729	BovineHD0900020037	71228032	72006431	778.399	211
YHC	ca2201002203510	9	BovineHD0900020896	BovineHD0900021080	75161211	75726852	565.641	146
YHC	ca2201002203510	10	BovineHD1000003321	BovineHD1000003558	10020972	10652275	631.303	215
YHC	ca2201002203510	10	BovineHD1000011702	BovineHD1000011900	37804753	38491652	686.899	172
YHC	ca2201002203510	10	BovineHD1000031374	BovineHD1000012982	42395235	43017336	622.101	120
YHC	ca2201002203510	10	BovineHD4100008130	BovineHD1000015172	49732653	50417504	684.851	165
YHC	ca2201002203510	10	BovineHD1000018685	BovineHD1000018890	64793673	65514823	721.15	179
YHC	ca2201002203510	10	BovineHD1000021582	BovineHD1000021755	75795287	76345726	550.439	148
YHC	ca2201002203510	10	BovineHD1000025191	BovineHD1000025366	88491396	89023133	531.737	164
YHC	ca2201002203510	11	Hapmap51103-BTA-98088	BovineHD1100016636	56858167	57517512	659.345	125
YHC	ca2201002203510	12	BovineHD1200007780	BovineHD1200007898	25774525	26332016	557.491	107
YHC	ca2201002203510	13	BovineHD1300006727	ARS-BFGL-NGS-99560	23030137	23925250	895.113	148
YHC	ca2201002203510	14	Hapmap60118-rs29024888	BovineHD1400008978	30595032	31096379	501.347	124
YHC	ca2201002203510	14	BTB-01689254	BovineHD1400009648	32569930	33611376	1041.45	256
YHC	ca2201002203510	14	BovineHD1400024481	BovineHD1400012099	41973236	42489656	516.42	134
YHC	ca2201002203510	15	BovineHD1500001956	BovineHD1500002108	7719556	8305610	586.054	114
YHC	ca2201002203510	15	BovineHD1500004898	BovineHD1500005035	19264502	19830623	566.121	121
YHC	ca2201002203510	15	ARS-BFGL-NGS-90546	BTB-01594708	47135215	47683465	548.25	162
YHC	ca2201002203510	16	BovineHD1600002134	BovineHD1600002358	7546190	8280601	734.411	115
YHC	ca2201002203510	16	BovineHD1600002504	BovineHD1600002661	9185098	9879355	694.257	142
YHC	ca2201002203510	17	BovineHD1700020612	BovineHD1700020779	70829120	71446637	617.517	152
YHC	ca2201002203510	18	BovineHD1800008849	BovineHD1800009018	28447292	29075624	628.332	147
YHC	ca2201002203510	19	BovineHD1900003585	BovineHD1900003745	13543322	14141886	598.564	134
YHC	ca2201002203510	19	BovineHD1900013124	BovineHD1900013265	46984738	47722326	737.588	153
YHC	ca2201002203510	20	BovineHD2000020813	BovineHD2000021026	71159139	71992748	833.609	184
YHC	ca2201002203510	21	BovineHD2100000373	BovineHD2100000559	2750715	3641867	891.152	161
YHC	ca2201002203510	21	BovineHD2100009034	BovineHD2100009192	31369652	31871795	502.143	131
YHC	ca2201002203510	24	BTA-57595-no-rs	BovineHD2400006620	23827359	24363329	535.97	105
YHC	ca2201002203510	24	BovineHD2400008452	BovineHD2400008594	31044016	31653543	609.527	112
YHC	ca2201002203510	25	BovineHD2500000561	BovineHD2500000705	2654328	3274322	619.994	157
YHC	ca2201002203510	27	BovineHD2700005380	BovineHD2700005616	18770945	19630245	859.3	232
YHC	ca2201002203512	1	BovineHD0100023896	BovineHD0100024286	83380692	84834481	1453.79	253
YHC	ca2201002203512	1	BovineHD0100025442	BovineHD0100025621	89404254	90091750	687.496	154
YHC	ca2201002203512	1	BovineHD0100029027	BovineHD0100029190	101764766	102295283	530.517	147
YHC	ca2201002203512	1	BovineHD0100035968	BovineHD0100036116	127211327	127876942	665.615	144
YHC	ca2201002203512	2	BovineHD0200003769	Hapmap30285-BTA-151296	13429123	14027750	598.627	168
YHC	ca2201002203512	2	BovineHD0200017834	BovineHD0200018232	61973587	63054274	1080.69	366
YHC	ca2201002203512	3	BovineHD0300000472	BovineHD0300000717	1764545	2635654	871.109	227
YHC	ca2201002203512	3	BovineHD0300006731	BovineHD0300006873	21340332	21927182	586.85	140
YHC	ca2201002203512	3	BovineHD0300011923	BovineHD0300012064	38757384	39418768	661.384	109
YHC	ca2201002203512	3	BovineHD0300027154	BovineHD0300027293	94237193	94797676	560.483	137
YHC	ca2201002203512	3	BovineHD0300028599	BovineHD0300028769	99487246	100261246	774	149
YHC	ca2201002203512	4	BovineHD0400022502	BTB-01497193	81551327	82138809	587.482	133
YHC	ca2201002203512	5	BovineHD0500021847	BovineHD0500021977	76600421	77360861	760.44	112
YHC	ca2201002203512	6	BovineHD0600000005	BovineHD0600000139	31280	673239	641.959	106
YHC	ca2201002203512	6	BovineHD0600007226	BovineHD0600007385	26223460	26782531	559.071	139
YHC	ca2201002203512	6	BovineHD0600021092	BovineHD0600021245	75801108	76492787	691.679	138
YHC	ca2201002203512	6	BovineHD0600022717	BovineHD0600022803	82230908	82766678	535.77	119
YHC	ca2201002203512	7	BovineHD0700005489	BovineHD0700005633	19729715	20256074	526.359	131
YHC	ca2201002203512	7	BovineHD0700011645	BovineHD0700011773	40159094	40690212	531.118	126
YHC	ca2201002203512	7	BovineHD0700014841	BovineHD0700014984	50966893	51607797	640.904	127
YHC	ca2201002203512	7	BovineHD0700020927	BovineHD0700021148	71001453	71778691	777.238	187
YHC	ca2201002203512	7	BovineHD0700026185	BovineHD0700026329	89257718	89816912	559.194	120
YHC	ca2201002203512	8	BovineHD0800012091	BovineHD0800012360	40585888	41518374	932.486	237
YHC	ca2201002203512	8	BovineHD0800016772	BovineHD0800016978	55591470	56278024	686.554	208
YHC	ca2201002203512	9	BovineHD0900015555	BovineHD0900015675	56887245	57388825	501.58	105
YHC	ca2201002203512	10	BovineHD1000011985	BovineHD1000012116	38781258	39308917	527.659	113
YHC	ca2201002203512	11	BovineHD1100000923	BovineHD1100001184	2620415	3286838	666.423	239
YHC	ca2201002203512	12	BovineHD1200010868	BovineHD1200027826	37469438	38101017	631.579	132
YHC	ca2201002203512	12	BovineHD4100009565	BovineHD1200012016	42229797	42932167	702.37	117
YHC	ca2201002203512	12	BovineHD1200026984	BovineHD1200013662	49098452	49822291	723.839	185
YHC	ca2201002203512	13	BovineHD1300006709	BovineHD1300006924	22943301	24012405	1069.1	186
YHC	ca2201002203512	14	BovineHD1400014048	BovineHD1400014179	49339400	49911884	572.484	131
YHC	ca2201002203512	15	BovineHD1500002814	BovineHD1500002993	10977123	11694022	716.899	167
YHC	ca2201002203512	15	BovineHD1500003024	BovineHD1500003159	11881122	12425806	544.684	111
YHC	ca2201002203512	15	BovineHD1500009800	BovineHD1500025136	35573099	36358192	785.093	182
YHC	ca2201002203512	16	BovineHD1600010370	BovineHD1600010509	36124095	36665202	541.107	131
YHC	ca2201002203512	16	BovineHD1600012565	BovineHD1600012687	45330843	46018926	688.083	117
YHC	ca2201002203512	18	BovineHD1800014203	BovineHD1800014387	48158282	48756919	598.637	160
YHC	ca2201002203512	21	BovineHD2100000571	BovineHD2100000691	3732056	4232912	500.856	102
YHC	ca2201002203512	21	BovineHD2100001450	BovineHD2100001652	6972071	7644952	672.881	164
YHC	ca2201002203512	21	BovineHD2100008385	ARS-BFGL-NGS-47816	29098832	29603301	504.469	112
YHC	ca2201002203512	22	BovineHD2200014224	BovineHD2200014364	49720207	50331078	610.871	127
YHC	ca2201002203512	24	BovineHD2400005347	BovineHD2400005556	20054871	20807951	753.08	219
YHC	ca2201002203512	26	BovineHD2600010409	ARS-BFGL-NGS-12990	37874207	38443689	569.482	159
YHC	ca2201002203512	28	BovineHD2800011677	BovineHD2800011854	41462163	42143548	681.385	174
YHC	ca2201002203513	1	BovineHD0100003742	BovineHD0100003953	12001209	12795476	794.267	186
YHC	ca2201002203513	1	BovineHD0100015513	BovineHD0100015648	55110213	55666745	556.532	128
YHC	ca2201002203513	1	BovineHD0100032831	BTB-00051291	116147515	116853616	706.101	198
YHC	ca2201002203513	2	BovineHD0200000036	BovineHD0200000256	291941	982256	690.315	195
YHC	ca2201002203513	2	BovineHD0200010919	BovineHD0200011137	37382070	38137486	755.416	132
YHC	ca2201002203513	2	BovineHD0200020622	BovineHD0200020775	71861713	72590070	728.357	156
YHC	ca2201002203513	2	BovineHD0200022565	BovineHD0200022761	78493847	79207189	713.342	185
YHC	ca2201002203513	2	BovineHD0200034930	BovineHD0200035110	120388252	121065916	677.664	149
YHC	ca2201002203513	3	BovineHD0300004846	BovineHD4100001875	14962523	15588736	626.213	237
YHC	ca2201002203513	5	BovineHD0500005731	BovineHD0500005885	19775621	20290003	514.382	128
YHC	ca2201002203513	5	BovineHD0500009219	BovineHD0500009417	31699715	32469564	769.849	184
YHC	ca2201002203513	5	BovineHD0500011909	BovineHD0500012181	41769593	42607139	837.546	229
YHC	ca2201002203513	6	BovineHD0600015926	BovineHD0600016135	58159139	58702871	543.732	188
YHC	ca2201002203513	7	BovineHD0700006143	BovineHD0700006318	22288197	23035741	747.544	157
YHC	ca2201002203513	7	BovineHD0700012909	BovineHD0700013043	44751002	45378018	627.016	119
YHC	ca2201002203513	7	BovineHD0700014840	BovineHD0700014965	50959514	51512280	552.766	108
YHC	ca2201002203513	7	BovineHD0700015370	BovineHD0700015614	53480068	54034771	554.703	229
YHC	ca2201002203513	8	BovineHD0800000861	BovineHD0800001075	2538360	3301604	763.244	189
YHC	ca2201002203513	8	BovineHD0800011577	BovineHD0800011719	38914032	39509406	595.374	125
YHC	ca2201002203513	9	BovineHD0900008436	BovineHD0900008575	31060749	31565449	504.7	120
YHC	ca2201002203513	10	BovineHD1000017441	BovineHD1000017548	59463636	60071786	608.15	107
YHC	ca2201002203513	10	BovineHD1000023572	BovineHD1000023720	82744094	83250515	506.421	130
YHC	ca2201002203513	11	BovineHD1100004706	BovineHD1100004833	14522171	15084889	562.718	107
YHC	ca2201002203513	12	BovineHD1200006404	BovineHD1200006616	21333135	22007207	674.072	200
YHC	ca2201002203513	13	BovineHD1300003132	BovineHD1300003412	11516469	12067212	550.743	225
YHC	ca2201002203513	13	BTB-00516473	BovineHD1300005979	20137246	20658357	521.111	103
YHC	ca2201002203513	13	BovineHD1300007789	BovineHD1300007955	26892183	27408368	516.185	130
YHC	ca2201002203513	13	BovineHD1300009799	BovineHD1300009944	33618762	34164728	545.966	130
YHC	ca2201002203513	13	BovineHD1300015405	BovineHD1300015616	54276907	55010767	733.86	140
YHC	ca2201002203513	13	BovineHD1300016647	BovineHD1300016790	58078696	58644994	566.298	122
YHC	ca2201002203513	13	BovineHD1300017518	BovineHD1300017743	61132939	62014645	881.706	197
YHC	ca2201002203513	13	BovineHD1300021029	BovineHD1300021209	73104355	73660974	556.619	152
YHC	ca2201002203513	14	BovineHD1400006761	BTB-01953819	23296863	23817572	520.709	142
YHC	ca2201002203513	14	BovineHD1400007046	BovineHD1400007229	24298283	24900445	602.162	167
YHC	ca2201002203513	14	BovineHD1400009482	BovineHD1400009638	33052349	33577161	524.812	126
YHC	ca2201002203513	14	BovineHD1400009648	BovineHD1400009997	33611376	34687709	1076.33	311
YHC	ca2201002203513	14	BovineHD1400016990	BovineHD1400017151	61229028	61824176	595.148	146
YHC	ca2201002203513	15	BovineHD1500002669	BovineHD1500002792	10165007	10815717	650.71	116
YHC	ca2201002203513	17	BovineHD1700003075	BTA-111694-no-rs	10720822	11292820	571.998	151
YHC	ca2201002203513	17	BovineHD1700013655	BovineHD1700013891	48485869	49046024	560.155	192
YHC	ca2201002203513	17	BovineHD1700020324	BovineHD1700020437	69713821	70278544	564.723	103
YHC	ca2201002203513	18	ARS-BFGL-NGS-13105	BovineHD1800007397	23468316	23973242	504.926	192
YHC	ca2201002203513	18	BovineHD1800010667	BovineHD1800010815	35237412	35896971	659.559	138
YHC	ca2201002203513	18	BovineHD1800015598	Hapmap41540-BTA-43915	52975137	53970861	995.724	178
YHC	ca2201002203513	18	BovineHD1800017280	BovineHD1800017478	59522396	60487309	964.913	142
YHC	ca2201002203513	20	BovineHD2000011589	BovineHD2000011800	40445920	41022589	576.669	190
YHC	ca2201002203513	20	BovineHD2000015165	BovineHD2000015467	55379522	56300996	921.474	274
YHC	ca2201002203513	20	BovineHD2000020748	BovineHD2000021006	70886843	71896856	1010.01	222
YHC	ca2201002203513	21	BovineHD2100009206	BovineHD2100009398	31915397	32780679	865.282	179
YHC	ca2201002203513	22	BovineHD2200014057	BovineHD2200014200	49017772	49650682	632.91	116
YHC	ca2201002203513	22	BovineHD2200017676	BovineHD2200017848	60717789	61318022	600.233	166
YHC	ca2201002203513	24	BovineHD2400000307	BovineHD2400000513	1352757	2015379	662.622	197
YHC	ca2201002203513	25	BovineHD4100017230	BovineHD2500003843	13053581	13741647	688.066	182
YHC	ca2201002203523	1	BTB-01210232	BovineHD0100006514	21429051	22003784	574.733	127
YHC	ca2201002203523	1	BovineHD0100046941	BovineHD0100009346	31422664	32433591	1010.93	141
YHC	ca2201002203523	1	BovineHD0100011382	BovineHD0100011521	39662313	40340575	678.262	129
YHC	ca2201002203523	1	BovineHD0100021370	BovineHD0100021531	74566693	75127085	560.392	104
YHC	ca2201002203523	1	BovineHD0100024482	BovineHD0100024604	85665503	86228894	563.391	107
YHC	ca2201002203523	1	BovineHD0100025400	BovineHD0100025691	89301259	90278756	977.497	252
YHC	ca2201002203523	1	BovineHD0100029060	BovineHD0100029441	101899991	103279439	1379.45	341
YHC	ca2201002203523	1	BovineHD0100029559	BovineHD0100029811	103653464	104771596	1118.13	227
YHC	ca2201002203523	1	BovineHD0100030176	BovineHD0100030301	106419064	106932858	513.794	132
YHC	ca2201002203523	1	BovineHD0100037294	BTB-00059126	131169508	131751589	582.081	169
YHC	ca2201002203523	2	BovineHD0200018573	BovineHD0200018777	64350457	65031932	681.475	184
YHC	ca2201002203523	2	BovineHD0200023893	BovineHD0200024015	83575118	84097262	522.144	100
YHC	ca2201002203523	3	BovineHD0300006615	BovineHD0300006791	20947863	21661577	713.714	113
YHC	ca2201002203523	3	BovineHD0300028603	BovineHD0300028740	99508041	100115839	607.798	113
YHC	ca2201002203523	3	BovineHD0300028786	BovineHD4100002395	100332394	100907242	574.848	123
YHC	ca2201002203523	4	BovineHD0400008887	BovineHD0400009097	31224610	31971378	746.768	166
YHC	ca2201002203523	4	BovineHD0400012683	BovineHD0400036012	46282258	46845794	563.536	129
YHC	ca2201002203523	4	BovineHD0400021359	BovineHD0400021499	77137377	77645907	508.53	132
YHC	ca2201002203523	4	BovineHD0400035150	BovineHD0400035286	120001970	120571835	569.865	132
YHC	ca2201002203523	5	BovineHD0500020627	BovineHD0500036066	72897393	73522289	624.896	192
YHC	ca2201002203523	5	BovineHD0500021878	BovineHD0500022049	76909367	77599432	690.065	159
YHC	ca2201002203523	5	BovineHD0500022469	BovineHD0500022684	79159916	80061317	901.401	147
YHC	ca2201002203523	6	BovineHD4100004413	BovineHD0600009452	33302947	33818274	515.327	130
YHC	ca2201002203523	6	Hapmap28050-BTA-151516	BovineHD0600021463	76696893	77457643	760.75	166
YHC	ca2201002203523	7	BovineHD0700014802	BTA-79086-no-rs	50746376	54332841	3586.47	818
YHC	ca2201002203523	7	BovineHD0700018986	BovineHD0700033816	65205183	65740630	535.447	196
YHC	ca2201002203523	7	BovineHD0700019782	BovineHD0700019988	67576213	68249285	673.072	173
YHC	ca2201002203523	7	BovineHD0700023548	BovineHD0700023649	80713415	81250021	536.606	102
YHC	ca2201002203523	8	BovineHD0800000850	BovineHD0800000993	2501047	3038304	537.257	130
YHC	ca2201002203523	8	BovineHD0800011281	BovineHD0800011470	37840154	38488076	647.922	148
YHC	ca2201002203523	8	BovineHD0800016954	BovineHD0800017087	56189223	56712926	523.703	131
YHC	ca2201002203523	8	BovineHD0800020929	BovineHD0800021259	69568380	70632662	1064.28	289
YHC	ca2201002203523	9	BovineHD0900005374	BovineHD0900005611	19646088	20713497	1067.41	215
YHC	ca2201002203523	10	BovineHD1000031303	BovineHD1000010203	30980774	31606482	625.708	115
YHC	ca2201002203523	10	BovineHD1000010592	BovineHD1000010745	33272325	33903536	631.211	145
YHC	ca2201002203523	10	BovineHD1000017286	BovineHD1000017417	58617663	59280368	662.705	121
YHC	ca2201002203523	10	BovineHD1000017591	BovineHD1000017716	60325697	61026086	700.389	124
YHC	ca2201002203523	10	BovineHD4100008227	BovineHD1000019953	68914484	69600718	686.234	160
YHC	ca2201002203523	11	BovineHD1100008255	BovineHD1100008419	27713136	28322780	609.644	163
YHC	ca2201002203523	11	BovineHD1100017519	BovineHD1100017657	61772774	62308426	535.652	127
YHC	ca2201002203523	11	BovineHD1100017892	BovineHD1100018036	63110701	63704024	593.323	139
YHC	ca2201002203523	11	BovineHD1100020512	BovineHD1100031304	71680437	72491183	810.746	164
YHC	ca2201002203523	11	BovineHD1100021051	BovineHD1100021287	73598129	74552816	954.687	194
YHC	ca2201002203523	12	BovineHD1200010776	BovineHD1200027826	37047328	38101017	1053.69	222
YHC	ca2201002203523	12	BovineHD1200012017	Hapmap50916-BTA-21430	42938778	43683352	744.574	156
YHC	ca2201002203523	13	BovineHD1300002694	BovineHD1300002952	9996039	10766583	770.544	252
YHC	ca2201002203523	13	BovineHD1300005899	BovineHD1300006035	20220223	20854955	634.732	129
YHC	ca2201002203523	13	BovineHD1300008303	BovineHD1300008533	28631403	29286938	655.535	212
YHC	ca2201002203523	13	BovineHD1300010919	BovineHD1300011089	37795458	38451488	656.03	141
YHC	ca2201002203523	13	BovineHD1300011742	BovineHD1300011930	40635388	41255253	619.865	170
YHC	ca2201002203523	13	BovineHD1300012489	BovineHD1300012663	42903665	43406829	503.164	152
YHC	ca2201002203523	13	BovineHD1300024992	BovineHD1300014426	49236699	49888637	651.938	117
YHC	ca2201002203523	14	BTB-01212256	BovineHD1400014868	51953658	52490833	537.175	112
YHC	ca2201002203523	14	BovineHD1400015564	BovineHD1400015763	55760524	56695372	934.848	201
YHC	ca2201002203523	16	BovineHD1600011393	BovineHD1600011511	40095209	40746309	651.1	117
YHC	ca2201002203523	18	BovineHD1800004625	BovineHD1800004740	14203334	14925912	722.578	119
YHC	ca2201002203523	18	BovineHD1800009561	BovineHD1800009691	31498465	32038633	540.168	132
YHC	ca2201002203523	18	BovineHD1800010581	ARS-BFGL-NGS-23693	34835679	35354921	519.242	106
YHC	ca2201002203523	20	BovineHD2000012743	BovineHD2000012986	44863058	45875459	1012.4	209
YHC	ca2201002203523	20	BovineHD2000020780	BovineHD2000020984	71047871	71786380	738.509	176
YHC	ca2201002203523	21	BovineHD2100008350	BovineHD2100008627	28903334	29930182	1026.85	259
YHC	ca2201002203523	21	BovineHD2100009182	BovineHD2100009429	31817000	32908447	1091.45	232
YHC	ca2201002203523	23	BovineHD2300000180	BovineHD2300000837	1139532	3769457	2629.93	608
YHC	ca2201002203523	24	BovineHD2400011555	BovineHD2400011700	41580542	42217480	636.938	141
YHC	ca2201002203523	27	BovineHD2700003438	BovineHD2700003547	11730025	12288880	558.855	105
YHC	ca2201002203523	28	BovineHD2800000688	BovineHD2800000952	1968468	3101209	1132.74	173
YHC	ca2201002203523	28	BovineHD2800007096	BovineHD2800007383	27241644	27966070	724.426	261
YHC	ca2201002203523	28	BovineHD4100018615	BovineHD2800007674	28302767	28815608	512.841	106
YHC	ca2201002203523	29	BovineHD2900002913	BovineHD2900003106	10012192	10845623	833.431	181
YHC	ca2201002203530	1	BovineHD0100000123	BovineHD0100000300	391416	919538	528.122	140
YHC	ca2201002203530	1	BovineHD0100000488	BovineHD0100000672	1557330	2237805	680.475	158
YHC	ca2201002203530	1	BovineHD0100003410	BovineHD0100003569	10683541	11326619	643.078	119
YHC	ca2201002203530	1	BovineHD0100003755	BovineHD0100003886	12053693	12557540	503.847	117
YHC	ca2201002203530	1	BovineHD0100007728	BovineHD0100007912	26139605	26645932	506.327	168
YHC	ca2201002203530	1	BovineHD0100012921	BovineHD0100013106	45236263	45918233	681.97	170
YHC	ca2201002203530	1	BovineHD0100015245	BovineHD0100015510	54121283	55090571	969.288	262
YHC	ca2201002203530	1	BovineHD0100016024	BovineHD0100016260	56802128	57327031	524.903	210
YHC	ca2201002203530	1	BovineHD0100016358	BovineHD0100016554	57712786	58489631	776.845	175
YHC	ca2201002203530	1	BovineHD0100021030	BovineHD0100021194	73262189	73906708	644.519	135
YHC	ca2201002203530	1	BovineHD0100026745	BovineHD0100026972	94338687	94993181	654.494	201
YHC	ca2201002203530	1	BovineHD0100040056	ARS-BFGL-NGS-52663	140170942	140870490	699.548	202
YHC	ca2201002203530	2	BovineHD0200001409	BovineHD0200001883	4938496	6483672	1545.18	432
YHC	ca2201002203530	2	BovineHD0200002204	BovineHD0200003710	7534180	13224648	5690.47	1336
YHC	ca2201002203530	2	BovineHD0200021562	BovineHD0200021755	75151301	75830066	678.765	150
YHC	ca2201002203530	2	BovineHD0200023589	BovineHD0200023780	82288323	83159290	870.967	171
YHC	ca2201002203530	2	BovineHD0200024585	BovineHD0200024840	86267728	87304216	1036.49	223
YHC	ca2201002203530	2	BovineHD0200025014	BovineHD0200025276	88071794	89074118	1002.32	239
YHC	ca2201002203530	2	BovineHD0200025845	BovineHD0200026041	90834403	91559166	724.763	130
YHC	ca2201002203530	2	BovineHD0200034102	BovineHD4100001584	118220776	119201795	981.019	250
YHC	ca2201002203530	3	BovineHD0300032574	BovineHD0300032775	112850696	113402814	552.118	170
YHC	ca2201002203530	4	BovineHD0400000545	BovineHD0400000800	2334429	3240464	906.035	236
YHC	ca2201002203530	4	BovineHD0400015444	BovineHD0400015598	56561489	57180869	619.38	142
YHC	ca2201002203530	4	BovineHD0400024873	BovineHD0400025170	89853509	90836936	983.427	255
YHC	ca2201002203530	5	BovineHD0500008541	BovineHD0500008723	29071632	29829876	758.244	158
YHC	ca2201002203530	5	BovineHD0500009058	BovineHD0500009210	31046101	31658261	612.16	140
YHC	ca2201002203530	5	BovineHD0500011664	BovineHD0500011779	40760611	41288995	528.384	106
YHC	ca2201002203530	5	BovineHD0500012025	BovineHD0500012189	42112050	42635501	523.451	137
YHC	ca2201002203530	5	BovineHD0500013006	BovineHD0500035938	45216647	46046645	829.998	198
YHC	ca2201002203530	5	BovineHD0500017904	Hapmap52663-rs29003804	63959864	64503182	543.318	105
YHC	ca2201002203530	5	BovineHD0500019322	BovineHD0500019475	68830807	69510701	679.894	147
YHC	ca2201002203530	5	BovineHD0500020454	BovineHD4100003828	72450304	73181012	730.708	203
YHC	ca2201002203530	5	BovineHD0500021534	BovineHD0500022066	75596453	77673004	2076.55	461
YHC	ca2201002203530	5	BTA-15927-no-rs	BovineHD0500022656	79165498	79970239	804.741	126
YHC	ca2201002203530	5	BovineHD0500022893	BovineHD0500023124	80856987	81810767	953.78	174
YHC	ca2201002203530	5	BovineHD0500025979	BovineHD0500026262	91478416	92493093	1014.68	256
YHC	ca2201002203530	5	BovineHD0500030426	BovineHD0500030533	105949558	106460698	511.14	104
YHC	ca2201002203530	6	BovineHD0600017985	BovineHD0600018122	64907918	65566468	658.55	128
YHC	ca2201002203530	7	BovineHD0700005724	BovineHD0700005884	20534398	21293127	758.729	151
YHC	ca2201002203530	7	BovineHD0700014869	BovineHD0700015105	51081087	52178639	1097.55	213
YHC	ca2201002203530	7	BovineHD0700015157	BovineHD0700015488	52445606	53744017	1298.41	294
YHC	ca2201002203530	7	BovineHD0700018401	BTB-00312311	63608734	64109318	500.584	130
YHC	ca2201002203530	7	BovineHD0700021021	BovineHD0700021148	71225146	71778691	553.545	117
YHC	ca2201002203530	8	BovineHD0800011256	BovineHD4100006704	37754287	38269214	514.927	127
YHC	ca2201002203530	8	ARS-BFGL-NGS-117692	BovineHD0800017444	57592438	58234885	642.447	166
YHC	ca2201002203530	8	BovineHD0800017810	BovineHD0800017957	59689299	60214284	524.985	133
YHC	ca2201002203530	8	BovineHD0800018781	BovineHD0800018968	62883896	63434703	550.807	179
YHC	ca2201002203530	8	BovineHD0800024633	BovineHD0800024823	82748935	83443728	694.793	166
YHC	ca2201002203530	8	BovineHD0800025217	BovineHD0800025403	84823665	85652408	828.743	165
YHC	ca2201002203530	9	BovineHD0900001165	BovineHD0900001454	5654761	6769409	1114.65	259
YHC	ca2201002203530	9	BovineHD0900017274	BovineHD0900017473	62880023	63725758	845.735	199
YHC	ca2201002203530	9	BovineHD0900017678	BovineHD0900017838	64385114	64989727	604.613	152
YHC	ca2201002203530	9	BovineHD0900019232	BovineHD0900019394	69594584	70102118	507.534	140
YHC	ca2201002203530	10	BovineHD1000004686	BovineHD1000004822	13932875	14450949	518.074	115
YHC	ca2201002203530	10	BovineHD1000017094	BovineHD1000017218	57747324	58305613	558.289	123
YHC	ca2201002203530	11	BovineHD1100008195	BovineHD1100008467	27524416	28506262	981.846	264
YHC	ca2201002203530	11	BovineHD1100009003	BovineHD1100009156	30111150	30680105	568.955	138
YHC	ca2201002203530	11	BovineHD1100015614	BovineHD1100015747	53526986	54097487	570.501	128
YHC	ca2201002203530	11	BovineHD1100016977	BovineHD1100017101	59157988	59902171	744.183	103
YHC	ca2201002203530	11	BovineHD1100017517	BovineHD1100017657	61763492	62308426	544.934	128
YHC	ca2201002203530	11	BovineHD1100018036	BovineHD1100018249	63704024	64295347	591.323	205
YHC	ca2201002203530	11	BovineHD1100022476	BovineHD1100022610	78299048	78839562	540.514	115
YHC	ca2201002203530	11	BovineHD1100027190	BovineHD1100027367	93318583	93878344	559.761	130
YHC	ca2201002203530	12	BovineHD1200012421	BovineHD1200012544	44751351	45294997	543.646	126
YHC	ca2201002203530	12	BovineHD1200015872	BovineHD1200016242	57766658	59211450	1444.79	352
YHC	ca2201002203530	12	BovineHD1200017648	BovineHD1200017800	64373138	65026929	653.791	136
YHC	ca2201002203530	13	BovineHD1300009730	BovineHD1300010058	33360754	34719465	1358.71	292
YHC	ca2201002203530	13	BovineHD1300010977	BovineHD1300011169	37984059	38805916	821.857	165
YHC	ca2201002203530	14	BovineHD1400015347	BovineHD1400015465	54638747	55321412	682.665	104
YHC	ca2201002203530	14	BovineHD1400016082	BovineHD1400016252	57748646	58551280	802.634	153
YHC	ca2201002203530	15	BovineHD1500000006	BovineHD1500000358	68422	1403386	1334.96	212
YHC	ca2201002203530	15	BTB-00591978	BovineHD1500008927	32203235	32886965	683.73	155
YHC	ca2201002203530	15	BovineHD1500010917	BovineHD1500011049	39596302	40211055	614.753	129
YHC	ca2201002203530	16	BovineHD1600008454	BovineHD1600008670	29899382	30559873	660.491	210
YHC	ca2201002203530	16	BovineHD1600012209	BTB-00640968	43838099	44529045	690.946	133
YHC	ca2201002203530	16	BovineHD1600012767	BovineHD1600012985	46387695	47056851	669.156	191
YHC	ca2201002203530	16	BovineHD1600020828	BovineHD1600020980	73307280	73832718	525.438	130
YHC	ca2201002203530	17	BovineHD1700007058	BovineHD1700007289	25131024	25855839	724.815	201
YHC	ca2201002203530	17	BovineHD1700007735	BovineHD1700007975	27348294	28061581	713.287	220
YHC	ca2201002203530	17	BovineHD1700020279	BovineHD1700020437	69511549	70278544	766.995	141
YHC	ca2201002203530	18	BovineHD1800010807	BovineHD1800010997	35866078	36625588	759.51	161
YHC	ca2201002203530	18	BovineHD1800013978	BovineHD1800014282	47437336	48401454	964.118	292
YHC	ca2201002203530	18	BovineHD1800015728	BovineHD1800015967	53605182	54440972	835.79	216
YHC	ca2201002203530	19	BovineHD1900018550	BovineHD1900000440	1344980	1946592	601.612	148
YHC	ca2201002203530	20	BovineHD2000004360	BovineHD2000004523	13726871	14681467	954.596	134
YHC	ca2201002203530	20	BovineHD2000007823	BovineHD2000007950	26124665	26702862	578.197	107
YHC	ca2201002203530	21	Hapmap32084-BTA-147824	BovineHD2100001406	6278164	6830040	551.876	140
YHC	ca2201002203530	21	BovineHD2100008351	BovineHD2100008474	28920027	29514423	594.396	118
YHC	ca2201002203530	21	BovineHD2100009209	BovineHD2100009396	31930607	32772171	841.564	175
YHC	ca2201002203530	21	BovineHD2100017477	BovineHD2100017661	60231003	61003991	772.988	138
YHC	ca2201002203530	22	BovineHD2200006643	BovineHD2200007026	22853650	23645648	791.998	337
YHC	ca2201002203530	22	BovineHD2200008408	BovineHD2200008722	28931086	30237259	1306.17	262
YHC	ca2201002203530	23	BovineHD2300004640	BovineHD2300004750	18157897	18733751	575.854	105
YHC	ca2201002203530	23	BovineHD2300015768	BovineHD2300014951	50840695	51424846	584.151	146
YHC	ca2201002203530	24	BovineHD2400011580	BovineHD2400011696	41655083	42183788	528.705	112
YHC	ca2201002203530	25	BovineHD2500005565	BovineHD2500005712	20106051	20625408	519.357	129
YHC	ca2201002203530	26	BovineHD2600004610	BovineHD2600004779	18001902	18607414	605.512	148
YHC	ca2201002203530	27	BovineHD2700006568	Hapmap54743-rs29013433	23382708	23928751	546.043	121
YHC	ca2201002203530	28	BovineHD2800007840	BovineHD2800007987	29507056	30037763	530.707	122
MGC	ca1501023000008	1	BovineHD0100019004	BTA-33571-no-rs	67334421	67909755	575.334	124
MGC	ca1501023000008	1	BovineHD0100019442	BovineHD0100019698	68761239	69365774	604.535	220
MGC	ca1501023000008	1	BovineHD0100047073	BovineHD0100022368	77005306	77640000	634.694	143
MGC	ca1501023000008	1	BovineHD0100037268	BovineHD0100037532	131062142	131853658	791.516	227
MGC	ca1501023000008	1	BovineHD0100039788	BovineHD0100039999	139348463	140030677	682.214	188
MGC	ca1501023000008	1	BovineHD0100043491	BovineHD0100043726	150072573	150740993	668.42	212
MGC	ca1501023000008	2	BovineHD0200010770	BovineHD0200010886	36676032	37229159	553.127	105
MGC	ca1501023000008	2	BovineHD0200011674	BovineHD0200040582	39830456	40364440	533.984	104
MGC	ca1501023000008	2	BTB-01831918	BovineHD0200020027	68849454	69474913	625.459	132
MGC	ca1501023000008	2	BovineHD0200025900	BovineHD0200026109	91039429	91933135	893.706	136
MGC	ca1501023000008	2	BovineHD0200028853	BovineHD0200029071	100509555	101319195	809.64	161
MGC	ca1501023000008	2	BovineHD0200030792	BovineHD0200031205	106925004	108417849	1492.85	359
MGC	ca1501023000008	2	BovineHD0200033660	BovineHD0200033831	116796728	117389680	592.952	158
MGC	ca1501023000008	2	ARS-BFGL-NGS-37699	BovineHD0200038430	131504361	132070844	566.483	170
MGC	ca1501023000008	3	BovineHD0300002969	ARS-BFGL-NGS-18442	8971638	9610758	639.12	116
MGC	ca1501023000008	3	BovineHD0300018326	BovineHD0300018517	60951118	61676363	725.245	174
MGC	ca1501023000008	4	BovineHD0400008369	BovineHD0400008503	29210634	29914094	703.46	107
MGC	ca1501023000008	5	BovineHD0500002187	BovineHD0500002909	7745093	10170243	2425.15	469
MGC	ca1501023000008	5	BovineHD0500005007	BovineHD0500005313	17147811	18218867	1071.06	273
MGC	ca1501023000008	5	BovineHD0500008978	UA-IFASA-5621	30683337	31246762	563.425	108
MGC	ca1501023000008	5	BovineHD0500012542	BovineHD0500012860	43787788	44795406	1007.62	275
MGC	ca1501023000008	5	BovineHD0500014023	BovineHD0500014191	48606150	49260811	654.661	155
MGC	ca1501023000008	6	BovineHD0600000005	BTB-01645778	31280	842324	811.044	139
MGC	ca1501023000008	6	BovineHD0600007986	BovineHD0600008169	28791669	29297983	506.314	169
MGC	ca1501023000008	6	BovineHD0600010768	Hapmap24292-BTC-070983	38970906	39556588	585.682	137
MGC	ca1501023000008	6	BovineHD0600013552	BovineHD0600013803	49308942	50124389	815.447	205
MGC	ca1501023000008	7	BovineHD0700005901	BovineHD0700006063	21361306	21991462	630.156	132
MGC	ca1501023000008	7	BovineHD0700009694	BovineHD0700009822	33858058	34406485	548.427	123
MGC	ca1501023000008	7	BovineHD0700014870	BovineHD0700015183	51084307	52596769	1512.46	286
MGC	ca1501023000008	7	BovineHD0700015754	BovineHD0700015893	54485224	55004057	518.833	132
MGC	ca1501023000008	8	BovineHD0800009830	BovineHD0800009998	32760803	33417601	656.798	136
MGC	ca1501023000008	8	BovineHD0800014441	BovineHD0800014594	48167575	48777003	609.428	126
MGC	ca1501023000008	8	BovineHD0800017585	BovineHD0800019063	58830924	63742346	4911.42	1277
MGC	ca1501023000008	8	BovineHD0800021433	BovineHD0800021625	71280339	71859297	578.958	190
MGC	ca1501023000008	8	ARS-BFGL-NGS-53058	BovineHD0800022605	74997682	75527160	529.478	159
MGC	ca1501023000008	8	BTA-82766-no-rs	BovineHD0800032760	108437689	108992039	554.35	172
MGC	ca1501023000008	9	BovineHD0900000368	BovineHD0900000573	1861639	2979337	1117.7	188
MGC	ca1501023000008	9	BovineHD0900031379	BovineHD0900005701	20499860	21103782	603.922	122
MGC	ca1501023000008	9	BovineHD0900011790	BovineHD0900012016	42516502	43296117	779.615	197
MGC	ca1501023000008	9	BovineHD0900012464	BovineHD0900012726	44888493	45944647	1056.15	223
MGC	ca1501023000008	9	BovineHD0900013019	BovineHD0900013169	47244066	47783414	539.348	128
MGC	ca1501023000008	9	BovineHD0900019724	BovineHD0900020030	71212515	71979638	767.123	211
MGC	ca1501023000008	10	BovineHD1000008965	BovineHD1000009226	27310358	28046636	736.278	216
MGC	ca1501023000008	10	BovineHD1000017246	BTB-00431287	58399061	59036433	637.372	107
MGC	ca1501023000008	11	BovineHD1100003845	BovineHD1100004108	11373384	12488535	1115.15	214
MGC	ca1501023000008	11	BovineHD1100006200	BovineHD1100006347	20570451	21154802	584.351	127
MGC	ca1501023000008	11	BovineHD1100011144	BovineHD1100011321	37552302	38352438	800.136	156
MGC	ca1501023000008	11	BovineHD1100017455	BovineHD1100017587	61278418	62030939	752.521	115
MGC	ca1501023000008	11	BovineHD1100028010	BovineHD1100031348	96363389	97044894	681.505	177
MGC	ca1501023000008	12	BovineHD1200005947	BovineHD1200006114	19750028	20395615	645.587	144
MGC	ca1501023000008	12	BovineHD1200010607	BovineHD1200010797	36303431	37188212	884.781	203
MGC	ca1501023000008	12	BovineHD1200011303	BovineHD1200011459	39734679	40319901	585.222	150
MGC	ca1501023000008	12	BovineHD1200012056	Hapmap33524-BTA-21440	43106403	43902185	795.782	152
MGC	ca1501023000008	12	BovineHD1200013096	BovineHD1200013220	47635856	48141134	505.278	124
MGC	ca1501023000008	12	BovineHD1200023496	BovineHD1200023812	81748690	82641221	892.531	264
MGC	ca1501023000008	13	BovineHD1300011806	BovineHD1300012034	40841607	41602693	761.086	197
MGC	ca1501023000008	15	BovineHD1500004874	BovineHD1500005022	19178348	19782299	603.951	125
MGC	ca1501023000008	16	BovineHD1600011377	BovineHD1600011501	40016041	40685105	669.064	122
MGC	ca1501023000008	16	BovineHD1600011657	BovineHD1600011815	41542076	42340515	798.439	156
MGC	ca1501023000008	18	BovineHD1800016796	BovineHD1800016956	57735853	58251629	515.776	141
MGC	ca1501023000008	18	BovineHD1800018845	BovineHD1800019168	64874625	65719453	844.828	286
MGC	ca1501023000008	19	BovineHD1900018550	BovineHD1900000462	1344980	2035306	690.326	165
MGC	ca1501023000008	20	BovineHD2000021086	BovineHD2000013504	47755122	48427989	672.867	114
MGC	ca1501023000008	21	BovineHD2100013944	BovineHD2100014134	48685740	49202529	516.789	182
MGC	ca1501023000008	22	BovineHD4100015650	BovineHD2200010752	37051548	37782923	731.375	205
MGC	ca1501023000008	22	BovineHD2200014223	BovineHD2200014364	49718914	50331078	612.164	128
MGC	ca1501023000008	24	BovineHD2400003295	BovineHD2400003473	11740831	12360526	619.695	174
MGC	ca1501023000008	24	BovineHD2400004931	BovineHD2400005061	18726404	19278681	552.277	131
MGC	ca1501023000008	25	BovineHD2500006799	ARS-BFGL-NGS-119914	24119060	30269233	6150.17	1436
MGC	ca1501023000008	25	BovineHD2500008434	BovineHD2500008557	30385031	31132442	747.411	134
MGC	ca1501023000008	25	BovineHD2500008979	BovineHD2500009176	32732929	33305493	572.564	177
MGC	ca1501023000008	27	BovineHD2700003417	BovineHD2700003529	11678202	12226165	547.963	108
MGC	ca1501023000008	28	BovineHD2800000658	BovineHD2800000858	1895637	2599273	703.636	129
MGC	ca1501023000008	29	ARS-BFGL-NGS-95362	BovineHD2900012072	38300709	39935454	1634.74	197
MGC	ca1501023000010	1	BovineHD0100004497	BovineHD0100004693	14724982	15334084	609.102	169
MGC	ca1501023000010	1	BovineHD0100011601	BovineHD0100011811	40725699	41453013	727.314	190
MGC	ca1501023000010	1	BovineHD0100024044	BovineHD0100024320	84012853	84938080	925.227	181
MGC	ca1501023000010	1	BovineHD0100029675	BovineHD0100029817	104073286	104809354	736.068	126
MGC	ca1501023000010	1	BovineHD0100030852	BovineHD0100047169	108965115	110162521	1197.41	332
MGC	ca1501023000010	1	BovineHD0100032369	BovineHD0100032611	114416520	115345987	929.467	219
MGC	ca1501023000010	1	BovineHD0100042437	BovineHD0100042782	146885553	147888703	1003.15	335
MGC	ca1501023000010	2	BovineHD0200000001	BovineHD0200000194	6889	776949	770.06	157
MGC	ca1501023000010	2	BovineHD0200020727	BovineHD0200020939	72356299	73164909	808.61	191
MGC	ca1501023000010	2	BovineHD0200039002	BovineHD0200039168	133749113	134265204	516.091	166
MGC	ca1501023000010	3	BovineHD0300002769	BovineHD4100001829	8398779	8920121	521.342	117
MGC	ca1501023000010	3	BovineHD0300006523	BovineHD0300006703	20663407	21228907	565.5	130
MGC	ca1501023000010	3	BovineHD0300022173	BovineHD0300022321	76638257	77283941	645.684	127
MGC	ca1501023000010	3	BovineHD0300028653	BovineHD0300028926	99705230	100957965	1252.73	253
MGC	ca1501023000010	5	BovineHD0500005752	BovineHD0500005902	19854734	20415687	560.953	133
MGC	ca1501023000010	5	BovineHD0500012626	BovineHD0500012919	44086633	44949814	863.181	243
MGC	ca1501023000010	5	BovineHD0500020877	BovineHD4100003843	73429530	74229804	800.274	208
MGC	ca1501023000010	5	BovineHD0500021739	BovineHD0500021977	76187008	77360861	1173.85	203
MGC	ca1501023000010	6	BovineHD4100004412	BovineHD0600009560	33296327	34215534	919.207	215
MGC	ca1501023000010	6	BovineHD0600012571	BovineHD0600012907	46187671	47114716	927.045	314
MGC	ca1501023000010	6	BovineHD0600014357	BTB-00257494	52039680	52628477	588.797	115
MGC	ca1501023000010	7	BovineHD0700000068	BovineHD4100005708	373678	5055409	4681.73	1233
MGC	ca1501023000010	7	BovineHD0700004975	BovineHD0700005120	17659219	18255260	596.041	132
MGC	ca1501023000010	7	BovineHD4100005840	BovineHD0700006850	23862445	24867322	1004.88	278
MGC	ca1501023000010	7	BovineHD0700014954	BovineHD0700015105	51461030	52178639	717.609	143
MGC	ca1501023000010	7	BovineHD0700015287	BovineHD0700015617	53097816	54042805	944.989	306
MGC	ca1501023000010	7	BovineHD0700022239	BovineHD0700022404	75705832	76371282	665.45	154
MGC	ca1501023000010	7	BovineHD0700032172	BovineHD0700032473	110262613	111270880	1008.27	278
MGC	ca1501023000010	8	BovineHD0800010080	BovineHD0800010208	33785779	34327920	542.141	118
MGC	ca1501023000010	8	BovineHD0800017261	BovineHD0800017444	57633747	58234885	601.138	159
MGC	ca1501023000010	8	BovineHD0800020956	BovineHD0800021186	69635393	70415765	780.372	198
MGC	ca1501023000010	8	BovineHD0800029403	BovineHD0800029571	99518040	100091735	573.695	163
MGC	ca1501023000010	9	BovineHD0900008864	BovineHD4100007339	32437729	32948916	511.187	136
MGC	ca1501023000010	9	ARS-BFGL-NGS-109382	BovineHD0900011786	41897776	42496413	598.637	107
MGC	ca1501023000010	10	BovineHD1000013547	BovineHD1000013810	44984559	46024707	1040.15	232
MGC	ca1501023000010	10	BovineHD1000014548	BovineHD1000014729	48359318	48923323	564.005	165
[truncated: 25,362 more rows]

## Sheet: roh179.hom.indiv
FID	IID	PHE	NSEG	KB	KBAVG
YHC	ca2201002103001	-9	83	72388.4	872.149
YHC	ca2201002103002	-9	97	76213.2	785.703
YHC	ca2201002103003	-9	57	39364.2	690.6
YHC	ca2201002103004	-9	137	107451	784.311
YHC	ca2201002103006	-9	151	387277	2564.75
YHC	ca2201002103008	-9	124	196332	1583.32
YHC	ca2201002103009	-9	86	61269.9	712.441
YHC	ca2201002103010	-9	117	85612.6	731.732
YHC	ca2201002103024	-9	88	63737.8	724.293
YHC	ca2201002103025	-9	48	34033.1	709.023
YHC	ca2201002103030	-9	113	120757	1068.64
YHC	ca2201002203501	-9	51	34554.6	677.541
YHC	ca2201002203502	-9	132	95466.8	723.233
YHC	ca2201002203505	-9	107	78071.2	729.638
YHC	ca2201002203508	-9	75	54962.3	732.831
YHC	ca2201002203509	-9	106	80151.6	756.147
YHC	ca2201002203510	-9	51	34375.9	674.036
YHC	ca2201002203512	-9	45	30463.4	676.964
YHC	ca2201002203513	-9	53	35232.1	664.756
YHC	ca2201002203523	-9	69	54015.8	782.837
YHC	ca2201002203530	-9	99	78982.2	797.8	86700.6	1.82071e+06
MGC	ca1501023000008	-9	74	65008.9	878.499
MGC	ca1501023000010	-9	77	124244	1613.56
MGC	ca1501023000011	-9	80	138482	1731.02
MGC	ca1501023000012	-9	86	136429	1586.39
MGC	ca1501023000017	-9	67	53906.9	804.58
MGC	ca1501023000018	-9	51	46444.8	910.682
MGC	ca1501023000020	-9	107	351842	3288.24
MGC	ca1501023000021	-9	76	79056.1	1040.21
MGC	ca1501023000023	-9	80	62559.8	781.997
MGC	ca1501023000024	-9	99	104202	1052.55
MGC	ca1501023000027	-9	83	78971.3	951.462
MGC	ca1501023000029	-9	82	63002	768.317
MGC	ca1501023000033	-9	95	74998.7	789.46
MGC	ca1510037010008	-9	319	357748	1121.47
MGC	ca1510037010007	-9	104	326086	3135.44
MGC	ca1510037010006	-9	104	325987	3134.49
MGC	ca1510037010005	-9	124	960373	7744.94
MGC	ca1510037010004	-9	91	106477	1170.07
MGC	ca1510037010003	-9	104	326561	3140.01
MGC	ca1510037010002	-9	126	538358	4272.68
MGC	ca1510037010001	-9	127	538328	4238.8	231384	4.85907e+06
CDM	ca6301037001038	-9	117	370653	3167.98
CDM	ca6301037001035	-9	97	98552.3	1016
CDM	ca6301037001034	-9	73	118967	1629.69
CDM	ca6301037001033	-9	75	94715.4	1262.87
CDM	ca6301037001031	-9	55	44145.9	802.654
CDM	ca6301037001028	-9	78	182026	2333.66
CDM	ca6301037001026	-9	66	94370.5	1429.86
CDM	ca6301037001013	-9	73	180307	2469.96
CDM	ca6301037001012	-9	63	92295.8	1465.01
CDM	ca6301037001011	-9	75	97953.2	1306.04
CDM	ca6301037001008	-9	76	104430	1374.08
CDM	ca6301037001007	-9	71	182285	2567.39
CDM	ca6301037001005	-9	95	262062	2758.55
CDM	ca6301037001003	-9	81	132847	1640.09
CDM	ca6301037001001	-9	102	184723	1811.01
CDM	ca6301037001023	-9	95	296216	3118.06
CDM	ca6301037001021	-9	110	327572	2977.93
CDM	ca6301037001019	-9	82	105528	1286.93
CDM	ca6301037001017	-9	61	50319.5	824.91
CDM	ca6301037001015	-9	55	51528.7	936.886
CDM	ca6301037001048	-9	124	396937	3201.11
CDM	ca6301037001046	-9	108	158137	1464.23
CDM	ca6301037001045	-9	118	616245	5222.41
CDM	ca6301037001042	-9	96	209786	2185.27
CDM	ca6301037001040	-9	121	447157	3695.52	195990	4.89976e+06
PWC	ca5102039001019	-9	118	142249	1205.5
PWC	ca5102039001016	-9	121	123671	1022.07
PWC	ca5102039001014	-9	122	174559	1430.81
PWC	ca5102039001013	-9	113	116152	1027.89
PWC	ca5102039001011	-9	79	64706.4	819.068
PWC	ca5102039001008	-9	123	347728	2827.06
PWC	ca5102039001007	-9	130	110543	850.332
PWC	ca5102039001005	-9	121	171795	1419.8
PWC	ca5102039001004	-9	122	146304	1199.21
PWC	ca5102039001003	-9	95	72875.5	767.11
PWC	ca5102039001001	-9	122	135212	1108.3
PWC	ca5102039001048	-9	129	121840	944.496
PWC	ca5102039001020	-9	106	126648	1194.79
PWC	ca5102039001047	-9	122	238988	1958.92
PWC	ca5102039001044	-9	106	170591	1609.35
PWC	ca5102039001042	-9	116	235881	2033.46
PWC	ca5102039001029	-9	117	120943	1033.7
PWC	ca5102039001028	-9	75	84344.4	1124.59
PWC	ca5102039001027	-9	93	90004.1	967.786
PWC	ca5102039001022	-9	108	170358	1577.39
PWC	ca5102039001033	-9	140	231860	1656.14
PWC	ca5102039001032	-9	128	111971	874.776
PWC	ca5102039001031	-9	95	79657.6	838.501	147343	3388881
LSC	ca5101038001046	-9	119	89877.5	755.273
LSC	ca5101038001044	-9	103	85578.4	830.858
LSC	ca5101038001042	-9	132	106209	804.613
LSC	ca5101038001036	-9	146	119415	817.908
LSC	ca5101038001034	-9	140	110478	789.131
LSC	ca5101038001033	-9	128	101580	793.592
LSC	ca5101038001032	-9	123	95197.3	773.962
LSC	ca5101038001031	-9	120	94358.7	786.323
LSC	ca5101038001027	-9	139	103204	742.472
LSC	ca5101038001022	-9	122	98135.8	804.392
LSC	ca5101038001021	-9	119	95550.3	802.944
LSC	ca5101038001018	-9	131	109985	839.58
LSC	ca5101038001016	-9	129	104770	812.167
LSC	ca5101038001014	-9	124	102871	829.608
LSC	ca5101038001012	-9	130	92577.2	712.132
LSC	ca5101038001011	-9	138	108515	786.337
LSC	ca5101038001009	-9	127	94287.4	742.421
LSC	ca5101038001007	-9	135	108845	806.262
LSC	ca5101038001005	-9	141	106816	757.562
LSC	ca5101038001003	-9	141	107120	759.716
LSC	ca5101038001001	-9	162	263706	1627.81
LSC	ca5101038001048	-9	124	98176.7	791.747	108966	2.39725e+06
ZTC	ca5303015036002	-9	153	308136	2013.96
ZTC	ca5303015036008	-9	69	50880.5	737.398
ZTC	ca5303015036014	-9	138	112714	816.765
ZTC	ca5303015036017	-9	151	272925	1807.45
ZTC	ca5303015036018	-9	142	127210	895.846
ZTC	ca5303015036025	-9	128	101652	794.155
ZTC	ca5303015036026	-9	115	92170.1	801.479
ZTC	ca5303015036027	-9	103	78592.9	763.038
ZTC	ca5303015036028	-9	96	78576.4	818.505
ZTC	ca5303015036029	-9	105	94135.1	896.525
ZTC	ca5303015036030	-9	149	126088	846.229
ZTC	ca5303015036032	-9	130	125465	965.115
ZTC	ca5303015036034	-9	119	101989	857.05
ZTC	ca5303015036035	-9	137	119480	872.12
ZTC	ca5303015036036	-9	67	51236	764.717
ZTC	ca5303015036037	-9	117	89355.2	763.72
ZTC	ca5303015036038	-9	139	105713	760.528
ZTC	ca5303015036042	-9	136	185162	1361.48
ZTC	ca5303015036044	-9	130	117564	904.34
ZTC	ca5303015036045	-9	130	96131.3	739.472
ZTC	ca5303015036046	-9	125	105902	847.219
ZTC	ca5303015036047	-9	125	97628.7	781.03
ZTC	ca5303015036048	-9	157	857681	5462.94	152017	3.49639e+06
WSC	ca5301013034001	-9	263	205677	782.041
WSC	ca5301013034002	-9	226	179023	792.137
WSC	ca5301013034003	-9	217	173458	799.346
WSC	ca5301013034006	-9	215	199804	929.319
WSC	ca5301013034007	-9	206	175657	852.705
WSC	ca5301013034008	-9	228	183084	803
WSC	ca5301013034018	-9	207	359187	1735.2
WSC	ca5301013034020	-9	233	189682	814.084
WSC	ca5301013034022	-9	224	182471	814.604
WSC	ca5301013034023	-9	214	177374	828.849
WSC	ca5301013034024	-9	199	159875	803.391
WSC	ca5301013034025	-9	285	252091	884.531
WSC	ca5301013034026	-9	248	476632	1921.9
WSC	ca5301013034028	-9	251	718467	2862.42
WSC	ca5301013034029	-9	239	195930	819.79
WSC	ca5301013034031	-9	214	170553	796.974
WSC	ca5301013034043	-9	199	164031	824.277
WSC	ca5301013034044	-9	202	156708	775.784
WSC	ca5301013034047	-9	260	289909	1115.03
WSC	ca5301013034048	-9	182	141190	775.768
WSC	ca5301013034049	-9	229	183970	803.362	234989	4934773
NDC	ca4501019040011	-9	360	306007	850.02
NDC	ca4502019041002	-9	350	568751	1625
NDC	ca4502019041005	-9	261	200461	768.048
NDC	ca4502019041006	-9	371	306337	825.706
NDC	ca4501019040001	-9	325	267064	821.734
NDC	ca4501019040005	-9	358	458590	1280.98
NDC	ca4501019040007	-9	349	413984	1186.2
NDC	ca4501019040008	-9	417	476585	1142.89
NDC	ca4502019041004	-9	337	279558	829.549
NDC	ca4502019041007	-9	344	276298	803.193
NDC	ca4508019008013	-9	346	292842	846.364
NDC	ca4508019008010	-9	366	301115	822.718
NDC	ca4508019008009	-9	354	300310	848.333
NDC	ca4508019008007	-9	378	313271	828.759
NDC	ca4508019008005	-9	377	310743	824.253
NDC	ca4508019008004	-9	342	289918	847.714
NDC	ca4508019008002	-9	355	300447	846.33
NDC	ca4508019008001	-9	321	269794	840.48
NDC	ca4507019007010	-9	372	323088	868.516
NDC	ca4507019007007	-9	373	317245	850.524
NDC	ca4507019007005	-9	341	284150	833.286
NDC	ca4507019007003	-9	395	332925	842.848
NDC	ca4507019007001	-9	278	241732	869.539	323096	7431215
