# Supplementary material for: Genomic Patterns of Homozygosity in Chinese Local Cattle
Source: Sci Rep. 2019 Nov 18;9:16977. doi: 10.1038/s41598-019-53274-3 (PMC6861314; doi:10.1038/s41598-019-53274-3)
Supplement: Supplementary file 2 — Supplementary File1_Table S1, Supplementary File2_Table S2, Supplementary File3_Table S3, Supplementary File4_Table S4 [file 41598_2019_53274_MOESM2_ESM.zip › Supplementary Files/Supplementary File2_Table S2_B_roh_regions.xlsx]

## Sheet: yhc-roh_r
CHR	START	END	LEN	BREED	(ROH Region generated within YHC)
chr1	193443	1499126	1305683	YHC
chr1	1518514	2467960	949446	YHC
chr1	4273282	4827245	553963	YHC
chr1	6355234	6975308	620074	YHC
chr1	6979889	8108306	1128417	YHC
chr1	9601018	10138951	537933	YHC
chr1	10683541	11326619	643078	YHC
chr1	11977869	13049695	1071826	YHC
chr1	13653054	14183173	530119	YHC
chr1	15800274	16541907	741633	YHC
chr1	17142880	17709293	566413	YHC
chr1	18966019	19517766	551747	YHC
chr1	20555401	21095590	540189	YHC
chr1	21429051	22003784	574733	YHC
chr1	22863173	23369407	506234	YHC
chr1	26029289	26691730	662441	YHC
chr1	27267091	28361815	1094724	YHC
chr1	29881514	30886332	1004818	YHC
chr1	31305865	32433591	1127726	YHC
chr1	32558213	33069855	511642	YHC
chr1	33628901	34720308	1091407	YHC
chr1	36945672	37766323	820651	YHC
chr1	37878325	38538399	660074	YHC
chr1	38916586	40443326	1526740	YHC
chr1	40465985	41534510	1068525	YHC
chr1	43260980	44446453	1185473	YHC
chr1	44509882	45136261	626379	YHC
chr1	45236263	45918233	681970	YHC
chr1	46022763	46620571	597808	YHC
chr1	47266389	47851952	585563	YHC
chr1	48866528	49504935	638407	YHC
chr1	52476686	52987306	510620	YHC
chr1	53551656	54101370	549714	YHC
chr1	54121283	55090571	969288	YHC
chr1	55110213	55666745	556532	YHC
chr1	55849786	56799150	949364	YHC
chr1	56802128	59483856	2681728	YHC
chr1	60683405	61275124	591719	YHC
chr1	62109745	62676572	566827	YHC
chr1	63504286	64121745	617459	YHC
chr1	65248732	65761027	512295	YHC
chr1	66230091	66782948	552857	YHC
chr1	73262189	74133966	871777	YHC
chr1	74566693	75127085	560392	YHC
chr1	75702530	95090688	19388158	YHC
chr1	95223001	97941765	2718764	YHC
chr1	101173644	101747510	573866	YHC
chr1	101764766	105902059	4137293	YHC
chr1	106419064	106932858	513794	YHC
chr1	107333592	108118535	784943	YHC
chr1	108647327	109184569	537242	YHC
chr1	109758568	110292154	533586	YHC
chr1	110515851	111626506	1110655	YHC
chr1	111663977	112684636	1020659	YHC
chr1	113621997	114246195	624198	YHC
chr1	115418454	116853616	1435162	YHC
chr1	117354379	117910457	556078	YHC
chr1	118773543	119465886	692343	YHC
chr1	120381037	122261754	1880717	YHC
chr1	122392170	122944991	552821	YHC
chr1	123087860	123760905	673045	YHC
chr1	124033716	124782500	748784	YHC
chr1	127211327	127917611	706284	YHC
chr1	131050606	131853658	803052	YHC
chr1	133245034	134472952	1227918	YHC
chr1	136738405	137284174	545769	YHC
chr1	138866304	140149026	1282722	YHC
chr1	140170942	143111858	2940916	YHC
chr1	143987432	144507953	520521	YHC
chr1	146026932	146603518	576586	YHC
chr1	146845628	147707076	861448	YHC
chr1	149689362	158319652	8630290	YHC
chr2	6889	13224648	13217759	YHC
chr2	13429123	14069412	640289	YHC
chr2	15209137	16747928	1538791	YHC
chr2	17146145	22128264	4982119	YHC
chr2	22282324	23019979	737655	YHC
chr2	24681418	25616231	934813	YHC
chr2	28195054	28783200	588146	YHC
chr2	32081854	41382505	9300651	YHC
chr2	41431635	42038513	606878	YHC
chr2	42095254	43049838	954584	YHC
chr2	47351956	48568255	1216299	YHC
chr2	49166983	49792055	625072	YHC
chr2	51677780	52413129	735349	YHC
chr2	52471819	53021174	549355	YHC
chr2	54184847	55620739	1435892	YHC
chr2	56280701	56876751	596050	YHC
chr2	58539366	59039830	500464	YHC
chr2	60576429	61131394	554965	YHC
chr2	61695408	63463316	1767908	YHC
chr2	64003580	65132346	1128766	YHC
chr2	65402482	66046494	644012	YHC
chr2	67094782	68058489	963707	YHC
chr2	69174780	70192700	1017920	YHC
chr2	71819182	73845998	2026816	YHC
chr2	75151301	75830066	678765	YHC
chr2	77097130	79207189	2110059	YHC
chr2	79349538	79971728	622190	YHC
chr2	80840716	81404520	563804	YHC
chr2	82000696	83159290	1158594	YHC
chr2	83369809	84225448	855639	YHC
chr2	85091321	85594343	503022	YHC
chr2	86267728	87304216	1036488	YHC
chr2	88071794	89612101	1540307	YHC
chr2	89862949	92552135	2689186	YHC
chr2	94152317	94973965	821648	YHC
chr2	96251817	96903813	651996	YHC
chr2	101221532	102340540	1119008	YHC
chr2	103265488	104826516	1561028	YHC
chr2	105015747	115167954	10152207	YHC
chr2	117025142	117543369	518227	YHC
chr2	117996154	121065916	3069762	YHC
chr2	122130043	123573060	1443017	YHC
chr2	124567375	125077540	510165	YHC
chr2	125245355	126702764	1457409	YHC
chr2	131001392	132018629	1017237	YHC
chr2	135341172	136776410	1435238	YHC
chr3	25683	14939616	14913933	YHC
chr3	14962523	15612353	649830	YHC
chr3	18065020	18697902	632882	YHC
chr3	19043528	21927182	2883654	YHC
chr3	21936724	22715407	778683	YHC
chr3	24612286	25386847	774561	YHC
chr3	25704315	26733730	1029415	YHC
chr3	33454344	34022467	568123	YHC
chr3	37300146	54358998	17058852	YHC
chr3	54541000	75591902	21050902	YHC
chr3	76864105	77489205	625100	YHC
chr3	83469638	84408709	939071	YHC
chr3	93648735	97392374	3743639	YHC
chr3	99418601	101529092	2110491	YHC
chr3	106011590	106574782	563192	YHC
chr3	108064816	109065631	1000815	YHC
chr3	109089029	109640699	551670	YHC
chr3	110752347	111335364	583017	YHC
chr3	112850696	113402814	552118	YHC
chr3	114507043	115193115	686072	YHC
chr3	115322123	115962298	640175	YHC
chr4	1757331	3240464	1483133	YHC
chr4	6288263	22483272	16195009	YHC
chr4	24207815	24797186	589371	YHC
chr4	28720589	30052349	1331760	YHC
chr4	31224610	31971378	746768	YHC
chr4	34339007	34967013	628006	YHC
chr4	34973054	35914240	941186	YHC
chr4	38874376	39403685	529309	YHC
chr4	39748902	40303954	555052	YHC
chr4	41875353	43133270	1257917	YHC
chr4	44592043	46845794	2253751	YHC
chr4	47750254	48945677	1195423	YHC
chr4	49758514	50367135	608621	YHC
chr4	51630493	52307397	676904	YHC
chr4	53547382	54093609	546227	YHC
chr4	54221347	55715503	1494156	YHC
chr4	56561489	57342088	780599	YHC
chr4	59854276	60374801	520525	YHC
chr4	62576052	63573528	997476	YHC
chr4	64091458	64595301	503843	YHC
chr4	65270542	66064841	794299	YHC
chr4	66745400	67287977	542577	YHC
chr4	70004776	70631295	626519	YHC
chr4	73090737	73619008	528271	YHC
chr4	77112875	82673741	5560866	YHC
chr4	83924148	84516160	592012	YHC
chr4	84653561	85153919	500358	YHC
chr4	89853509	90836936	983427	YHC
chr4	94455268	95381754	926486	YHC
chr4	95393978	96251577	857599	YHC
chr4	98324929	99360756	1035827	YHC
chr4	104474743	105472391	997648	YHC
chr4	106214436	107420492	1206056	YHC
chr4	107430450	108129404	698954	YHC
chr4	111926805	113889320	1962515	YHC
chr4	113998633	120635950	6637317	YHC
chr5	279356	1033184	753828	YHC
chr5	3002100	3752661	750561	YHC
chr5	5265905	29829876	24563971	YHC
chr5	30538987	31658261	1119274	YHC
chr5	31699715	32572154	872439	YHC
chr5	34101843	35632192	1530349	YHC
chr5	36061007	36589070	528063	YHC
chr5	40760611	41288995	528384	YHC
chr5	41309689	42748588	1438899	YHC
chr5	42768016	43884308	1116292	YHC
chr5	43955309	46888254	2932945	YHC
chr5	48585608	49167755	582147	YHC
chr5	49175402	49719085	543683	YHC
chr5	52249541	53158158	908617	YHC
chr5	54134632	54740971	606339	YHC
chr5	55068073	56379468	1311395	YHC
chr5	56943132	57515653	572521	YHC
chr5	57724413	58492503	768090	YHC
chr5	61088739	61609351	520612	YHC
chr5	62994569	63498716	504147	YHC
chr5	63959864	64503182	543318	YHC
chr5	67304751	68014563	709812	YHC
chr5	68350945	72182384	3831439	YHC
chr5	72450304	73877463	1427159	YHC
chr5	74037505	75545890	1508385	YHC
chr5	75596453	77673004	2076551	YHC
chr5	77699728	80061317	2361589	YHC
chr5	80280484	80799803	519319	YHC
chr5	80835016	81810767	975751	YHC
chr5	91438408	93224225	1785817	YHC
chr5	94939534	95474862	535328	YHC
chr5	95610116	96223103	612987	YHC
chr5	101327425	102208236	880811	YHC
chr5	103454169	104116518	662349	YHC
chr5	105416121	106460698	1044577	YHC
chr5	108690396	109282342	591946	YHC
chr5	109698544	110662688	964144	YHC
chr5	111590365	112612314	1021949	YHC
chr5	113149913	113662441	512528	YHC
chr5	119739067	120359760	620693	YHC
chr6	31280	1524791	1493511	YHC
chr6	3015449	3590285	574836	YHC
chr6	4477987	5298300	820313	YHC
chr6	8674067	11559647	2885580	YHC
chr6	13654215	14573754	919539	YHC
chr6	21589207	22123328	534121	YHC
chr6	23524217	24207374	683157	YHC
chr6	26223460	26782531	559071	YHC
chr6	27725536	28244642	519106	YHC
chr6	28901899	29414410	512511	YHC
chr6	29461483	30869971	1408488	YHC
chr6	32795324	34623507	1828183	YHC
chr6	34677271	35221937	544666	YHC
chr6	35992229	36515264	523035	YHC
chr6	37046950	41801229	4754279	YHC
chr6	42744502	44367317	1622815	YHC
chr6	46121734	46783729	661995	YHC
chr6	46872287	47612084	739797	YHC
chr6	49875004	51030326	1155322	YHC
chr6	51349207	110251775	58902568	YHC
chr6	110263720	117005680	6741960	YHC
chr6	117128949	119454666	2325717	YHC
chr7	957229	1490681	533452	YHC
chr7	13497303	14027565	530262	YHC
chr7	14691340	15199704	508364	YHC
chr7	17618152	18207535	589383	YHC
chr7	19128879	20296966	1168087	YHC
chr7	20477221	21331832	854611	YHC
chr7	21372465	21984004	611539	YHC
chr7	22288197	23333522	1045325	YHC
chr7	25480373	26045890	565517	YHC
chr7	33427191	34446856	1019665	YHC
chr7	35646155	36154801	508646	YHC
chr7	39474146	40812130	1337984	YHC
chr7	41636904	44164914	2528010	YHC
chr7	44660524	46268653	1608129	YHC
chr7	47213804	48292045	1078241	YHC
chr7	48976487	49708314	731827	YHC
chr7	49819186	55530536	5711350	YHC
chr7	56181165	58086914	1905749	YHC
chr7	59018735	62800899	3782164	YHC
chr7	63191664	64109318	917654	YHC
chr7	64885260	65740630	855370	YHC
chr7	66054838	66637070	582232	YHC
chr7	67576213	68944925	1368712	YHC
chr7	70357113	72301513	1944400	YHC
chr7	72435354	74152858	1717504	YHC
chr7	74369188	75786216	1417028	YHC
chr7	75789716	76308765	519049	YHC
chr7	76632283	77815654	1183371	YHC
chr7	78271163	78901577	630414	YHC
chr7	80511594	81255772	744178	YHC
chr7	83839032	84388300	549268	YHC
chr7	84937266	86571408	1634142	YHC
chr7	86842419	87430514	588095	YHC
chr7	89257718	90228287	970569	YHC
chr7	101032398	101550838	518440	YHC
chr7	102603069	103177760	574691	YHC
chr7	103526992	105815357	2288365	YHC
chr7	105935078	108309361	2374283	YHC
chr8	455436	1582564	1127128	YHC
chr8	2501047	3301604	800557	YHC
chr8	6230206	6897852	667646	YHC
chr8	12508925	13025131	516206	YHC
chr8	15901945	16465998	564053	YHC
chr8	21703061	22229234	526173	YHC
chr8	22476392	23555961	1079569	YHC
chr8	25404712	26069181	664469	YHC
chr8	32355180	34115544	1760364	YHC
chr8	34795275	35395086	599811	YHC
chr8	37200111	39648323	2448212	YHC
chr8	40585888	41608702	1022814	YHC
chr8	42139079	42995381	856302	YHC
chr8	43816192	44491878	675686	YHC
chr8	46639255	48760426	2121171	YHC
chr8	49823088	50633037	809949	YHC
chr8	51696069	52204929	508860	YHC
chr8	52238806	53121324	882518	YHC
chr8	53137124	54045354	908230	YHC
chr8	54073248	54852854	779606	YHC
chr8	55111072	56712926	1601854	YHC
chr8	56872985	60319936	3446951	YHC
chr8	60615305	61233492	618187	YHC
chr8	61543379	62676240	1132861	YHC
chr8	62883896	63434703	550807	YHC
chr8	64382918	65410564	1027646	YHC
chr8	66904244	67478623	574379	YHC
chr8	69241663	70632662	1390999	YHC
chr8	72395359	73865753	1470394	YHC
chr8	76175237	76959511	784274	YHC
chr8	77052419	77584305	531886	YHC
chr8	77877611	78991718	1114107	YHC
chr8	79594016	80174198	580182	YHC
chr8	80678614	81323351	644737	YHC
chr8	82748935	83698002	949067	YHC
chr8	84645050	86170016	1524966	YHC
chr8	87363360	88316472	953112	YHC
chr8	89211829	89942974	731145	YHC
chr8	91370130	91927720	557590	YHC
chr8	93330139	93893387	563248	YHC
chr8	94427354	95042399	615045	YHC
chr8	95628320	96420088	791768	YHC
chr8	97295517	97873671	578154	YHC
chr8	99603758	100181743	577985	YHC
chr8	104004482	104702525	698043	YHC
chr9	10049	2695043	2684994	YHC
chr9	3101088	5366351	2265263	YHC
chr9	5654761	6769409	1114648	YHC
chr9	10738009	11263819	525810	YHC
chr9	13190862	13703086	512224	YHC
chr9	14864953	15377286	512333	YHC
chr9	16143931	19181297	3037366	YHC
chr9	19646088	20928161	1282073	YHC
chr9	21596127	22618804	1022677	YHC
chr9	28101551	29033593	932042	YHC
chr9	29414320	30521072	1106752	YHC
chr9	31060749	31565449	504700	YHC
chr9	34136637	35503374	1366737	YHC
chr9	41043341	41592384	549043	YHC
chr9	42059125	44460505	2401380	YHC
chr9	45901104	46408063	506959	YHC
chr9	46925202	47620799	695597	YHC
chr9	47999894	48543171	543277	YHC
chr9	49088640	50013452	924812	YHC
chr9	50832512	52230919	1398407	YHC
chr9	53415456	55316391	1900935	YHC
chr9	56574748	57388825	814077	YHC
chr9	58003614	59252799	1249185	YHC
chr9	60742469	62308866	1566397	YHC
chr9	62848712	64338928	1490216	YHC
chr9	64385114	65449055	1063941	YHC
chr9	68492432	69090710	598278	YHC
chr9	69594584	70102118	507534	YHC
chr9	71198605	72006431	807826	YHC
chr9	74265237	75751293	1486056	YHC
chr9	76146134	76722152	576018	YHC
chr9	77087303	77659440	572137	YHC
chr9	99130849	99831147	700298	YHC
chr10	1381820	1882089	500269	YHC
chr10	3918115	4494778	576663	YHC
chr10	6677375	7348376	671001	YHC
chr10	8437513	8994701	557188	YHC
chr10	9003574	9580247	576673	YHC
chr10	10020972	10652275	631303	YHC
chr10	13036121	13630676	594555	YHC
chr10	13932875	14536547	603672	YHC
chr10	19989351	20593175	603824	YHC
chr10	27353499	28690992	1337493	YHC
chr10	30426795	31606482	1179687	YHC
chr10	33272325	33903536	631211	YHC
chr10	34159242	35965068	1805826	YHC
chr10	37005235	37637554	632319	YHC
chr10	37804753	38491652	686899	YHC
chr10	38781258	39557396	776138	YHC
chr10	39903460	40405585	502125	YHC
chr10	42395235	44226274	1831039	YHC
chr10	47252767	48179090	926323	YHC
chr10	49732653	50417504	684851	YHC
chr10	52894820	53598790	703970	YHC
chr10	54054429	55511056	1456627	YHC
chr10	56854840	67345149	10490309	YHC
chr10	67544049	68138053	594004	YHC
chr10	68914484	69600718	686234	YHC
chr10	72633009	73985830	1352821	YHC
chr10	75795287	76427144	631857	YHC
chr10	77257522	77781904	524382	YHC
chr10	78501036	79934311	1433275	YHC
chr10	82744094	83527497	783403	YHC
chr10	85537150	86074589	537439	YHC
chr10	86201108	86797774	596666	YHC
chr10	87160571	87740067	579496	YHC
chr10	88491396	89023133	531737	YHC
chr10	92939041	93801432	862391	YHC
chr10	96721102	97414060	692958	YHC
chr10	98290813	98859988	569175	YHC
chr10	101130681	104297182	3166501	YHC
chr11	2620415	3345221	724806	YHC
chr11	3968806	5759432	1790626	YHC
chr11	5786715	7762423	1975708	YHC
chr11	9752765	10760785	1008020	YHC
chr11	14260840	15465224	1204384	YHC
chr11	16568923	17182565	613642	YHC
chr11	17264422	18449713	1185291	YHC
chr11	21208161	21796820	588659	YHC
chr11	24606095	26194100	1588005	YHC
chr11	26878941	27434670	555729	YHC
chr11	27524416	28506262	981846	YHC
chr11	30111150	30680105	568955	YHC
chr11	33352945	34035083	682138	YHC
chr11	35891632	50306893	14415261	YHC
chr11	50361376	55281989	4920613	YHC
chr11	55386583	56029136	642553	YHC
chr11	56436947	58089820	1652873	YHC
chr11	58435098	59093764	658666	YHC
chr11	59157988	59902171	744183	YHC
chr11	60907278	61627669	720391	YHC
chr11	61657210	62759902	1102692	YHC
chr11	63110701	64295347	1184646	YHC
chr11	65103438	65994454	891016	YHC
chr11	66466242	67003773	537531	YHC
chr11	68294293	68870519	576226	YHC
chr11	69163136	69682247	519111	YHC
chr11	70608831	71161971	553140	YHC
chr11	71680437	72491183	810746	YHC
chr11	73014799	74552816	1538017	YHC
chr11	75154319	75855662	701343	YHC
chr11	78299048	78839562	540514	YHC
chr11	80182104	81485539	1303435	YHC
chr11	87492421	88625619	1133198	YHC
chr11	89977591	90506441	528850	YHC
chr11	92387504	92939932	552428	YHC
chr11	93132074	93878344	746270	YHC
chr11	93931927	94610428	678501	YHC
chr11	94786157	96791404	2005247	YHC
chr11	97435116	98440670	1005554	YHC
chr12	6351	1162140	1155789	YHC
chr12	1296817	2675293	1378476	YHC
chr12	8882179	17058479	8176300	YHC
chr12	18657532	19320684	663152	YHC
chr12	21064709	22615327	1550618	YHC
chr12	24792664	26862938	2070274	YHC
chr12	28076029	29007255	931226	YHC
chr12	29105287	29665150	559863	YHC
chr12	32666041	33974050	1308009	YHC
chr12	36621026	39426607	2805581	YHC
chr12	39734679	40245449	510770	YHC
chr12	40765071	44469643	3704572	YHC
chr12	44668222	45303004	634782	YHC
chr12	45470640	46231171	760531	YHC
chr12	47606889	48415394	808505	YHC
chr12	49098452	49875728	777276	YHC
chr12	51689964	53070951	1380987	YHC
chr12	54200088	55097796	897708	YHC
chr12	57766658	59211450	1444792	YHC
chr12	59798958	60370536	571578	YHC
chr12	60620913	65824063	5203150	YHC
chr12	80727817	81237495	509678	YHC
chr12	87169151	87782198	613047	YHC
chr13	313308	5332272	5018964	YHC
chr13	5577663	10947084	5369421	YHC
chr13	11516469	21209474	9693005	YHC
chr13	22943301	24256492	1313191	YHC
chr13	24465717	25329949	864232	YHC
chr13	26892183	27408368	516185	YHC
chr13	28631403	29286938	655535	YHC
chr13	30808057	32686680	1878623	YHC
chr13	33360754	34719465	1358711	YHC
chr13	37795458	38805916	1010458	YHC
chr13	40635388	41279478	644090	YHC
chr13	42903665	43406829	503164	YHC
chr13	44762637	45410769	648132	YHC
chr13	46723493	47557853	834360	YHC
chr13	49105217	49966019	860802	YHC
chr13	51924233	52948145	1023912	YHC
chr13	54167722	55562285	1394563	YHC
chr13	58078696	59124977	1046281	YHC
chr13	59785090	60882350	1097260	YHC
chr13	61132939	62014645	881706	YHC
chr13	63093719	64280381	1186662	YHC
chr13	70220065	70723462	503397	YHC
chr13	72334273	73660974	1326701	YHC
chr13	77118156	78186992	1068836	YHC
chr13	79228057	80176736	948679	YHC
chr14	1480260	2513514	1033254	YHC
chr14	5670621	6272951	602330	YHC
chr14	9137230	10119021	981791	YHC
chr14	11513249	12211670	698421	YHC
chr14	12253903	12950230	696327	YHC
chr14	13933845	14491250	557405	YHC
chr14	15423765	16923900	1500135	YHC
chr14	16951825	17507630	555805	YHC
chr14	17592027	18191813	599786	YHC
chr14	18610137	19187537	577400	YHC
chr14	19749033	20385335	636302	YHC
chr14	22587081	24008839	1421758	YHC
chr14	24298283	26168147	1869864	YHC
chr14	27198715	27969720	771005	YHC
chr14	30507094	31331452	824358	YHC
chr14	32473148	34772856	2299708	YHC
chr14	35645980	39479420	3833440	YHC
chr14	40114557	44487250	4372693	YHC
chr14	45688986	46352310	663324	YHC
chr14	48511094	49113743	602649	YHC
chr14	49339400	49911884	572484	YHC
chr14	51502837	54576540	3073703	YHC
chr14	54638747	55321412	682665	YHC
chr14	55345148	56814467	1469319	YHC
chr14	57735100	59398170	1663070	YHC
chr14	59742596	60356887	614291	YHC
chr14	61226650	61824176	597526	YHC
chr14	62483934	63015466	531532	YHC
chr14	63888257	64419633	531376	YHC
chr14	66951519	67775280	823761	YHC
chr14	70481335	71080029	598694	YHC
chr14	75165235	75909550	744315	YHC
chr14	79464516	79966270	501754	YHC
chr15	68422	8653517	8585095	YHC
chr15	9675957	14135810	4459853	YHC
chr15	16378208	17153857	775649	YHC
chr15	17511686	18507545	995859	YHC
chr15	18569217	20131293	1562076	YHC
chr15	24774522	29543811	4769289	YHC
chr15	29644002	37937463	8293461	YHC
chr15	39596302	40211055	614753	YHC
chr15	43538866	44274686	735820	YHC
chr15	45449141	45950858	501717	YHC
chr15	46450303	48091239	1640936	YHC
chr15	53883480	54386553	503073	YHC
chr15	59891308	60958729	1067421	YHC
chr15	61683974	62322775	638801	YHC
chr15	64214946	64877526	662580	YHC
chr15	65029715	65642976	613261	YHC
chr15	68667162	69186195	519033	YHC
chr15	73162580	73737042	574462	YHC
chr15	84194831	85272311	1077480	YHC
chr16	35920	624822	588902	YHC
chr16	4215622	5070294	854672	YHC
chr16	7546190	9175884	1629694	YHC
chr16	9185098	10716365	1531267	YHC
chr16	19201134	19771534	570400	YHC
chr16	25228480	26200507	972027	YHC
chr16	26391797	26905468	513671	YHC
chr16	27739482	28256781	517299	YHC
chr16	28435402	29197045	761643	YHC
chr16	29899382	30559873	660491	YHC
chr16	33941793	34714941	773148	YHC
chr16	36124095	36665202	541107	YHC
chr16	39759076	40826790	1067714	YHC
chr16	41661267	42214887	553620	YHC
chr16	42694212	43660841	966629	YHC
chr16	43669790	45246951	1577161	YHC
chr16	45282470	46317196	1034726	YHC
chr16	46387695	47056851	669156	YHC
chr16	47102382	47844980	742598	YHC
chr16	49176040	49780759	604719	YHC
chr16	50904365	51521148	616783	YHC
chr16	52056108	53334351	1278243	YHC
chr16	55896945	56525300	628355	YHC
chr16	67070373	67861973	791600	YHC
chr16	72606923	73832718	1225795	YHC
chr16	74018281	75240624	1222343	YHC
chr16	80880687	81720984	840297	YHC
chr17	1198579	1708122	509543	YHC
chr17	5841042	6435557	594515	YHC
chr17	7384739	8020157	635418	YHC
chr17	10498926	11292820	793894	YHC
chr17	12752326	13685049	932723	YHC
chr17	15164859	15827293	662434	YHC
chr17	18315076	19237477	922401	YHC
chr17	21030322	21548588	518266	YHC
chr17	21697411	22786559	1089148	YHC
chr17	23116551	24785578	1669027	YHC
chr17	25131024	25855839	724815	YHC
chr17	25875647	27121116	1245469	YHC
chr17	27348294	28061581	713287	YHC
chr17	28750518	29540666	790148	YHC
chr17	29703076	30413148	710072	YHC
chr17	30499275	31706666	1207391	YHC
chr17	32605311	33211327	606016	YHC
chr17	33770414	34293628	523214	YHC
chr17	34595224	35637592	1042368	YHC
chr17	36837125	39782806	2945681	YHC
chr17	43746940	44403874	656934	YHC
chr17	44642056	45583659	941603	YHC
chr17	45619402	46220862	601460	YHC
chr17	46632099	47390027	757928	YHC
chr17	48485869	49046024	560155	YHC
chr17	54385702	55207410	821708	YHC
chr17	57135986	57765517	629531	YHC
chr17	62868135	63520839	652704	YHC
chr17	63915914	65271665	1355751	YHC
chr17	68323120	68857960	534840	YHC
chr17	69466324	70460874	994550	YHC
chr17	70829120	71446637	617517	YHC
chr17	73663346	74262404	599058	YHC
chr18	3804542	4415200	610658	YHC
chr18	11106057	11724466	618409	YHC
chr18	13194141	15977024	2782883	YHC
chr18	16720599	17553140	832541	YHC
chr18	18918903	19438391	519488	YHC
chr18	21541557	22148569	607012	YHC
chr18	23463005	24867586	1404581	YHC
chr18	25097261	25678402	581141	YHC
chr18	28447292	29075624	628332	YHC
chr18	30515213	32441376	1926163	YHC
chr18	33142192	33678189	535997	YHC
chr18	34799534	36658626	1859092	YHC
chr18	44700852	45891800	1190948	YHC
chr18	47434216	48772705	1338489	YHC
chr18	52905629	54440972	1535343	YHC
chr18	59522396	60487309	964913	YHC
chr18	63710811	64423795	712984	YHC
chr19	81083	2847032	2765949	YHC
chr19	13336604	14791633	1455029	YHC
chr19	21028045	21992913	964868	YHC
chr19	22221844	22735753	513909	YHC
chr19	23197408	23738607	541199	YHC
chr19	27671010	28890063	1219053	YHC
chr19	33442827	34676719	1233892	YHC
chr19	38541472	39188754	647282	YHC
chr19	40908315	41505900	597585	YHC
chr19	46984738	47722326	737588	YHC
chr19	47969138	48730141	761003	YHC
chr19	48956588	49472218	515630	YHC
chr20	3795912	4303780	507868	YHC
chr20	11527083	12288861	761778	YHC
chr20	13726871	15363265	1636394	YHC
chr20	19703967	20283965	579998	YHC
chr20	20826094	21451124	625030	YHC
chr20	22994870	23538322	543452	YHC
chr20	23634474	24221497	587023	YHC
chr20	24465750	25260312	794562	YHC
chr20	26124665	26702862	578197	YHC
chr20	30620596	31252196	631600	YHC
chr20	31651049	32179248	528199	YHC
chr20	38477031	39120461	643430	YHC
chr20	39523490	40435327	911837	YHC
chr20	40437346	41022589	585243	YHC
chr20	44863058	45875459	1012401	YHC
chr20	47941072	49400671	1459599	YHC
chr20	50122336	51246922	1124586	YHC
chr20	51707114	53548340	1841226	YHC
chr20	55379522	56300996	921474	YHC
chr20	57049265	57678920	629655	YHC
chr20	58895578	59403929	508351	YHC
chr20	59451280	61368103	1916823	YHC
chr20	64480108	65605036	1124928	YHC
chr20	66693276	67226544	533268	YHC
chr20	67749250	68288232	538982	YHC
chr20	70734693	71992748	1258055	YHC
chr21	5191	1313576	1308385	YHC
chr21	2078851	4451875	2373024	YHC
chr21	4719668	5928247	1208579	YHC
chr21	6129342	6830040	700698	YHC
chr21	6972071	7644952	672881	YHC
chr21	13421659	14244633	822974	YHC
chr21	19942227	20461738	519511	YHC
chr21	23746669	25471683	1725014	YHC
chr21	26908312	27413852	505540	YHC
chr21	27853999	30307658	2453659	YHC
chr21	31369652	32908447	1538795	YHC
chr21	32912731	33439863	527132	YHC
chr21	35028922	35637865	608943	YHC
chr21	38046417	38858586	812169	YHC
chr21	40902260	41839178	936918	YHC
chr21	45275915	46018333	742418	YHC
chr21	50617757	51160683	542926	YHC
chr21	57396623	58004732	608109	YHC
chr21	59179246	59807811	628565	YHC
chr21	60222096	61003991	781895	YHC
chr21	64176804	67518521	3341717	YHC
chr21	70550045	71525965	975920	YHC
chr22	92533	21041156	20948623	YHC
chr22	21073803	21590436	516633	YHC
chr22	22853650	24161191	1307541	YHC
chr22	27161911	27684339	522428	YHC
chr22	28595172	30237259	1642087	YHC
chr22	31684923	32350596	665673	YHC
chr22	33829745	34872419	1042674	YHC
chr22	35771697	36621591	849894	YHC
chr22	42683307	43194827	511520	YHC
chr22	43763875	44320183	556308	YHC
chr22	48856987	49650682	793695	YHC
chr22	49670416	53912016	4241600	YHC
chr22	55198976	57844079	2645103	YHC
chr22	59478210	60098490	620280	YHC
chr22	60717789	61318022	600233	YHC
chr23	10121	3769457	3759336	YHC
chr23	7647049	8391039	743990	YHC
chr23	9637366	10160785	523419	YHC
chr23	11806845	12631914	825069	YHC
chr23	13081503	13589426	507923	YHC
chr23	18157897	18733751	575854	YHC
chr23	19808257	20555754	747497	YHC
chr23	28219172	28861534	642362	YHC
chr23	30089424	31306253	1216829	YHC
chr23	38036829	38543568	506739	YHC
chr23	42833275	52258805	9425530	YHC
chr24	309736	1007477	697741	YHC
chr24	1352757	2015379	662622	YHC
chr24	3632289	4441602	809313	YHC
chr24	10621339	11223839	602500	YHC
chr24	13969907	14515490	545583	YHC
chr24	17766536	18690506	923970	YHC
chr24	19411316	20004727	593411	YHC
chr24	20054871	21032554	977683	YHC
chr24	23827359	24363329	535970	YHC
chr24	26247282	54736873	28489591	YHC
chr24	61873220	62643699	770479	YHC
chr25	25945	9598341	9572396	YHC
chr25	9667824	16968812	7300988	YHC
chr25	20106051	20625408	519357	YHC
chr25	30447576	31676229	1228653	YHC
chr25	36855795	37367572	511777	YHC
chr25	40380874	40992003	611129	YHC
chr25	41129839	42283544	1153705	YHC
chr26	2059514	4055365	1995851	YHC
chr26	5671519	6299727	628208	YHC
chr26	18001902	18863256	861354	YHC
chr26	21875849	22630715	754866	YHC
chr26	28821086	29812073	990987	YHC
chr26	30137793	30698281	560488	YHC
chr26	37874207	38443689	569482	YHC
chr26	39174435	39858716	684281	YHC
chr26	42764304	43482481	718177	YHC
chr26	46275355	46791077	515722	YHC
chr26	47872246	49122804	1250558	YHC
chr27	3295010	5128900	1833890	YHC
chr27	6924747	7558712	633965	YHC
chr27	10251720	10771269	519549	YHC
chr27	11730025	12288880	558855	YHC
chr27	15475079	16085297	610218	YHC
chr27	18537063	19861211	1324148	YHC
chr27	23382708	23928751	546043	YHC
chr27	24273840	25321252	1047412	YHC
chr27	25693657	26398292	704635	YHC
chr27	27069527	27576691	507164	YHC
chr27	32073018	32650250	577232	YHC
chr27	32662010	33288509	626499	YHC
chr27	33556970	34131782	574812	YHC
chr27	35826673	36371371	544698	YHC
chr27	41654465	42216810	562345	YHC
chr27	42295608	43173186	877578	YHC
chr28	1023280	1955833	932553	YHC
chr28	1968468	3101209	1132741	YHC
chr28	5512029	6117694	605665	YHC
chr28	6263324	7375756	1112432	YHC
chr28	18978691	19731586	752895	YHC
chr28	21488226	22440239	952013	YHC
chr28	25273410	26170167	896757	YHC
chr28	27241644	36435337	9193693	YHC
chr28	41462163	42143548	681385	YHC
chr28	42992320	43507995	515675	YHC
chr29	4240104	4740595	500491	YHC
chr29	6247811	6938533	690722	YHC
chr29	10012192	11383663	1371471	YHC
chr29	12550114	13728879	1178765	YHC
chr29	18839623	19596940	757317	YHC
chr29	21359146	21920531	561385	YHC
chr29	27043179	28181364	1138185	YHC
chr29	37947314	39813948	1866634	YHC
chr29	39820208	40391870	571662	YHC
chr29	42375754	43197554	821800	YHC
chr29	45228471	45983286	754815	YHC
			1134888209

## Sheet: mgc-roh-r
CHR	START	END	LEN	BREED	(ROH Region generated within MGC)
chr1	16947	24711791	24694844	MGC
chr1	35441758	36190326	748568	MGC
chr1	37684788	38281795	597007	MGC
chr1	38693370	39285042	591672	MGC
chr1	39468815	44515010	5046195	MGC
chr1	45186467	60573340	15386873	MGC
chr1	60593381	61607839	1014458	MGC
chr1	62110626	62767247	656621	MGC
chr1	63504286	71153004	7648718	MGC
chr1	71244964	71768759	523795	MGC
chr1	71804810	72772747	967937	MGC
chr1	73775620	94561735	20786115	MGC
chr1	95185391	99793547	4608156	MGC
chr1	101689396	102241716	552320	MGC
chr1	102681156	103706142	1024986	MGC
chr1	103807610	106044947	2237337	MGC
chr1	106641009	108084073	1443064	MGC
chr1	108551406	110350696	1799290	MGC
chr1	110520102	111087396	567294	MGC
chr1	111663977	112519925	855948	MGC
chr1	113336170	114239740	903570	MGC
chr1	114416520	115345987	929467	MGC
chr1	116383198	117512844	1129646	MGC
chr1	121555463	122179179	623716	MGC
chr1	126386442	132323030	5936588	MGC
chr1	132339365	133238094	898729	MGC
chr1	133251658	134057192	805534	MGC
chr1	136740969	137281289	540320	MGC
chr1	137655599	138425767	770168	MGC
chr1	139251277	140155778	904501	MGC
chr1	144000779	145098721	1097942	MGC
chr1	146885553	147888703	1003150	MGC
chr1	150072573	150740993	668420	MGC
chr1	150911306	151414712	503406	MGC
chr1	152813476	153359851	546375	MGC
chr1	155833273	157260458	1427185	MGC
chr1	157440679	158101871	661192	MGC
chr2	6889	57807058	57800169	MGC
chr2	58236729	60009156	1772427	MGC
chr2	60215903	74935467	14719564	MGC
chr2	76787949	79072979	2285030	MGC
chr2	79462523	79966443	503920	MGC
chr2	81987716	87651792	5664076	MGC
chr2	89210471	89920315	709844	MGC
chr2	91015169	92343293	1328124	MGC
chr2	92578776	93743349	1164573	MGC
chr2	95888681	96817752	929071	MGC
chr2	100509555	101319195	809640	MGC
chr2	101606681	102147637	540956	MGC
chr2	103430722	103986776	556054	MGC
chr2	106925004	136776410	29851406	MGC
chr3	25683	925820	900137	MGC
chr3	1114369	1824797	710428	MGC
chr3	3989642	7350082	3360440	MGC
chr3	8270512	8930545	660033	MGC
chr3	8954234	14008531	5054297	MGC
chr3	14846160	17052592	2206432	MGC
chr3	18824032	19452744	628712	MGC
chr3	20166059	21954455	1788396	MGC
chr3	22334095	22982676	648581	MGC
chr3	23410330	24086309	675979	MGC
chr3	24619159	25593196	974037	MGC
chr3	32133883	32903925	770042	MGC
chr3	33388282	34098046	709764	MGC
chr3	38757384	39418768	661384	MGC
chr3	39479012	54358998	14879986	MGC
chr3	54541000	69488747	14947747	MGC
chr3	72990010	73733793	743783	MGC
chr3	75448632	77283941	1835309	MGC
chr3	78461314	79256940	795626	MGC
chr3	83491965	84328898	836933	MGC
chr3	84673428	85648507	975079	MGC
chr3	87727137	88544526	817389	MGC
chr3	90123295	90644018	520723	MGC
chr3	91323105	91998632	675527	MGC
chr3	92896187	93502351	606164	MGC
chr3	94136085	97376562	3240477	MGC
chr3	98297544	98902702	605158	MGC
chr3	99308514	101628234	2319720	MGC
chr3	101909825	102465060	555235	MGC
chr3	102664713	103629632	964919	MGC
chr3	104092705	105491320	1398615	MGC
chr3	108064816	109040075	975259	MGC
chr3	109919786	110662700	742914	MGC
chr3	112811372	113331110	519738	MGC
chr3	113491248	114006000	514752	MGC
chr3	116190497	116767924	577427	MGC
chr3	118429804	119010868	581064	MGC
chr4	1062	16287405	16286343	MGC
chr4	16929726	18405764	1476038	MGC
chr4	19419928	24797186	5377258	MGC
chr4	24815450	75012204	50196754	MGC
chr4	75091711	105973753	30882042	MGC
chr4	105999317	107828200	1828883	MGC
chr4	108403443	109038482	635039	MGC
chr4	112976905	113573787	596882	MGC
chr4	114712786	115256994	544208	MGC
chr4	119122843	119679122	556279	MGC
chr5	10143	5620471	5610328	MGC
chr5	6882403	22463055	15580652	MGC
chr5	24458645	25325549	866904	MGC
chr5	26301071	27476896	1175825	MGC
chr5	27826439	28403585	577146	MGC
chr5	30333776	31553994	1220218	MGC
chr5	31950269	33089118	1138849	MGC
chr5	34210571	36585998	2375427	MGC
chr5	37066432	37910541	844109	MGC
chr5	38822944	39695893	872949	MGC
chr5	40182997	41051042	868045	MGC
chr5	42030661	42864391	833730	MGC
chr5	43631466	45486148	1854682	MGC
chr5	46078628	46794440	715812	MGC
chr5	47461699	48189317	727618	MGC
chr5	48563017	49260811	697794	MGC
chr5	51026070	51756146	730076	MGC
chr5	52759020	53668065	909045	MGC
chr5	54483350	55482947	999597	MGC
chr5	56009879	56741288	731409	MGC
chr5	57311731	58961352	1649621	MGC
chr5	59581140	60386617	805477	MGC
chr5	60432502	98519231	38086729	MGC
chr5	103613509	104374668	761159	MGC
chr5	105664687	106215302	550615	MGC
chr5	106457640	110435582	3977942	MGC
chr5	111408951	114105488	2696537	MGC
chr5	114242765	117257762	3014997	MGC
chr5	117648683	121179132	3530449	MGC
chr6	31280	5298300	5267020	MGC
chr6	6648304	12841973	6193669	MGC
chr6	12867576	13614825	747249	MGC
chr6	22838316	30509118	7670802	MGC
chr6	32826429	34215534	1389105	MGC
chr6	34821978	35563396	741418	MGC
chr6	35608807	36740245	1131438	MGC
chr6	38248024	39556588	1308564	MGC
chr6	46187671	47114716	927045	MGC
chr6	49308942	50124389	815447	MGC
chr6	51982365	52861701	879336	MGC
chr6	52894832	53900422	1005590	MGC
chr6	54826213	55412566	586353	MGC
chr6	57552892	58259307	706415	MGC
chr6	63075693	70315227	7239534	MGC
chr6	71437712	72349111	911399	MGC
chr6	73569464	74246140	676676	MGC
chr6	74936181	75807326	871145	MGC
chr6	76884549	77433497	548948	MGC
chr6	77467159	78168343	701184	MGC
chr6	78782407	79404475	622068	MGC
chr6	80078053	81982462	1904409	MGC
chr6	83572648	84231309	658661	MGC
chr6	86353964	87801255	1447291	MGC
chr6	89501006	90694839	1193833	MGC
chr6	93584690	94700722	1116032	MGC
chr6	98493519	101291675	2798156	MGC
chr6	103036346	117005680	13969334	MGC
chr6	117146925	119454666	2307741	MGC
chr7	326553	6718398	6391845	MGC
chr7	7798579	9776185	1977606	MGC
chr7	11841154	16340125	4498971	MGC
chr7	17659219	18255260	596041	MGC
chr7	20534398	21991462	1457064	MGC
chr7	22720847	23802804	1081957	MGC
chr7	23829775	26723153	2893378	MGC
chr7	33858058	34406485	548427	MGC
chr7	37282170	37825399	543229	MGC
chr7	39571474	40136380	564906	MGC
chr7	40210606	40803336	592730	MGC
chr7	42234084	42736530	502446	MGC
chr7	42860734	43601964	741230	MGC
chr7	44502925	45065813	562888	MGC
chr7	45335387	46419957	1084570	MGC
chr7	47294286	48217593	923307	MGC
chr7	50781189	55073015	4291826	MGC
chr7	63563537	64125712	562175	MGC
chr7	69277955	79119815	9841860	MGC
chr7	79270244	86465854	7195610	MGC
chr7	87417076	88397060	979984	MGC
chr7	91946384	92884603	938219	MGC
chr7	92950866	105815357	12864491	MGC
chr7	105935078	112628884	6693806	MGC
chr8	2538360	3075920	537560	MGC
chr8	7767498	56712926	48945428	MGC
chr8	56872985	65911165	9038180	MGC
chr8	65926793	70801131	4874338	MGC
chr8	71225006	74479423	3254417	MGC
chr8	74805671	90266211	15460540	MGC
chr8	90713674	110042671	19328997	MGC
chr9	10049	13066520	13056471	MGC
chr9	13104404	29680421	16576017	MGC
chr9	32437729	32948916	511187	MGC
chr9	34136637	34696780	560143	MGC
chr9	34968040	36013595	1045555	MGC
chr9	39058589	43296117	4237528	MGC
chr9	43694205	44460505	766300	MGC
chr9	44623063	85779340	41156277	MGC
chr9	85879371	88622641	2743270	MGC
chr9	91588705	92136931	548226	MGC
chr9	95945381	96534391	589010	MGC
chr9	97608781	100261689	2652908	MGC
chr9	100324138	102156808	1832670	MGC
chr9	102333567	103360470	1026903	MGC
chr9	103999259	104529625	530366	MGC
chr9	105195355	105695468	500113	MGC
chr10	18238	18041832	18023594	MGC
chr10	21373672	22128700	755028	MGC
chr10	27226713	28636046	1409333	MGC
chr10	30837912	32015497	1177585	MGC
chr10	36540491	37044598	504107	MGC
chr10	37065213	37637554	572341	MGC
chr10	38149847	40158320	2008473	MGC
chr10	44776575	46683359	1906784	MGC
chr10	48359318	48923323	564005	MGC
chr10	52948423	55374089	2425666	MGC
chr10	56270404	92111413	35841009	MGC
chr10	92835642	93505295	669653	MGC
chr10	93931491	104297182	10365691	MGC
chr11	35180	633421	598241	MGC
chr11	3015751	3524620	508869	MGC
chr11	4680813	5764094	1083281	MGC
chr11	11373384	12488535	1115151	MGC
chr11	14197098	15508058	1310960	MGC
chr11	15678138	81697650	66019512	MGC
chr11	82894903	83426113	531210	MGC
chr11	86056824	86701622	644798	MGC
chr11	93108704	99519893	6411189	MGC
chr11	102254713	103294881	1040168	MGC
chr11	103596127	104154680	558553	MGC
chr11	104616919	107282960	2666041	MGC
chr12	6351	4045214	4038863	MGC
chr12	4481054	11218918	6737864	MGC
chr12	11648733	12162195	513462	MGC
chr12	14401234	16229580	1828346	MGC
chr12	19480853	20423945	943092	MGC
chr12	23422542	24070715	648173	MGC
chr12	24090314	24822715	732401	MGC
chr12	25726062	27010384	1284322	MGC
chr12	27424979	28817313	1392334	MGC
chr12	29966331	32020724	2054393	MGC
chr12	32145663	70827038	38681375	MGC
chr12	76710313	91131021	14420708	MGC
chr13	313308	5332272	5018964	MGC
chr13	5577663	10947084	5369421	MGC
chr13	11516469	81078674	69562205	MGC
chr14	1385301	2139958	754657	MGC
chr14	3802542	14491250	10688708	MGC
chr14	15423765	32328441	16904676	MGC
chr14	32473148	56780514	24307366	MGC
chr14	57874703	59444902	1570199	MGC
chr14	59783311	60306804	523493	MGC
chr14	61421949	62372840	950891	MGC
chr14	63877273	64504478	627205	MGC
chr14	66819485	67458444	638959	MGC
chr14	69050392	69979143	928751	MGC
chr14	70767959	72454954	1686995	MGC
chr14	75266478	75912564	646086	MGC
chr14	77319433	78441444	1122011	MGC
chr14	83365945	83950174	584229	MGC
chr15	68422	3207432	3139010	MGC
chr15	3366140	8675310	5309170	MGC
chr15	8689537	18688406	9998869	MGC
chr15	18716413	20581950	1865537	MGC
chr15	20714619	22617011	1902392	MGC
chr15	22830769	29543811	6713042	MGC
chr15	29644002	51091149	21447147	MGC
chr15	51296284	68774974	17478690	MGC
chr15	68988117	70308500	1320383	MGC
chr15	72456414	73237843	781429	MGC
chr15	73916977	74522994	606017	MGC
chr15	76633884	77683671	1049787	MGC
chr15	77893073	79096842	1203769	MGC
chr15	79525723	80329011	803288	MGC
chr15	80830374	83740340	2909966	MGC
chr15	83852224	85272311	1420087	MGC
chr16	35920	6897746	6861826	MGC
chr16	7546190	11188979	3642789	MGC
chr16	11224406	22628944	11404538	MGC
chr16	25113325	25923441	810116	MGC
chr16	26080421	26633417	552996	MGC
chr16	26733160	27257126	523966	MGC
chr16	29151658	34283689	5132031	MGC
chr16	38052594	49301550	11248956	MGC
chr16	49406447	71724683	22318236	MGC
chr16	72099243	73832718	1733475	MGC
chr16	73859947	74891128	1031181	MGC
chr16	75636880	76356021	719141	MGC
chr16	81016831	81720984	704153	MGC
chr17	397662	1450759	1053097	MGC
chr17	1655478	2678124	1022646	MGC
chr17	5344205	8825674	3481469	MGC
chr17	8945521	19293329	10347808	MGC
chr17	19975119	24222717	4247598	MGC
chr17	27416880	28061581	644701	MGC
chr17	31162396	31741578	579182	MGC
chr17	32598145	35637592	3039447	MGC
chr17	36056925	50696256	14639331	MGC
chr17	52089207	72808655	20719448	MGC
chr17	72941663	75148791	2207128	MGC
chr18	1200763	3670115	2469352	MGC
chr18	6618748	28043775	21425027	MGC
chr18	28881966	29450763	568797	MGC
chr18	31697190	32975811	1278621	MGC
chr18	34740319	36572997	1832678	MGC
chr18	40866594	41432113	565519	MGC
chr18	42849589	43771755	922166	MGC
chr18	43789930	44778431	988501	MGC
chr18	44856144	45811271	955127	MGC
chr18	47889417	48401454	512037	MGC
chr18	49635022	50366494	731472	MGC
chr18	51118943	51780345	661402	MGC
chr18	51833778	55278873	3445095	MGC
chr18	55322320	56565243	1242923	MGC
chr18	57735853	59037200	1301347	MGC
chr18	59312039	60389957	1077918	MGC
chr18	64874625	65719453	844828	MGC
chr19	81083	19795016	19713933	MGC
chr19	19956112	59354815	39398703	MGC
chr19	61650572	64044783	2394211	MGC
chr20	49079	1757709	1708630	MGC
chr20	1839263	3235286	1396023	MGC
chr20	3502057	4010324	508267	MGC
chr20	5291717	5926441	634724	MGC
chr20	8557109	9176740	619631	MGC
chr20	9859649	10383312	523663	MGC
chr20	11559288	12291902	732614	MGC
chr20	12403913	13396476	992563	MGC
chr20	14428787	15539101	1110314	MGC
chr20	17583957	18310932	726975	MGC
chr20	20602070	27815191	7213121	MGC
chr20	28789247	30036600	1247353	MGC
chr20	30758005	31595896	837891	MGC
chr20	36511890	37499093	987203	MGC
chr20	37848492	39231327	1382835	MGC
chr20	39786103	40474493	688390	MGC
chr20	40852304	41408887	556583	MGC
chr20	43118207	43740384	622177	MGC
chr20	45867016	46969029	1102013	MGC
chr20	47755122	48778757	1023635	MGC
chr20	49374582	50122336	747754	MGC
chr20	55099846	71992748	16892902	MGC
chr21	5191	1313576	1308385	MGC
chr21	2938326	7772524	4834198	MGC
chr21	9470554	9987026	516472	MGC
chr21	11526355	12084978	558623	MGC
chr21	12440046	13102998	662952	MGC
chr21	13421659	14657114	1235455	MGC
chr21	18483169	19291180	808011	MGC
chr21	19912091	20462313	550222	MGC
chr21	22241150	22796528	555378	MGC
chr21	23107350	24611472	1504122	MGC
chr21	25119290	26127106	1007816	MGC
chr21	26318034	26975842	657808	MGC
chr21	27434911	54431319	26996408	MGC
chr21	54846183	55365773	519590	MGC
chr21	59763880	61058248	1294368	MGC
chr21	67658338	68680163	1021825	MGC
chr22	92533	10345658	10253125	MGC
chr22	11273189	12247389	974200	MGC
chr22	13531926	14393300	861374	MGC
chr22	16122966	16697336	574370	MGC
chr22	17562212	18132469	570257	MGC
chr22	18394804	19845440	1450636	MGC
chr22	19865789	35106372	15240583	MGC
chr22	35571308	36561466	990158	MGC
chr22	37051548	37782923	731375	MGC
chr22	48743288	50790346	2047058	MGC
chr22	51038945	51946644	907699	MGC
chr22	55287987	61379134	6091147	MGC
chr23	10121	6438188	6428067	MGC
chr23	9657629	25642674	15985045	MGC
chr23	26583740	27650286	1066546	MGC
chr23	27759950	52258805	24498855	MGC
chr24	309736	1957596	1647860	MGC
chr24	3409144	8604815	5195671	MGC
chr24	9752081	21877319	12125238	MGC
chr24	27729208	28297976	568768	MGC
chr24	29806673	30316014	509341	MGC
chr24	30824186	31348603	524417	MGC
chr24	36240233	39365195	3124962	MGC
chr24	40657017	41324552	667535	MGC
chr24	41655578	42174891	519313	MGC
chr24	42476604	43100071	623467	MGC
chr24	44023047	51223791	7200744	MGC
chr24	53670159	55484364	1814205	MGC
chr24	55737917	62643699	6905782	MGC
chr25	25945	30269233	30243288	MGC
chr25	30385031	32360791	1975760	MGC
chr25	32474258	36977962	4503704	MGC
chr25	39040860	42845682	3804822	MGC
chr26	37766	13084658	13046892	MGC
chr26	13484766	13995602	510836	MGC
chr26	17612721	23033998	5421277	MGC
chr26	23449628	25736932	2287304	MGC
chr26	25998966	34549407	8550441	MGC
chr26	39194955	39822528	627573	MGC
chr26	45595193	46170336	575143	MGC
chr26	46627138	47138673	511535	MGC
chr27	2673	5128900	5126227	MGC
chr27	6189168	13502633	7313465	MGC
chr27	14236927	14902121	665194	MGC
chr27	18039156	18733892	694736	MGC
chr27	18811483	19669337	857854	MGC
chr27	19963694	20632057	668363	MGC
chr27	22168824	22774952	606128	MGC
chr27	23947993	28452999	4505006	MGC
chr27	28948876	37557668	8608792	MGC
chr27	37657885	43925604	6267719	MGC
chr27	44419615	45178380	758765	MGC
chr28	5302	24003498	23998196	MGC
chr28	26604232	46248750	19644518	MGC
chr29	323185	5440022	5116837	MGC
chr29	5801594	14694067	8892473	MGC
chr29	16678224	17184833	506609	MGC
chr29	18100484	20564249	2463765	MGC
chr29	24055079	25159845	1104766	MGC
chr29	27082296	28354480	1272184	MGC
chr29	32408832	32919834	511002	MGC
chr29	34871316	36204510	1333194	MGC
chr29	38230160	39935454	1705294	MGC
chr29	40272928	40777790	504862	MGC
chr29	41225838	41962498	736660	MGC
chr29	43244015	44050471	806456	MGC
chr29	44509210	45875893	1366683	MGC
chr29	50406176	51499351	1093175	MGC
			1905721546

## Sheet: cdm-roh-r
CHR	START	END	LEN	BREED	(ROH Region generated within CDM)
chr1	1689904	2260519	570615	CDM
chr1	3230920	4226867	995947	CDM
chr1	5623075	6809918	1186843	CDM
chr1	7607545	16280186	8672641	CDM
chr1	18243831	18918386	674555	CDM
chr1	19272233	19812929	540696	CDM
chr1	21769397	44805289	23035892	CDM
chr1	45102502	61275124	16172622	CDM
chr1	63572859	94547078	30974219	CDM
chr1	94588771	98463741	3874970	CDM
chr1	98494109	121443203	22949094	CDM
chr1	121463177	129437466	7974289	CDM
chr1	131177571	131829483	651912	CDM
chr1	133192674	134130682	938008	CDM
chr1	135547794	138446575	2898781	CDM
chr1	138829505	145292228	6462723	CDM
chr1	145454377	158319652	12865275	CDM
chr2	6889	23848229	23841340	CDM
chr2	26260602	27044660	784058	CDM
chr2	30208514	31676903	1468389	CDM
chr2	34929230	36077493	1148263	CDM
chr2	36642811	37318935	676124	CDM
chr2	37918243	38535752	617509	CDM
chr2	39783507	40487899	704392	CDM
chr2	42190596	42776194	585598	CDM
chr2	43906905	48512928	4606023	CDM
chr2	48562745	49515495	952750	CDM
chr2	49753280	50354486	601206	CDM
chr2	54216417	55521602	1305185	CDM
chr2	55527611	56068255	540644	CDM
chr2	57117450	65033299	7915849	CDM
chr2	65044427	66079132	1034705	CDM
chr2	66647240	88558954	21911714	CDM
chr2	88906464	94260936	5354472	CDM
chr2	96251817	97453983	1202166	CDM
chr2	105808415	106331774	523359	CDM
chr2	106862897	107582095	719198	CDM
chr2	107657002	108188043	531041	CDM
chr2	112126934	116441000	4314066	CDM
chr2	118224110	125159084	6934974	CDM
chr2	125688019	127742356	2054337	CDM
chr2	127775089	136776410	9001321	CDM
chr3	1947979	2670182	722203	CDM
chr3	3701288	4553822	852534	CDM
chr3	6822614	7918656	1096042	CDM
chr3	8703527	9918529	1215002	CDM
chr3	10651417	12316485	1665068	CDM
chr3	12717083	13610024	892941	CDM
chr3	14883053	15590640	707587	CDM
chr3	15860927	16752835	891908	CDM
chr3	17315109	17937300	622191	CDM
chr3	18065020	18616507	551487	CDM
chr3	18837952	19674805	836853	CDM
chr3	20512687	21560874	1048187	CDM
chr3	26191565	26861443	669878	CDM
chr3	26953069	33035439	6082370	CDM
chr3	33049189	35318366	2269177	CDM
chr3	38861364	39519891	658527	CDM
chr3	39523893	40134248	610355	CDM
chr3	45347274	45996935	649661	CDM
chr3	48889809	50659169	1769360	CDM
chr3	51952002	52559046	607044	CDM
chr3	55064457	55642594	578137	CDM
chr3	58426495	59006721	580226	CDM
chr3	60387323	82701810	22314487	CDM
chr3	82926254	107074268	24148014	CDM
chr3	116192958	119452889	3259931	CDM
chr3	119762515	121408443	1645928	CDM
chr4	1062	766436	765374	CDM
chr4	1786683	3124907	1338224	CDM
chr4	4608040	5266376	658336	CDM
chr4	6646436	7687161	1040725	CDM
chr4	8320750	10947067	2626317	CDM
chr4	13863435	14552239	688804	CDM
chr4	14635120	15258746	623626	CDM
chr4	16929726	17565900	636174	CDM
chr4	23198160	28352697	5154537	CDM
chr4	28830127	30052349	1222222	CDM
chr4	33528633	34043525	514892	CDM
chr4	35148269	35873585	725316	CDM
chr4	37381215	62474036	25092821	CDM
chr4	63292774	67210387	3917613	CDM
chr4	67519208	71875848	4356640	CDM
chr4	73040575	73633108	592533	CDM
chr4	76652119	108155232	31503113	CDM
chr4	108177949	113889320	5711371	CDM
chr4	113998633	118771079	4772446	CDM
chr5	50524	58961352	58910828	CDM
chr5	59581140	99577125	39995985	CDM
chr5	99797625	102354223	2556598	CDM
chr5	103454169	111124053	7669884	CDM
chr5	112152769	113058165	905396	CDM
chr5	113216755	113857922	641167	CDM
chr5	116574935	117244503	669568	CDM
chr5	118197417	121179132	2981715	CDM
chr6	31280	5298300	5267020	CDM
chr6	6648304	17915133	11266829	CDM
chr6	18018130	43839196	25821066	CDM
chr6	43860753	75195435	31334682	CDM
chr6	75365424	93327333	17961909	CDM
chr6	95325682	97379342	2053660	CDM
chr6	98294826	100319319	2024493	CDM
chr6	102883843	106074169	3190326	CDM
chr6	108635821	109907530	1271709	CDM
chr6	112051984	113030456	978472	CDM
chr6	115762763	116992835	1230072	CDM
chr6	117128088	118892154	1764066	CDM
chr7	33543	6640223	6606680	CDM
chr7	9026890	9776185	749295	CDM
chr7	11841154	14064849	2223695	CDM
chr7	15290719	15830465	539746	CDM
chr7	16199127	17221471	1022344	CDM
chr7	17324412	18459341	1134929	CDM
chr7	19307513	19811556	504043	CDM
chr7	20673907	21282213	608306	CDM
chr7	21914091	22466856	552765	CDM
chr7	24457148	26841079	2383931	CDM
chr7	31423567	32146397	722830	CDM
chr7	32584446	34349385	1764939	CDM
chr7	34455464	44164914	9709450	CDM
chr7	44449912	46652245	2202333	CDM
chr7	46655725	79119815	32464090	CDM
chr7	79270244	81749385	2479141	CDM
chr7	82558871	83565824	1006953	CDM
chr7	83839032	84856047	1017015	CDM
chr7	84870201	105815357	20945156	CDM
chr7	105935078	111004994	5069916	CDM
chr7	111665043	112628884	963841	CDM
chr8	1592756	20507980	18915224	CDM
chr8	21045898	21970121	924223	CDM
chr8	22004909	23955905	1950996	CDM
chr8	28058435	28735531	677096	CDM
chr8	30284829	44928315	14643486	CDM
chr8	44952588	56712926	11760338	CDM
chr8	56872985	63904756	7031771	CDM
chr8	64512698	65227103	714405	CDM
chr8	67076755	67879894	803139	CDM
chr8	68572845	69091535	518690	CDM
chr8	69568380	70704632	1136252	CDM
chr8	71562718	72395359	832641	CDM
chr8	72509256	73589047	1079791	CDM
chr8	74939160	86103145	11163985	CDM
chr8	86568779	87719634	1150855	CDM
chr8	90002667	92657249	2654582	CDM
chr8	94991857	95498189	506332	CDM
chr8	96304220	96876343	572123	CDM
chr8	97310615	98305561	994946	CDM
chr8	101286228	110042671	8756443	CDM
chr9	10049	13066520	13056471	CDM
chr9	13104404	37152990	24048586	CDM
chr9	38220775	62642567	24421792	CDM
chr9	63095806	64420026	1324220	CDM
chr9	64513583	65204298	690715	CDM
chr9	65709725	66811506	1101781	CDM
chr9	67164608	67668163	503555	CDM
chr9	71228032	75197983	3969951	CDM
chr9	76428914	76950816	521902	CDM
chr9	81337836	82298655	960819	CDM
chr9	84709803	85398342	688539	CDM
chr9	92530071	93087052	556981	CDM
chr9	98047172	98566722	519550	CDM
chr9	99352093	103405359	4053266	CDM
chr9	104546738	105451896	905158	CDM
chr10	1381820	1986907	605087	CDM
chr10	2350827	2913613	562786	CDM
chr10	6675641	7487352	811711	CDM
chr10	7669045	22499625	14830580	CDM
chr10	25140684	96231988	71091304	CDM
chr10	98737174	99270875	533701	CDM
chr10	99961347	100482371	521024	CDM
chr10	102164291	102893144	728853	CDM
chr11	420765	32241121	31820356	CDM
chr11	32887119	36052851	3165732	CDM
chr11	36619376	37162091	542715	CDM
chr11	39122842	42408409	3285567	CDM
chr11	43324127	103302351	59978224	CDM
chr11	105078068	105817270	739202	CDM
chr12	6351	3531315	3524964	CDM
chr12	3559556	5076208	1516652	CDM
chr12	7719041	8353464	634423	CDM
chr12	10073042	11779159	1706117	CDM
chr12	18794957	20675971	1881014	CDM
chr12	21261883	22083431	821548	CDM
chr12	24539017	27410893	2871876	CDM
chr12	28101011	28923451	822440	CDM
chr12	29882765	30766995	884230	CDM
chr12	31184066	31750186	566120	CDM
chr12	32812230	40928517	8116287	CDM
chr12	40937956	42723236	1785280	CDM
chr12	42797339	43743423	946084	CDM
chr12	43827034	44880646	1053612	CDM
chr12	45435221	61368647	15933426	CDM
chr12	61395297	70827038	9431741	CDM
chr12	76710313	91131021	14420708	CDM
chr13	313308	1829085	1515777	CDM
chr13	7429446	10947084	3517638	CDM
chr13	11516469	84229982	72713513	CDM
chr14	1118964	14439253	13320289	CDM
chr14	15973960	25930713	9956753	CDM
chr14	26234741	26791568	556827	CDM
chr14	29968629	32328441	2359812	CDM
chr14	32473148	68123817	35650669	CDM
chr14	68154732	80488797	12334065	CDM
chr14	80781115	82362696	1581581	CDM
chr14	82723248	84628243	1904995	CDM
chr15	68422	29543811	29475389	CDM
chr15	29644002	51091149	21447147	CDM
chr15	51296284	66991700	15695416	CDM
chr15	67113759	68309421	1195662	CDM
chr15	71861928	75412641	3550713	CDM
chr15	76636156	77788979	1152823	CDM
chr15	77893073	79221111	1328038	CDM
chr15	79552362	80069939	517577	CDM
chr15	80830374	81478173	647799	CDM
chr16	35920	2312753	2276833	CDM
chr16	2456732	4130663	1673931	CDM
chr16	5252067	6146432	894365	CDM
chr16	7546190	9102200	1556010	CDM
chr16	10915660	25043720	14128060	CDM
chr16	25228480	36787346	11558866	CDM
chr16	37464206	38630099	1165893	CDM
chr16	40075363	40685105	609742	CDM
chr16	40868243	65806151	24937908	CDM
chr16	66882233	67414857	532624	CDM
chr16	69511839	70809773	1297934	CDM
chr16	71143957	81720984	10577027	CDM
chr17	2892	8825674	8822782	CDM
chr17	8945521	25025930	16080409	CDM
chr17	25131024	26744677	1613653	CDM
chr17	27575023	28169803	594780	CDM
chr17	29588747	31051749	1463002	CDM
chr17	33666107	34534813	868706	CDM
chr17	34740228	35637592	897364	CDM
chr17	37696593	38200455	503862	CDM
chr17	39521705	40075643	553938	CDM
chr17	44604468	48698626	4094158	CDM
chr17	49940018	50696256	756238	CDM
chr17	52089207	61823680	9734473	CDM
chr17	61837226	72808655	10971429	CDM
chr17	72941663	75148791	2207128	CDM
chr18	757005	17663039	16906034	CDM
chr18	17673534	50870670	33197136	CDM
chr18	51118943	54117148	2998205	CDM
chr18	56079818	56745616	665798	CDM
chr18	63738130	64479669	741539	CDM
chr19	81083	8361389	8280306	CDM
chr19	12488774	15879223	3390449	CDM
chr19	18337534	19795016	1457482	CDM
chr19	21064089	21761617	697528	CDM
chr19	22226851	22861482	634631	CDM
chr19	23246362	24322818	1076456	CDM
chr19	24404712	41963291	17558579	CDM
chr19	43988530	47649610	3661080	CDM
chr19	52481176	54023630	1542454	CDM
chr19	54307250	62838099	8530849	CDM
chr19	63137925	64044783	906858	CDM
chr20	49079	20322175	20273096	CDM
chr20	23005410	71992748	48987338	CDM
chr21	5191	1313576	1308385	CDM
chr21	2078851	15479822	13400971	CDM
chr21	17030776	21849179	4818403	CDM
chr21	22689474	23268617	579143	CDM
chr21	23450930	23976265	525335	CDM
chr21	25015170	25585873	570703	CDM
chr21	26722751	30565940	3843189	CDM
chr21	31108619	32818402	1709783	CDM
chr21	33109123	33704479	595356	CDM
chr21	34103855	35636045	1532190	CDM
chr21	37543925	40218641	2674716	CDM
chr21	43286641	44052402	765761	CDM
chr21	44581301	53562073	8980772	CDM
chr21	54248298	56257830	2009532	CDM
chr21	58284410	58842386	557976	CDM
chr21	59849920	61009566	1159646	CDM
chr21	63784791	64429656	644865	CDM
chr21	68267012	71573501	3306489	CDM
chr22	92533	10693181	10600648	CDM
chr22	13138704	14393300	1254596	CDM
chr22	14976848	15832505	855657	CDM
chr22	16109997	22046322	5936325	CDM
chr22	22641803	23266238	624435	CDM
chr22	24561654	28063110	3501456	CDM
chr22	28471811	30947286	2475475	CDM
chr22	30950004	31519347	569343	CDM
chr22	31973120	39722466	7749346	CDM
chr22	40075584	40672079	596495	CDM
chr22	41904910	43744791	1839881	CDM
chr22	43872047	53907782	10035735	CDM
chr22	54179261	54734779	555518	CDM
chr22	54886742	61379134	6492392	CDM
chr23	10121	2405898	2395777	CDM
chr23	4978699	7186679	2207980	CDM
chr23	8733592	15254242	6520650	CDM
chr23	18028580	19605908	1577328	CDM
chr23	23255097	25642674	2387577	CDM
chr23	26583740	27650286	1066546	CDM
chr23	30632610	31819343	1186733	CDM
chr23	32167513	34157302	1989789	CDM
chr23	37993879	38942589	948710	CDM
chr23	40803035	41901234	1098199	CDM
chr23	42701079	48962399	6261320	CDM
chr24	309736	8251846	7942110	CDM
chr24	8562806	62643699	54080893	CDM
chr25	1885114	2532736	647622	CDM
chr25	3129818	22242888	19113070	CDM
chr25	22259420	30269233	8009813	CDM
chr25	30385031	32360791	1975760	CDM
chr25	32474258	42845682	10371424	CDM
chr26	37766	23027488	22989722	CDM
chr26	23408361	25725762	2317401	CDM
chr26	25927481	34666582	8739101	CDM
chr26	34696030	51674807	16978777	CDM
chr27	2673	5128900	5126227	CDM
chr27	6189168	28452999	22263831	CDM
chr27	28948876	37557668	8608792	CDM
chr27	37657885	40170301	2512416	CDM
chr27	43656445	44518346	861901	CDM
chr27	44872193	45402893	530700	CDM
chr28	5302	46248750	46243448	CDM
chr29	3139469	5440022	2300553	CDM
chr29	5801594	24610848	18809254	CDM
chr29	27019326	29959297	2939971	CDM
chr29	32140164	32886565	746401	CDM
chr29	34475369	37180787	2705418	CDM
chr29	38237998	39819158	1581160	CDM
chr29	40481317	41027630	546313	CDM
chr29	42617235	44301156	1683921	CDM
chr29	44416282	45250023	833741	CDM
chr29	45968745	47416397	1447652	CDM
			2077982692

## Sheet: lsc-roh-r
CHR	START	END	LEN	BREED	(ROH Region generated within LSC)
chr1	1782724	2306601	523877	LSC
chr1	4654050	5162651	508601	LSC
chr1	5623075	6207314	584239	LSC
chr1	7578035	8129186	551151	LSC
chr1	10759696	13173330	2413634	LSC
chr1	13224666	14845369	1620703	LSC
chr1	14941571	15949652	1008081	LSC
chr1	17285859	18557005	1271146	LSC
chr1	20331625	21078360	746735	LSC
chr1	21774377	22928874	1154497	LSC
chr1	29132905	30092045	959140	LSC
chr1	30092983	31244062	1151079	LSC
chr1	31913171	33177795	1264624	LSC
chr1	36994592	38167736	1173144	LSC
chr1	40725699	41521649	795950	LSC
chr1	41925994	43040003	1114009	LSC
chr1	43675594	44503529	827935	LSC
chr1	45807545	47293410	1485865	LSC
chr1	47348883	48072415	723532	LSC
chr1	50055686	53334436	3278750	LSC
chr1	53690710	54787933	1097223	LSC
chr1	54884510	55611927	727417	LSC
chr1	55926742	56782312	855570	LSC
chr1	63481287	65008309	1527022	LSC
chr1	65029919	67659311	2629392	LSC
chr1	69612946	72513539	2900593	LSC
chr1	73000648	74052013	1051365	LSC
chr1	74599649	76288543	1688894	LSC
chr1	76817801	77334756	516955	LSC
chr1	77496568	78057674	561106	LSC
chr1	80045993	81474869	1428876	LSC
chr1	81964583	84134303	2169720	LSC
chr1	85500192	86322600	822408	LSC
chr1	90665788	92540667	1874879	LSC
chr1	94157472	94837208	679736	LSC
chr1	95203544	97102135	1898591	LSC
chr1	97687330	98496952	809622	LSC
chr1	99926811	100458484	531673	LSC
chr1	101469424	103488459	2019035	LSC
chr1	103572823	106747989	3175166	LSC
chr1	107535813	108447088	911275	LSC
chr1	109559446	110362276	802830	LSC
chr1	110692047	111621939	929892	LSC
chr1	111663977	112979978	1316001	LSC
chr1	113490096	114584739	1094643	LSC
chr1	115254378	116218246	963868	LSC
chr1	116256434	117272481	1016047	LSC
chr1	118792685	119544478	751793	LSC
chr1	120386932	120907363	520431	LSC
chr1	122024629	123996497	1971868	LSC
chr1	124306258	125200457	894199	LSC
chr1	125428581	125988072	559491	LSC
chr1	128647809	129250225	602416	LSC
chr1	129318816	130586554	1267738	LSC
chr1	130665368	131855407	1190039	LSC
chr1	132337438	132883951	546513	LSC
chr1	133455163	134525105	1069942	LSC
chr1	134899062	135834104	935042	LSC
chr1	136261626	138257774	1996148	LSC
chr1	139194765	139828803	634038	LSC
chr1	139996082	141597395	1601313	LSC
chr1	144442418	145084283	641865	LSC
chr1	146046215	146945341	899126	LSC
chr1	147185998	148377239	1191241	LSC
chr1	148632695	149792316	1159621	LSC
chr1	150499300	151242984	743684	LSC
chr1	151899504	152468098	568594	LSC
chr1	154083294	154752249	668955	LSC
chr1	155170545	156690790	1520245	LSC
chr2	6889	2315701	2308812	LSC
chr2	2403184	2922490	519306	LSC
chr2	3140659	5510796	2370137	LSC
chr2	5784555	9807116	4022561	LSC
chr2	10206874	11502759	1295885	LSC
chr2	11631705	12345587	713882	LSC
chr2	12537629	13044201	506572	LSC
chr2	13506343	14323570	817227	LSC
chr2	15749030	16488027	738997	LSC
chr2	16637893	17166030	528137	LSC
chr2	17205610	17983072	777462	LSC
chr2	18613643	19181289	567646	LSC
chr2	20386991	21609428	1222437	LSC
chr2	23313156	23836374	523218	LSC
chr2	24910182	26960403	2050221	LSC
chr2	27349906	27895570	545664	LSC
chr2	28418159	29307365	889206	LSC
chr2	29533034	31540257	2007223	LSC
chr2	33436917	35904478	2467561	LSC
chr2	36391587	38860897	2469310	LSC
chr2	38943274	39657937	714663	LSC
chr2	39704090	40625635	921545	LSC
chr2	42422593	43506036	1083443	LSC
chr2	44648336	45328368	680032	LSC
chr2	45630460	46422008	791548	LSC
chr2	47575424	49404635	1829211	LSC
chr2	49577193	50232533	655340	LSC
chr2	51985517	52599218	613701	LSC
chr2	53927415	55325381	1397966	LSC
chr2	56078813	57256228	1177415	LSC
chr2	59197009	59881159	684150	LSC
chr2	60381808	61580703	1198895	LSC
chr2	61675983	64429266	2753283	LSC
chr2	65426562	66498680	1072118	LSC
chr2	67036669	77040618	10003949	LSC
chr2	77263254	78497769	1234515	LSC
chr2	78624258	79174100	549842	LSC
chr2	79199759	80306912	1107153	LSC
chr2	80364948	80865883	500935	LSC
chr2	81046538	83365834	2319296	LSC
chr2	85226505	86060232	833727	LSC
chr2	86082628	87020276	937648	LSC
chr2	88902797	89545078	642281	LSC
chr2	90933136	92188009	1254873	LSC
chr2	93882564	94389251	506687	LSC
chr2	95247916	95849148	601232	LSC
chr2	97266373	98661603	1395230	LSC
chr2	101599539	102421936	822397	LSC
chr2	102927363	103849239	921876	LSC
chr2	105384050	106170759	786709	LSC
chr2	106458493	106972176	513683	LSC
chr2	107051081	107833471	782390	LSC
chr2	111354445	112476954	1122509	LSC
chr2	113089648	113655775	566127	LSC
chr2	116039063	116547902	508839	LSC
chr2	119504331	120110698	606367	LSC
chr2	120360706	120919113	558407	LSC
chr2	121074437	121748935	674498	LSC
chr2	122241052	123424350	1183298	LSC
chr2	125220756	125803334	582578	LSC
chr2	125987031	127665879	1678848	LSC
chr2	128216477	128801239	584762	LSC
chr2	130772225	132744721	1972496	LSC
chr2	134810616	135326169	515553	LSC
chr2	136015869	136553831	537962	LSC
chr3	10658969	11599101	940132	LSC
chr3	12366804	13797134	1430330	LSC
chr3	16169250	17023518	854268	LSC
chr3	19528383	20601288	1072905	LSC
chr3	21960150	22559101	598951	LSC
chr3	23617841	24384452	766611	LSC
chr3	24664222	25200346	536124	LSC
chr3	25317866	25982641	664775	LSC
chr3	28061335	29204018	1142683	LSC
chr3	30501895	31221664	719769	LSC
chr3	33276539	35218494	1941955	LSC
chr3	36148365	36797562	649197	LSC
chr3	37005589	39698634	2693045	LSC
chr3	43185910	43728836	542926	LSC
chr3	44676757	47596690	2919933	LSC
chr3	48368030	49590891	1222861	LSC
chr3	49909859	50650480	740621	LSC
chr3	50789423	52856868	2067445	LSC
chr3	53144689	53993912	849223	LSC
chr3	54575757	56221582	1645825	LSC
chr3	57094131	57998773	904642	LSC
chr3	58099529	60754738	2655209	LSC
chr3	61326924	61935542	608618	LSC
chr3	63503648	65070805	1567157	LSC
chr3	66100506	67597611	1497105	LSC
chr3	67636911	68494823	857912	LSC
chr3	69041987	69741416	699429	LSC
chr3	70443719	71086246	642527	LSC
chr3	72463883	73674013	1210130	LSC
chr3	74655735	77570700	2914965	LSC
chr3	78436737	78966370	529633	LSC
chr3	83017601	84370816	1353215	LSC
chr3	85275613	85829997	554384	LSC
chr3	87877746	88409587	531841	LSC
chr3	89375000	89963587	588587	LSC
chr3	91064609	95683136	4618527	LSC
chr3	95776273	97934018	2157745	LSC
chr3	98212346	101367487	3155141	LSC
chr3	101961313	102546093	584780	LSC
chr3	108427681	109325300	897619	LSC
chr3	110359904	111511706	1151802	LSC
chr3	112279114	112819426	540312	LSC
chr3	117802595	119136023	1333428	LSC
chr3	119762515	120380525	618010	LSC
chr3	120501439	121408443	907004	LSC
chr4	1438266	2087908	649642	LSC
chr4	2116544	2986864	870320	LSC
chr4	3617602	4455353	837751	LSC
chr4	4509933	5610309	1100376	LSC
chr4	8939408	9664337	724929	LSC
chr4	10621967	11655156	1033189	LSC
chr4	18793943	19350451	556508	LSC
chr4	24282691	24963912	681221	LSC
chr4	25860217	27315392	1455175	LSC
chr4	28133511	30947729	2814218	LSC
chr4	31195252	32041167	845915	LSC
chr4	33407366	35885930	2478564	LSC
chr4	36766498	37512706	746208	LSC
chr4	38092468	38777658	685190	LSC
chr4	39011749	39676779	665030	LSC
chr4	39711734	40303954	592220	LSC
chr4	41374529	47192269	5817740	LSC
chr4	47765515	48923148	1157633	LSC
chr4	49711497	51048447	1336950	LSC
chr4	51752444	53669538	1917094	LSC
chr4	53861333	55753423	1892090	LSC
chr4	56885895	58942130	2056235	LSC
chr4	59414686	60157977	743291	LSC
chr4	60502384	61765382	1262998	LSC
chr4	62114808	63746629	1631821	LSC
chr4	63794297	64761593	967296	LSC
chr4	66277132	66806546	529414	LSC
chr4	66846365	67540668	694303	LSC
chr4	67863541	69189720	1326179	LSC
chr4	69561992	70171654	609662	LSC
chr4	72508028	75750393	3242365	LSC
chr4	75834041	77392109	1558068	LSC
chr4	78647365	79386938	739573	LSC
chr4	79600516	80168276	567760	LSC
chr4	80418755	82386574	1967819	LSC
chr4	83779701	85242554	1462853	LSC
chr4	85744797	86311008	566211	LSC
chr4	88314547	89371575	1057028	LSC
chr4	90270030	90788336	518306	LSC
chr4	90949942	91498875	548933	LSC
chr4	92960306	93618129	657823	LSC
chr4	93654857	95012556	1357699	LSC
chr4	100719523	101487755	768232	LSC
chr4	102398157	103358379	960222	LSC
chr4	103915248	104510217	594969	LSC
chr4	106404042	106925296	521254	LSC
chr4	107818552	108339880	521328	LSC
chr4	109188376	109797116	608740	LSC
chr4	112414813	113889320	1474507	LSC
chr4	114032183	114538317	506134	LSC
chr4	115629468	116949240	1319772	LSC
chr4	117403465	118095592	692127	LSC
chr4	118363749	118895481	531732	LSC
chr4	119061254	120635950	1574696	LSC
chr5	10143	20380220	20370077	LSC
chr5	20419272	28412337	7993065	LSC
chr5	29157172	30589046	1431874	LSC
chr5	32413897	33034142	620245	LSC
chr5	34108600	34878549	769949	LSC
chr5	35194759	35774007	579248	LSC
chr5	38681103	39749694	1068591	LSC
chr5	40475195	42126480	1651285	LSC
chr5	43092324	43748434	656110	LSC
chr5	43765475	45059207	1293732	LSC
chr5	45364205	47050132	1685927	LSC
chr5	47361341	48363696	1002355	LSC
chr5	48409250	49502757	1093507	LSC
chr5	49726412	51017629	1291217	LSC
chr5	51894377	53576870	1682493	LSC
chr5	54019549	54631881	612332	LSC
chr5	54962602	55865567	902965	LSC
chr5	55911091	58961352	3050261	LSC
chr5	59581140	60450919	869779	LSC
chr5	60775059	61768258	993199	LSC
chr5	62106184	62621850	515666	LSC
chr5	65647773	66250307	602534	LSC
chr5	66839402	67744726	905324	LSC
chr5	67775380	68461765	686385	LSC
chr5	68520127	69395688	875561	LSC
chr5	69544808	72504119	2959311	LSC
chr5	72692093	73723568	1031475	LSC
chr5	73844200	74616496	772296	LSC
chr5	74762971	78964666	4201695	LSC
chr5	79005067	80277740	1272673	LSC
chr5	80727289	82279994	1552705	LSC
chr5	84041910	85056054	1014144	LSC
chr5	86789118	87782593	993475	LSC
chr5	89796558	90825062	1028504	LSC
chr5	92283403	92798630	515227	LSC
chr5	92926896	93953806	1026910	LSC
chr5	94375810	95148245	772435	LSC
chr5	95495708	97052802	1557094	LSC
chr5	98810006	99346863	536857	LSC
chr5	100302471	101730751	1428280	LSC
chr5	104056132	104715303	659171	LSC
chr5	104751485	105288314	536829	LSC
chr5	107628624	108595662	967038	LSC
chr5	109046196	109880768	834572	LSC
chr5	112089637	113799501	1709864	LSC
chr5	115451506	116035879	584373	LSC
chr5	116730610	117242154	511544	LSC
chr5	117648683	118204619	555936	LSC
chr5	118606547	119237596	631049	LSC
chr5	119708617	120331622	623005	LSC
chr6	31280	1442911	1411631	LSC
chr6	7718135	8297644	579509	LSC
chr6	9233149	11452001	2218852	LSC
chr6	18733149	20488215	1755066	LSC
chr6	21930471	22537376	606905	LSC
chr6	23075133	23859360	784227	LSC
chr6	25624596	26202766	578170	LSC
chr6	26637669	27281952	644283	LSC
chr6	30294375	32031755	1737380	LSC
chr6	33240808	34346030	1105222	LSC
chr6	35250075	36395080	1145005	LSC
chr6	37209480	37899514	690034	LSC
chr6	38541611	39214611	673000	LSC
chr6	40207627	41434000	1226373	LSC
chr6	41492178	42030532	538354	LSC
chr6	42485506	44894607	2409101	LSC
chr6	45112289	45827529	715240	LSC
chr6	46970861	48133993	1163132	LSC
chr6	48464622	49514718	1050096	LSC
chr6	50476615	51659836	1183221	LSC
chr6	51819206	56278798	4459592	LSC
chr6	58677624	59199706	522082	LSC
chr6	59651250	61041221	1389971	LSC
chr6	61123177	61792642	669465	LSC
chr6	64631751	66515427	1883676	LSC
chr6	66587413	67434963	847550	LSC
chr6	67644067	68507523	863456	LSC
chr6	68554147	70014099	1459952	LSC
chr6	73395362	73990002	594640	LSC
chr6	75482475	79233283	3750808	LSC
chr6	80346251	84771861	4425610	LSC
chr6	86794730	87528247	733517	LSC
chr6	89189722	89740244	550522	LSC
chr6	89797768	91090532	1292764	LSC
chr6	92435873	93084669	648796	LSC
chr6	93246092	94823198	1577106	LSC
chr6	94826309	95730232	903923	LSC
chr6	96440777	97155879	715102	LSC
chr6	101497980	102539317	1041337	LSC
chr6	103964590	105514205	1549615	LSC
chr6	107534399	108505702	971303	LSC
chr6	108620509	109345352	724843	LSC
chr6	111964187	112853931	889744	LSC
chr6	112876043	113780626	904583	LSC
chr6	113989299	115705848	1716549	LSC
chr6	118040419	118828262	787843	LSC
chr6	118892154	119454666	562512	LSC
chr7	1118582	1641215	522633	LSC
chr7	3108821	3692774	583953	LSC
chr7	5955666	6593482	637816	LSC
chr7	12492323	13334762	842439	LSC
chr7	14596404	15199704	603300	LSC
chr7	15378257	16046060	667803	LSC
chr7	19510655	20055494	544839	LSC
chr7	21309435	21930051	620616	LSC
chr7	22472514	23375986	903472	LSC
chr7	24412103	25004920	592817	LSC
chr7	28553935	29627140	1073205	LSC
chr7	33119399	34257840	1138441	LSC
chr7	35363049	36449685	1086636	LSC
chr7	36887774	37591930	704156	LSC
chr7	37606129	38260323	654194	LSC
chr7	39612093	44164914	4552821	LSC
chr7	44538953	48847178	4308225	LSC
chr7	49132675	49658129	525454	LSC
chr7	49819186	58611329	8792143	LSC
chr7	59150937	61216850	2065913	LSC
chr7	62125007	63686937	1561930	LSC
chr7	64472010	66064958	1592948	LSC
chr7	67921673	69048373	1126700	LSC
chr7	69153482	69698090	544608	LSC
chr7	70476193	71227549	751356	LSC
chr7	72540602	74162179	1621577	LSC
chr7	74464059	75762277	1298218	LSC
chr7	78337101	78924285	587184	LSC
chr7	80717275	81286571	569296	LSC
chr7	83348664	83850399	501735	LSC
chr7	84159254	84982671	823417	LSC
chr7	84984429	85579651	595222	LSC
chr7	87146636	88844990	1698354	LSC
chr7	91188195	92817550	1629355	LSC
chr7	96155294	96687932	532638	LSC
chr7	100729808	101275485	545677	LSC
chr7	101344210	101883212	539002	LSC
chr7	102424875	103236876	812001	LSC
chr7	109260472	110411058	1150586	LSC
chr7	110486380	111192207	705827	LSC
chr7	112030597	112538624	508027	LSC
chr8	20855	626842	605987	LSC
chr8	2980963	3495747	514784	LSC
chr8	5320242	5842428	522186	LSC
chr8	5879464	6659432	779968	LSC
chr8	6667872	7324380	656508	LSC
chr8	9384438	10359709	975271	LSC
chr8	12714944	13371978	657034	LSC
chr8	14715762	15258913	543151	LSC
chr8	16309158	21953014	5643856	LSC
chr8	22837992	23554326	716334	LSC
chr8	26604081	27178949	574868	LSC
chr8	28018673	28620459	601786	LSC
chr8	30424402	31102127	677725	LSC
chr8	31283106	33485918	2202812	LSC
chr8	33784817	35032000	1247183	LSC
chr8	35110640	35658310	547670	LSC
chr8	36278510	36935124	656614	LSC
chr8	37277153	40209841	2932688	LSC
chr8	40835870	41845606	1009736	LSC
chr8	42135164	43876541	1741377	LSC
chr8	43894098	44403801	509703	LSC
chr8	45602663	47323845	1721182	LSC
chr8	47788843	48375258	586415	LSC
chr8	49587461	50563207	975746	LSC
chr8	50666702	51245035	578333	LSC
chr8	52554733	56712926	4158193	LSC
chr8	56872985	63439419	6566434	LSC
chr8	65407787	65991267	583480	LSC
chr8	66444726	67481425	1036699	LSC
chr8	67507678	69037162	1529484	LSC
chr8	69299424	70664850	1365426	LSC
chr8	76187051	77959797	1772746	LSC
chr8	78106086	78919380	813294	LSC
chr8	79618848	80193428	574580	LSC
chr8	80408680	81958544	1549864	LSC
chr8	82721990	83709660	987670	LSC
chr8	85377828	85923971	546143	LSC
chr8	86489098	87239440	750342	LSC
chr8	87620610	88213646	593036	LSC
chr8	90205375	90736747	531372	LSC
chr8	90801405	91565801	764396	LSC
chr8	92550632	94225535	1674903	LSC
chr8	94283154	94955096	671942	LSC
chr8	95208403	95738634	530231	LSC
chr8	95927955	96450373	522418	LSC
chr8	99520305	100440478	920173	LSC
chr8	103625286	104505410	880124	LSC
chr8	107461937	108451362	989425	LSC
chr8	108627206	110042671	1415465	LSC
chr9	10049	2688360	2678311	LSC
chr9	3577216	6107976	2530760	LSC
chr9	10746130	11397049	650919	LSC
chr9	12347671	12856998	509327	LSC
chr9	13533063	14363128	830065	LSC
chr9	15401468	15939067	537599	LSC
chr9	17754227	19200412	1446185	LSC
chr9	21076388	21663298	586910	LSC
chr9	21926512	22433854	507342	LSC
chr9	22563461	23704252	1140791	LSC
chr9	31060749	32366076	1305327	LSC
chr9	35759980	36597556	837576	LSC
chr9	37501825	38257088	755263	LSC
chr9	39216637	41800932	2584295	LSC
chr9	42008434	44725009	2716575	LSC
chr9	44883453	46692356	1808903	LSC
chr9	46886841	47863862	977021	LSC
chr9	47941630	48459865	518235	LSC
chr9	49393424	50013452	620028	LSC
chr9	50652338	51884905	1232567	LSC
chr9	52350552	53058985	708433	LSC
chr9	53537539	54369375	831836	LSC
chr9	54831979	56000031	1168052	LSC
chr9	56494263	57206456	712193	LSC
chr9	57600095	59397357	1797262	LSC
chr9	60463969	63800453	3336484	LSC
chr9	64357786	65709725	1351939	LSC
chr9	66796605	67363959	567354	LSC
chr9	67889925	68762134	872209	LSC
chr9	70071548	70932235	860687	LSC
chr9	71340471	72466797	1126326	LSC
chr9	73741320	75295988	1554668	LSC
chr9	76063229	76603291	540062	LSC
chr9	77146406	77915918	769512	LSC
chr9	78546875	79706831	1159956	LSC
chr9	80062739	81029688	966949	LSC
chr9	84335599	84891253	555654	LSC
chr9	85155874	85679840	523966	LSC
chr9	91412372	92033878	621506	LSC
chr9	94779536	95369512	589976	LSC
chr9	95766783	97536577	1769794	LSC
chr9	103890590	105695468	1804878	LSC
chr10	18238	717281	699043	LSC
chr10	1399931	1948291	548360	LSC
chr10	2294822	3546940	1252118	LSC
chr10	6637391	7447902	810511	LSC
chr10	8957013	9576989	619976	LSC
chr10	11768173	12272932	504759	LSC
chr10	13167265	13714312	547047	LSC
chr10	13852686	14551482	698796	LSC
chr10	17406538	18073629	667091	LSC
chr10	18591538	20039579	1448041	LSC
chr10	20094985	20819611	724626	LSC
chr10	20958547	22001283	1042736	LSC
chr10	27185191	28196400	1011209	LSC
chr10	30108575	31557763	1449188	LSC
chr10	31937666	32745252	807586	LSC
chr10	32895815	34482573	1586758	LSC
chr10	34490660	35877474	1386814	LSC
chr10	35966425	39345501	3379076	LSC
chr10	39589795	40109742	519947	LSC
chr10	41008390	41798710	790320	LSC
chr10	42530046	43688591	1158545	LSC
chr10	45293268	49147280	3854012	LSC
chr10	50428093	50937726	509633	LSC
chr10	51133677	51817618	683941	LSC
chr10	52196354	54207735	2011381	LSC
chr10	54478847	56530459	2051612	LSC
chr10	56657052	57222503	565451	LSC
chr10	57708187	58871719	1163532	LSC
chr10	59138643	60375379	1236736	LSC
chr10	61040800	62039297	998497	LSC
chr10	62563388	64014814	1451426	LSC
chr10	65057636	65574547	516911	LSC
chr10	67944086	69052938	1108852	LSC
chr10	71706024	72252433	546409	LSC
chr10	72354376	74462969	2108593	LSC
chr10	75241261	77695689	2454428	LSC
chr10	78554715	79988725	1434010	LSC
chr10	81321200	82209039	887839	LSC
chr10	83295130	83799465	504335	LSC
chr10	84775129	85551039	775910	LSC
chr10	86160343	87060790	900447	LSC
chr10	87143825	87835464	691639	LSC
chr10	90867985	91632308	764323	LSC
chr10	91822736	93515967	1693231	LSC
chr10	94312779	95312669	999890	LSC
chr10	96046795	97583539	1536744	LSC
chr10	97707791	98627766	919975	LSC
chr10	98651878	99509569	857691	LSC
chr10	101267377	102776199	1508822	LSC
chr10	103391424	104297182	905758	LSC
chr11	2629121	3312404	683283	LSC
chr11	3506325	4978538	1472213	LSC
chr11	5393197	5987033	593836	LSC
chr11	9453967	10522022	1068055	LSC
chr11	10635086	11355768	720682	LSC
chr11	11608482	12535496	927014	LSC
chr11	12948492	15567340	2618848	LSC
chr11	17149764	18450728	1300964	LSC
chr11	20880006	22063120	1183114	LSC
chr11	23608412	24154390	545978	LSC
chr11	27466780	28017068	550288	LSC
chr11	28315316	28972958	657642	LSC
chr11	33056308	34954877	1898569	LSC
chr11	35148857	35725524	576667	LSC
chr11	36054543	37171806	1117263	LSC
chr11	37528010	38701952	1173942	LSC
chr11	39386785	40017535	630750	LSC
chr11	40147446	40875595	728149	LSC
chr11	43062602	44899398	1836796	LSC
chr11	45607314	46288477	681163	LSC
chr11	47014591	48437631	1423040	LSC
chr11	48909888	49463811	553923	LSC
chr11	49599052	50129977	530925	LSC
chr11	50683400	55288190	4604790	LSC
chr11	55735427	57781122	2045695	LSC
chr11	57814916	63176254	5361338	LSC
chr11	63261312	63906642	645330	LSC
chr11	64693259	65645243	951984	LSC
chr11	66340562	67210470	869908	LSC
chr11	67268590	67987173	718583	LSC
chr11	69647135	70310772	663637	LSC
chr11	70513602	71196483	682881	LSC
chr11	71411608	75978399	4566791	LSC
chr11	76879298	77396945	517647	LSC
chr11	79436510	80152198	715688	LSC
chr11	81511547	82435925	924378	LSC
chr11	82563229	83136822	573593	LSC
chr11	87490230	88027359	537129	LSC
chr11	88068454	89013242	944788	LSC
chr11	89383241	90189288	806047	LSC
chr11	91365931	92523097	1157166	LSC
chr11	92906963	99654157	6747194	LSC
chr11	100656597	102644746	1988149	LSC
chr11	104975697	105948093	972396	LSC
chr12	6351	7948454	7942103	LSC
chr12	18012042	18590044	578002	LSC
chr12	19069725	19669635	599910	LSC
chr12	21141838	22312753	1170915	LSC
chr12	23404602	24034174	629572	LSC
chr12	24317685	24822715	505030	LSC
chr12	24887609	27106036	2218427	LSC
chr12	27264783	29923284	2658501	LSC
chr12	30066590	30627113	560523	LSC
chr12	31257577	32020724	763147	LSC
chr12	32145663	32692783	547120	LSC
chr12	35257851	40628544	5370693	LSC
chr12	40718276	45340474	4622198	LSC
chr12	46290143	47070242	780099	LSC
chr12	47528422	48083931	555509	LSC
chr12	48829490	49853489	1023999	LSC
chr12	51816042	52466520	650478	LSC
chr12	55258900	56516932	1258032	LSC
chr12	56645122	60152277	3507155	LSC
chr12	60398574	61214065	815491	LSC
chr12	61420599	62392347	971748	LSC
chr12	62859906	64338643	1478737	LSC
chr12	64485642	65644303	1158661	LSC
chr12	67261033	67794244	533211	LSC
chr12	67854585	68419594	565009	LSC
chr12	80375218	81241082	865864	LSC
chr12	82544186	87435953	4891767	LSC
chr12	87451465	91131021	3679556	LSC
chr13	313308	923784	610476	LSC
chr13	2441639	2956165	514526	LSC
chr13	3333911	3848690	514779	LSC
chr13	5821114	6628685	807571	LSC
chr13	7624126	8297771	673645	LSC
chr13	9942108	10466714	524606	LSC
chr13	13900346	14419343	518997	LSC
chr13	17102973	17685413	582440	LSC
chr13	18027119	19459706	1432587	LSC
chr13	19615012	21011785	1396773	LSC
chr13	21110128	21832074	721946	LSC
chr13	22683318	25004202	2320884	LSC
chr13	26690985	27253974	562989	LSC
chr13	28699211	29433869	734658	LSC
chr13	30389394	30978265	588871	LSC
chr13	31426393	32511358	1084965	LSC
chr13	32851490	34218693	1367203	LSC
chr13	36660423	37363433	703010	LSC
chr13	38288954	39244077	955123	LSC
chr13	39391713	40353331	961618	LSC
chr13	42711678	44459352	1747674	LSC
chr13	44706920	45288697	581777	LSC
chr13	46284989	47445829	1160840	LSC
chr13	47749851	53245417	5495566	LSC
chr13	54181983	55270450	1088467	LSC
chr13	55405693	56075182	669489	LSC
chr13	57250543	60647923	3397380	LSC
chr13	60797360	62556854	1759494	LSC
chr13	62971963	63824858	852895	LSC
chr13	65959828	66870702	910874	LSC
chr13	67047858	68278449	1230591	LSC
chr13	71795773	72353615	557842	LSC
chr13	73868591	74660300	791709	LSC
chr13	75217140	75985239	768099	LSC
chr13	80192684	81723950	1531266	LSC
chr13	82728006	83500584	772578	LSC
chr14	1118964	1954317	835353	LSC
chr14	2046297	2709553	663256	LSC
chr14	7917911	8831664	913753	LSC
chr14	8873337	9543922	670585	LSC
chr14	9904585	10407403	502818	LSC
chr14	12194673	13318659	1123986	LSC
chr14	13608542	14288955	680413	LSC
chr14	15680259	16221570	541311	LSC
chr14	17867052	18381589	514537	LSC
chr14	20123719	21471629	1347910	LSC
chr14	24975563	25640190	664627	LSC
chr14	26524647	27331591	806944	LSC
chr14	27846373	28367531	521158	LSC
chr14	29366710	29994192	627482	LSC
chr14	32473148	33627145	1153997	LSC
chr14	34716323	36602494	1886171	LSC
chr14	38247632	38811847	564215	LSC
chr14	38986687	40137875	1151188	LSC
chr14	40140592	42466207	2325615	LSC
chr14	44788573	45327659	539086	LSC
chr14	49569716	50169555	599839	LSC
chr14	50938493	51627238	688745	LSC
chr14	52219307	55039226	2819919	LSC
chr14	55141942	56695372	1553430	LSC
chr14	56902072	57469150	567078	LSC
chr14	58834614	59483860	649246	LSC
chr14	59707042	60271984	564942	LSC
chr14	66402656	67434915	1032259	LSC
chr14	68515203	69686616	1171413	LSC
chr14	73651688	74231750	580062	LSC
chr14	74346479	75018041	671562	LSC
chr14	75301969	76124868	822899	LSC
chr14	76190842	77368544	1177702	LSC
chr14	81691481	82376512	685031	LSC
chr14	82608394	84437125	1828731	LSC
chr15	144750	3349243	3204493	LSC
chr15	3900363	4708342	807979	LSC
chr15	8807636	9373807	566171	LSC
chr15	9504196	10031070	526874	LSC
chr15	10263772	13506989	3243217	LSC
chr15	16145302	16784232	638930	LSC
chr15	17840900	18484923	644023	LSC
chr15	19043228	20234077	1190849	LSC
chr15	20938378	22587577	1649199	LSC
chr15	24020675	24812996	792321	LSC
chr15	28619495	29419378	799883	LSC
chr15	29717938	31028697	1310759	LSC
chr15	33413004	33968004	555000	LSC
chr15	34001906	34585627	583721	LSC
chr15	35355930	36702343	1346413	LSC
chr15	37914927	38479327	564400	LSC
chr15	42339308	44521984	2182676	LSC
chr15	45356958	45901482	544524	LSC
chr15	46596723	47541783	945060	LSC
chr15	47743078	48655891	912813	LSC
chr15	49704462	51091149	1386687	LSC
chr15	51296284	52940528	1644244	LSC
chr15	52956649	55412869	2456220	LSC
chr15	56882705	57779736	897031	LSC
chr15	58092637	58662790	570153	LSC
chr15	59291840	60166674	874834	LSC
chr15	62798588	63490623	692035	LSC
chr15	63881946	64408726	526780	LSC
chr15	66086673	66700500	613827	LSC
chr15	68557111	69240794	683683	LSC
chr15	70464784	71137258	672474	LSC
chr15	72568410	73177557	609147	LSC
chr15	76521877	77068957	547080	LSC
chr15	79259389	80395781	1136392	LSC
chr15	81136963	82219267	1082304	LSC
chr15	82269032	83342179	1073147	LSC
chr15	83852224	85272311	1420087	LSC
chr16	35920	760928	725008	LSC
chr16	3620387	4455522	835135	LSC
chr16	4501144	6897746	2396602	LSC
chr16	7546190	10957540	3411350	LSC
chr16	12548428	13733378	1184950	LSC
chr16	16024537	16845129	820592	LSC
chr16	17110247	18189246	1078999	LSC
chr16	19849279	20583120	733841	LSC
chr16	22515681	23288129	772448	LSC
chr16	25369362	27252690	1883328	LSC
chr16	27905421	29207338	1301917	LSC
chr16	30675327	31696450	1021123	LSC
chr16	34061931	34846362	784431	LSC
chr16	36011578	37079776	1068198	LSC
chr16	37592456	38752006	1159550	LSC
chr16	39235224	43566848	4331624	LSC
chr16	43585217	47992478	4407261	LSC
chr16	49156496	53643593	4487097	LSC
chr16	54805671	56374780	1569109	LSC
chr16	56424915	57824634	1399719	LSC
chr16	58414298	59173651	759353	LSC
chr16	61501535	62193984	692449	LSC
chr16	62373667	62928171	554504	LSC
chr16	62960224	63651197	690973	LSC
chr16	64352467	65695370	1342903	LSC
chr16	65708145	66572184	864039	LSC
chr16	66962446	67502729	540283	LSC
chr16	71180683	71800990	620307	LSC
chr16	72978129	73490064	511935	LSC
chr16	73870056	74540027	669971	LSC
chr16	75259940	75865913	605973	LSC
chr16	78407274	78913440	506166	LSC
chr16	79903014	80907670	1004656	LSC
chr17	1254919	8825674	7570755	LSC
chr17	8945521	25025930	16080409	LSC
chr17	25131024	35637592	10506568	LSC
chr17	36056925	42636054	6579129	LSC
chr17	42657830	50696256	8038426	LSC
chr17	52089207	61826297	9737090	LSC
chr17	61837226	72513026	10675800	LSC
chr17	72941663	75148791	2207128	LSC
chr18	1754820	3002406	1247586	LSC
chr18	3190010	4566818	1376808	LSC
chr18	7710455	8231895	521440	LSC
chr18	8386573	9332910	946337	LSC
chr18	10771833	11377350	605517	LSC
chr18	12112336	13857900	1745564	LSC
chr18	15589292	16131525	542233	LSC
chr18	16694748	17441828	747080	LSC
chr18	18376032	19651823	1275791	LSC
chr18	21516913	22183226	666313	LSC
chr18	23203792	24738457	1534665	LSC
chr18	25364056	25881447	517391	LSC
chr18	25991843	27169164	1177321	LSC
chr18	27414279	28717245	1302966	LSC
chr18	29176157	30385787	1209630	LSC
chr18	31953272	32585758	632486	LSC
chr18	34232304	36438030	2205726	LSC
chr18	36769869	37491154	721285	LSC
chr18	38302195	40457072	2154877	LSC
chr18	43633405	44259939	626534	LSC
chr18	44797803	45946000	1148197	LSC
chr18	47606090	49829235	2223145	LSC
chr18	54193701	54997490	803789	LSC
chr18	55480988	56916895	1435907	LSC
chr18	58376582	60972689	2596107	LSC
chr18	62279412	62839617	560205	LSC
chr18	64566547	65075295	508748	LSC
chr19	81083	3877209	3796126	LSC
chr19	8920307	10482398	1562091	LSC
chr19	12721117	13351439	630322	LSC
chr19	13508494	14137425	628931	LSC
chr19	14770331	15937382	1167051	LSC
chr19	16922766	17454135	531369	LSC
chr19	18330218	18847276	517058	LSC
chr19	18869036	19795016	925980	LSC
chr19	20088486	22090796	2002310	LSC
chr19	22922434	24435576	1513142	LSC
chr19	24665104	25727334	1062230	LSC
chr19	26656773	28589459	1932686	LSC
chr19	28690493	29283813	593320	LSC
chr19	31599034	32221644	622610	LSC
chr19	33075698	36673951	3598253	LSC
chr19	37304511	37912205	607694	LSC
chr19	38339954	39955980	1616026	LSC
chr19	40618984	41576767	957783	LSC
chr19	42324347	43662219	1337872	LSC
chr19	44050606	45211778	1161172	LSC
chr19	46396064	56944557	10548493	LSC
chr19	57163367	57663636	500269	LSC
chr19	58600052	59297101	697049	LSC
chr19	59472934	60002670	529736	LSC
chr19	62829939	63439045	609106	LSC
chr20	49079	3807271	3758192	LSC
chr20	3831256	4331672	500416	LSC
chr20	5095135	6129962	1034827	LSC
chr20	6519866	7089886	570020	LSC
chr20	8280879	9859649	1578770	LSC
chr20	10012090	10686433	674343	LSC
chr20	11706100	12500690	794590	LSC
chr20	13681427	14610906	929479	LSC
chr20	15861462	16679232	817770	LSC
chr20	16830539	17389093	558554	LSC
chr20	19840928	20553489	712561	LSC
chr20	20581621	21158715	577094	LSC
chr20	21930618	22694412	763794	LSC
chr20	23634474	24477282	842808	LSC
chr20	25415638	26013127	597489	LSC
chr20	26061901	28276125	2214224	LSC
chr20	30646418	31666529	1020111	LSC
chr20	32062090	32717612	655522	LSC
chr20	34977518	36354746	1377228	LSC
chr20	36450587	37679332	1228745	LSC
chr20	40593792	42004158	1410366	LSC
chr20	42269574	42788355	518781	LSC
chr20	42939904	46869946	3930042	LSC
chr20	46938121	49715373	2777252	LSC
chr20	50086666	50710427	623761	LSC
chr20	52071402	53849345	1777943	LSC
chr20	55066879	55610534	543655	LSC
chr20	58657245	59288587	631342	LSC
chr20	59406113	60561996	1155883	LSC
chr20	62139235	62915139	775904	LSC
chr20	64105447	65074293	968846	LSC
chr20	65757518	66455821	698303	LSC
chr20	66689494	67301287	611793	LSC
chr20	67796199	68394993	598794	LSC
chr20	70301283	71992748	1691465	LSC
chr21	2078851	11502261	9423410	LSC
chr21	13374926	14609473	1234547	LSC
chr21	14661655	15175955	514300	LSC
chr21	18660188	19221246	561058	LSC
chr21	19934351	20534012	599661	LSC
chr21	21985795	26774788	4788993	LSC
chr21	27008063	27591602	583539	LSC
chr21	28903334	33856014	4952680	LSC
chr21	34277049	35607268	1330219	LSC
chr21	36800015	37668744	868729	LSC
chr21	37692760	39361407	1668647	LSC
chr21	40999862	42664677	1664815	LSC
chr21	42752759	43313007	560248	LSC
chr21	43830050	44427272	597222	LSC
chr21	44658877	45994934	1336057	LSC
chr21	47510358	48072467	562109	LSC
chr21	49445045	50155902	710857	LSC
chr21	54879224	56393891	1514667	LSC
chr21	60053015	60630113	577098	LSC
chr21	66518543	67872290	1353747	LSC
chr21	68504812	70563072	2058260	LSC
chr21	70953209	71464920	511711	LSC
chr22	1235957	1811598	575641	LSC
chr22	6753734	7433562	679828	LSC
chr22	11432737	12102088	669351	LSC
chr22	13711444	14489617	778173	LSC
chr22	16721755	17555318	833563	LSC
chr22	19770141	20737027	966886	LSC
chr22	24725233	25884080	1158847	LSC
chr22	26860125	27438589	578464	LSC
chr22	28043030	29730423	1687393	LSC
chr22	30072929	30836081	763152	LSC
chr22	32309860	32846173	536313	LSC
chr22	33172434	33679146	506712	LSC
chr22	33753329	35566959	1813630	LSC
chr22	35941101	37755253	1814152	LSC
chr22	40524383	41260803	736420	LSC
chr22	41892730	42506529	613799	LSC
chr22	42978642	44646095	1667453	LSC
chr22	44889915	46172397	1282482	LSC
chr22	46547699	47287311	739612	LSC
chr22	47454630	48280157	825527	LSC
chr22	48289750	50607470	2317720	LSC
chr22	50609631	53194620	2584989	LSC
chr22	53309647	53881869	572222	LSC
chr22	54143644	54899408	755764	LSC
chr22	59670199	60175310	505111	LSC
chr22	60600490	61354047	753557	LSC
chr23	10121	2420065	2409944	LSC
chr23	7827372	8559538	732166	LSC
chr23	9368834	10077877	709043	LSC
chr23	10633250	12079681	1446431	LSC
chr23	15465413	16704891	1239478	LSC
chr23	18146927	19052083	905156	LSC
chr23	22195006	22736885	541879	LSC
chr23	23921232	24693344	772112	LSC
chr23	24920066	25642674	722608	LSC
chr23	26583740	27245044	661304	LSC
chr23	29813183	32332374	2519191	LSC
chr23	39457955	40064226	606271	LSC
chr23	40405372	40913659	508287	LSC
chr23	43797682	44467856	670174	LSC
chr23	46097389	46879428	782039	LSC
chr23	50069034	52247063	2178029	LSC
chr24	309736	1376789	1067053	LSC
chr24	2404164	3038079	633915	LSC
chr24	3609684	4579713	970029	LSC
chr24	5466484	6354500	888016	LSC
chr24	8467028	9673130	1206102	LSC
chr24	11394707	12089972	695265	LSC
chr24	13364064	14288724	924660	LSC
chr24	15985796	16868878	883082	LSC
chr24	19881626	21086844	1205218	LSC
chr24	23107765	24338094	1230329	LSC
chr24	25041478	26025899	984421	LSC
chr24	26856021	27600105	744084	LSC
chr24	29017124	29609664	592540	LSC
chr24	31046726	31861956	815230	LSC
chr24	32440530	33013221	572691	LSC
chr24	35976579	37702164	1725585	LSC
chr24	39099597	39800838	701241	LSC
chr24	41596208	42933319	1337111	LSC
chr24	43096829	44201560	1104731	LSC
chr24	45810929	46556737	745808	LSC
chr24	48885159	49825927	940768	LSC
chr24	53067455	54427844	1360389	LSC
chr24	56125249	56632290	507041	LSC
chr24	59367168	62580288	3213120	LSC
chr25	290846	847113	556267	LSC
chr25	962374	2202749	1240375	LSC
chr25	16255017	18217828	1962811	LSC
chr25	18422592	18988407	565815	LSC
chr25	19200079	19810813	610734	LSC
chr25	19973135	20625408	652273	LSC
chr25	21098537	21646295	547758	LSC
chr25	22784941	23616631	831690	LSC
chr25	23663970	24340174	676204	LSC
chr25	25839047	26705827	866780	LSC
chr25	27652321	28380368	728047	LSC
chr25	28638510	29622327	983817	LSC
chr25	30508055	31543189	1035134	LSC
chr25	33047773	33603349	555576	LSC
chr25	37333786	38038962	705176	LSC
chr25	38141833	38761279	619446	LSC
chr25	38835121	39384124	549003	LSC
chr25	40248011	40875118	627107	LSC
chr26	1121396	1645949	524553	LSC
chr26	2924333	4085038	1160705	LSC
chr26	5664204	6437290	773086	LSC
chr26	9033205	9655433	622228	LSC
chr26	11530661	12275596	744935	LSC
chr26	12694021	14725239	2031218	LSC
chr26	15597630	16635541	1037911	LSC
chr26	17079099	17823110	744011	LSC
chr26	19308571	20508857	1200286	LSC
chr26	21530752	23014565	1483813	LSC
chr26	24422250	25079224	656974	LSC
chr26	27443814	27948678	504864	LSC
chr26	30044821	30764988	720167	LSC
chr26	31264198	33109482	1845284	LSC
chr26	35433791	36058761	624970	LSC
chr26	37193843	38233337	1039494	LSC
chr26	38435048	39414190	979142	LSC
chr26	40001956	40945650	943694	LSC
chr26	41584508	42243630	659122	LSC
chr26	42709987	43427572	717585	LSC
chr26	50764925	51674807	909882	LSC
chr27	2180776	3208757	1027981	LSC
chr27	3906381	5128900	1222519	LSC
chr27	7100167	7709116	608949	LSC
chr27	11686295	12567459	881164	LSC
chr27	18188991	18748510	559519	LSC
chr27	19061438	19669337	607899	LSC
chr27	20360351	21036240	675889	LSC
chr27	21987686	22886429	898743	LSC
chr27	23104834	23655512	550678	LSC
chr27	24345277	24945902	600625	LSC
chr27	25424395	26653654	1229259	LSC
chr27	26791738	27940956	1149218	LSC
chr27	29724595	30250073	525478	LSC
chr27	30945497	31616359	670862	LSC
chr27	32829204	33335144	505940	LSC
chr27	33983255	35038772	1055517	LSC
chr27	35797364	37557668	1760304	LSC
chr27	37990735	40052623	2061888	LSC
chr27	41351517	42204517	853000	LSC
chr27	42284223	42826699	542476	LSC
chr27	42896895	43957297	1060402	LSC
chr27	44352937	45402893	1049956	LSC
chr28	408614	1072188	663574	LSC
chr28	1343454	1855605	512151	LSC
chr28	1990845	2869287	878442	LSC
chr28	3110886	3706284	595398	LSC
chr28	6984978	7498738	513760	LSC
chr28	8667229	9367295	700066	LSC
chr28	12619825	13518946	899121	LSC
chr28	14344886	15009078	664192	LSC
chr28	18952380	19826251	873871	LSC
chr28	22473693	23354857	881164	LSC
chr28	23695558	24780493	1084935	LSC
chr28	24845323	26130440	1285117	LSC
chr28	29207609	30797533	1589924	LSC
chr28	33517704	34043661	525957	LSC
chr28	34142490	38229502	4087012	LSC
chr28	38324029	40351981	2027952	LSC
chr28	43872754	45178476	1305722	LSC
chr28	45490760	46248750	757990	LSC
chr29	2626234	3483469	857235	LSC
chr29	3648370	4273696	625326	LSC
chr29	4752590	5348843	596253	LSC
chr29	6625793	7398472	772679	LSC
chr29	8752172	9662489	910317	LSC
chr29	9884291	11214685	1330394	LSC
chr29	12465773	13394909	929136	LSC
chr29	16528709	17038791	510082	LSC
chr29	17659240	19627993	1968753	LSC
chr29	20283009	20955100	672091	LSC
chr29	21446086	22047517	601431	LSC
chr29	22529592	25135518	2605926	LSC
chr29	26268436	26920691	652255	LSC
chr29	31366343	31934125	567782	LSC
chr29	32760613	33313209	552596	LSC
chr29	33530698	34246192	715494	LSC
chr29	37666479	39819158	2152679	LSC
chr29	39961287	40849794	888507	LSC
chr29	40983734	41819065	835331	LSC
chr29	42006323	42604829	598506	LSC
chr29	42651294	44040230	1388936	LSC
chr29	44588045	46408802	1820757	LSC
chr29	46414160	46994669	580509	LSC
chr29	48819620	50336324	1516704	LSC
			1296616987

## Sheet: pwc-roh-r
CHR	START	END	LEN	BREED	(ROH Region generated within PWC)
chr1	16947	15753378	15736431	PWC
chr1	16127189	17835907	1708718	PWC
chr1	18225013	20499854	2274841	PWC
chr1	21557589	22699416	1141827	PWC
chr1	24630033	25456147	826114	PWC
chr1	27872137	33367186	5495049	PWC
chr1	33487311	34381184	893873	PWC
chr1	36796469	37456220	659751	PWC
chr1	38533473	39253700	720227	PWC
chr1	40757134	42535160	1778026	PWC
chr1	43166528	44087590	921062	PWC
chr1	45919105	49160406	3241301	PWC
chr1	50055686	54179627	4123941	PWC
chr1	55214219	60643985	5429766	PWC
chr1	60657214	85056900	24399686	PWC
chr1	86053510	87604828	1551318	PWC
chr1	90970305	91669185	698880	PWC
chr1	92339972	93054466	714494	PWC
chr1	95162832	96677750	1514918	PWC
chr1	97385026	98289785	904759	PWC
chr1	101740927	102837279	1096352	PWC
chr1	103128641	105513482	2384841	PWC
chr1	105866389	106749392	883003	PWC
chr1	107698360	108843850	1145490	PWC
chr1	110689655	112207576	1517921	PWC
chr1	112853327	113489010	635683	PWC
chr1	116006150	119526021	3519871	PWC
chr1	121425628	123157785	1732157	PWC
chr1	123917752	124651762	734010	PWC
chr1	125336304	126001364	665060	PWC
chr1	127437451	128088574	651123	PWC
chr1	130042158	130570854	528696	PWC
chr1	131228416	131868732	640316	PWC
chr1	133249175	135419553	2170378	PWC
chr1	135443587	136644630	1201043	PWC
chr1	137820836	138425767	604931	PWC
chr1	138826286	139406618	580332	PWC
chr1	140605662	141308559	702897	PWC
chr1	143633108	144262090	628982	PWC
chr1	144417647	144942262	524615	PWC
chr1	146223344	146935175	711831	PWC
chr1	147529111	148197411	668300	PWC
chr1	150282160	153255567	2973407	PWC
chr1	157652522	158319652	667130	PWC
chr2	6889	8758100	8751211	PWC
chr2	9213231	10106964	893733	PWC
chr2	11219472	11726479	507007	PWC
chr2	12545821	13214285	668464	PWC
chr2	13556165	14059583	503418	PWC
chr2	17220550	18145930	925380	PWC
chr2	18661930	20073416	1411486	PWC
chr2	20114035	21636262	1522227	PWC
chr2	24351939	24920645	568706	PWC
chr2	25264856	26224826	959970	PWC
chr2	26489740	27272032	782292	PWC
chr2	27679847	28218020	538173	PWC
chr2	33788899	34537333	748434	PWC
chr2	35391017	36125735	734718	PWC
chr2	36131467	37371433	1239966	PWC
chr2	37975242	38734074	758832	PWC
chr2	40837306	41492630	655324	PWC
chr2	41993087	43722634	1729547	PWC
chr2	48672632	49253030	580398	PWC
chr2	50764825	51380173	615348	PWC
chr2	51485775	52119176	633401	PWC
chr2	55098120	56316122	1218002	PWC
chr2	56433135	57060188	627053	PWC
chr2	58351712	58981609	629897	PWC
chr2	59231669	59755979	524310	PWC
chr2	60339741	61131394	791653	PWC
chr2	61278474	62825385	1546911	PWC
chr2	63710136	64311944	601808	PWC
chr2	65318164	65955682	637518	PWC
chr2	66902285	67810705	908420	PWC
chr2	67949632	70405578	2455946	PWC
chr2	70676063	72583890	1907827	PWC
chr2	73295397	73984718	689321	PWC
chr2	74639316	75854244	1214928	PWC
chr2	77288317	79041282	1752965	PWC
chr2	81521377	84389518	2868141	PWC
chr2	84507669	85026752	519083	PWC
chr2	85084934	85912150	827216	PWC
chr2	86221983	87350944	1128961	PWC
chr2	89229562	89749327	519765	PWC
chr2	91070861	92350004	1279143	PWC
chr2	93118959	93964882	845923	PWC
chr2	94791251	96000655	1209404	PWC
chr2	101490239	103401402	1911163	PWC
chr2	106934188	108231291	1297103	PWC
chr2	110975630	113518838	2543208	PWC
chr2	114081313	115287891	1206578	PWC
chr2	120383739	121350144	966405	PWC
chr2	123554826	124136460	581634	PWC
chr2	125171072	127791599	2620527	PWC
chr2	132082527	132769325	686798	PWC
chr2	136117305	136769635	652330	PWC
chr3	79806	1095416	1015610	PWC
chr3	2020735	2622155	601420	PWC
chr3	2803702	3413589	609887	PWC
chr3	3475846	4326155	850309	PWC
chr3	4612521	9117390	4504869	PWC
chr3	10737892	11918471	1180579	PWC
chr3	12343826	12953355	609529	PWC
chr3	13091546	13612316	520770	PWC
chr3	19823920	20394051	570131	PWC
chr3	20597153	21640254	1043101	PWC
chr3	22266175	22949357	683182	PWC
chr3	23809439	24482179	672740	PWC
chr3	25663965	26326205	662240	PWC
chr3	28432683	29209929	777246	PWC
chr3	34085950	35224907	1138957	PWC
chr3	36352961	37282008	929047	PWC
chr3	37781561	38566951	785390	PWC
chr3	38688357	39650747	962390	PWC
chr3	42947425	43797496	850071	PWC
chr3	44827374	45385017	557643	PWC
chr3	45656876	47575484	1918608	PWC
chr3	47623094	51852685	4229591	PWC
chr3	52012793	52828351	815558	PWC
chr3	52846447	54358998	1512551	PWC
chr3	54541000	56393301	1852301	PWC
chr3	56693369	57459609	766240	PWC
chr3	58105227	58923841	818614	PWC
chr3	60355755	61758600	1402845	PWC
chr3	61946071	62458422	512351	PWC
chr3	63499693	65377133	1877440	PWC
chr3	66109430	66705634	596204	PWC
chr3	66859374	68850063	1990689	PWC
chr3	69539704	82701810	13162106	PWC
chr3	82926254	83692702	766448	PWC
chr3	86220165	86818163	597998	PWC
chr3	87629104	88158044	528940	PWC
chr3	88513380	89017101	503721	PWC
chr3	91587393	92472331	884938	PWC
chr3	92800867	93531025	730158	PWC
chr3	93875862	97938037	4062175	PWC
chr3	98096033	99651149	1555116	PWC
chr3	100559533	101799619	1240086	PWC
chr3	102141452	103428210	1286758	PWC
chr3	103939818	104754782	814964	PWC
chr3	105108025	105827901	719876	PWC
chr3	106384933	106902015	517082	PWC
chr3	107179713	108630391	1450678	PWC
chr3	111072192	111609374	537182	PWC
chr3	116809799	119475117	2665318	PWC
chr3	119778431	121408443	1630012	PWC
chr4	1062	15849767	15848705	PWC
chr4	16356283	16953217	596934	PWC
chr4	18821969	19561296	739327	PWC
chr4	19854831	20355097	500266	PWC
chr4	24205383	35885930	11680547	PWC
chr4	36507193	37009845	502652	PWC
chr4	37049413	37567500	518087	PWC
chr4	38653811	47105761	8451950	PWC
chr4	47113834	48050539	936705	PWC
chr4	48352183	48934554	582371	PWC
chr4	48961591	50642531	1680940	PWC
chr4	50816295	53396796	2580501	PWC
chr4	53506708	55723958	2217250	PWC
chr4	56548882	57180869	631987	PWC
chr4	58579408	60184682	1605274	PWC
chr4	61533035	62757572	1224537	PWC
chr4	63629170	83409962	19780792	PWC
chr4	83452740	111108830	27656090	PWC
chr4	111253858	112090480	836622	PWC
chr4	112604608	113201246	596638	PWC
chr4	113214198	113889320	675122	PWC
chr4	115678708	116229930	551222	PWC
chr4	118331303	118898017	566714	PWC
chr4	119747981	120635950	887969	PWC
chr5	10143	833771	823628	PWC
chr5	2012054	12740779	10728725	PWC
chr5	14345032	14885748	540716	PWC
chr5	14967357	22596661	7629304	PWC
chr5	23074179	32469564	9395385	PWC
chr5	33593096	35888744	2295648	PWC
chr5	36316045	36819707	503662	PWC
chr5	37615427	39834737	2219310	PWC
chr5	39846702	42732874	2886172	PWC
chr5	43629951	44417351	787400	PWC
chr5	45411017	46454015	1042998	PWC
chr5	47294000	50097825	2803825	PWC
chr5	50650374	54038160	3387786	PWC
chr5	54091876	58961352	4869476	PWC
chr5	59581140	62899184	3318044	PWC
chr5	63393519	67166089	3772570	PWC
chr5	67775380	68473285	697905	PWC
chr5	68476807	69389051	912244	PWC
chr5	69660475	70713619	1053144	PWC
chr5	71074552	72387014	1312462	PWC
chr5	72665148	73722835	1057687	PWC
chr5	74128274	75236911	1108637	PWC
chr5	76072338	77833690	1761352	PWC
chr5	78949892	80835016	1885124	PWC
chr5	81067561	82127721	1060160	PWC
chr5	82499381	83359910	860529	PWC
chr5	83474208	86912313	3438105	PWC
chr5	86931186	97226939	10295753	PWC
chr5	98242637	98786176	543539	PWC
chr5	100362069	101278181	916112	PWC
chr5	101347103	102157891	810788	PWC
chr5	104074347	104589186	514839	PWC
chr5	107584361	108610483	1026122	PWC
chr5	108697925	109215140	517215	PWC
chr5	110651688	112578158	1926470	PWC
chr5	112825269	113874131	1048862	PWC
chr5	115686942	117257762	1570820	PWC
chr5	117648683	121179132	3530449	PWC
chr6	31280	3505409	3474129	PWC
chr6	3508185	5298300	1790115	PWC
chr6	6648304	12867576	6219272	PWC
chr6	14187337	17915133	3727796	PWC
chr6	18018130	36747236	18729106	PWC
chr6	37721518	46077937	8356419	PWC
chr6	46196810	46730204	533394	PWC
chr6	48067096	50902083	2834987	PWC
chr6	52544597	53902231	1357634	PWC
chr6	53926780	55336237	1409457	PWC
chr6	55871064	57334000	1462936	PWC
chr6	57341501	58427636	1086135	PWC
chr6	58458597	59328407	869810	PWC
chr6	59576738	74611181	15034443	PWC
chr6	76084090	78071403	1987313	PWC
chr6	79082774	79927211	844437	PWC
chr6	81156868	82223990	1067122	PWC
chr6	82896236	84689991	1793755	PWC
chr6	84939480	85492041	552561	PWC
chr6	90276491	90966250	689759	PWC
chr6	93837304	94388672	551368	PWC
chr6	96870299	97505042	634743	PWC
chr6	98309810	99178353	868543	PWC
chr6	100545562	101196262	650700	PWC
chr6	101268742	102839688	1570946	PWC
chr6	102853670	103510671	657001	PWC
chr6	103978600	104565542	586942	PWC
chr6	105084115	106637002	1552887	PWC
chr6	108737810	109251219	513409	PWC
chr6	111341202	111856475	515273	PWC
chr6	112969332	113739426	770094	PWC
chr6	114690985	115218601	527616	PWC
chr7	1033886	2250353	1216467	PWC
chr7	3930042	6718398	2788356	PWC
chr7	7798579	9776185	1977606	PWC
chr7	11841154	13332497	1491343	PWC
chr7	14683486	15199704	516218	PWC
chr7	18157265	18998610	841345	PWC
chr7	19460227	19996511	536284	PWC
chr7	20831696	21743995	912299	PWC
chr7	21875416	23802804	1927388	PWC
chr7	23841988	24414670	572682	PWC
chr7	24643323	25259858	616535	PWC
chr7	25607761	26266887	659126	PWC
chr7	28081802	31877747	3795945	PWC
chr7	32483066	33800920	1317854	PWC
chr7	33820849	34796813	975964	PWC
chr7	35902041	36564103	662062	PWC
chr7	38231830	38840013	608183	PWC
chr7	38885941	40190588	1304647	PWC
chr7	40803336	44164914	3361578	PWC
chr7	44584580	46669803	2085223	PWC
chr7	46934122	48311539	1377417	PWC
chr7	49826844	55042821	5215977	PWC
chr7	55768818	56961704	1192886	PWC
chr7	59850244	60371869	521625	PWC
chr7	62283294	63146569	863275	PWC
chr7	63498164	64373839	875675	PWC
chr7	64377172	66112882	1735710	PWC
chr7	67025250	68223819	1198569	PWC
chr7	68872780	71494680	2621900	PWC
chr7	71815965	79119815	7303850	PWC
chr7	80630401	81633741	1003340	PWC
chr7	84027828	84736455	708627	PWC
chr7	85044403	85595883	551480	PWC
chr7	86639879	87496080	856201	PWC
chr7	88358005	88868292	510287	PWC
chr7	89247308	89962650	715342	PWC
chr7	92196666	95114109	2917443	PWC
chr7	100935977	105815357	4879380	PWC
chr7	105935078	112628884	6693806	PWC
chr8	2665770	3320093	654323	PWC
chr8	3430297	7339370	3909073	PWC
chr8	9236678	10214340	977662	PWC
chr8	11263032	27960418	16697386	PWC
chr8	30548468	32067037	1518569	PWC
chr8	32366271	33753037	1386766	PWC
chr8	34064358	35024986	960628	PWC
chr8	35055486	35606833	551347	PWC
chr8	35934657	36606340	671683	PWC
chr8	37583348	38513257	929909	PWC
chr8	38556390	40234116	1677726	PWC
chr8	40938216	41655427	717211	PWC
chr8	42074254	42749864	675610	PWC
chr8	43783225	44633577	850352	PWC
chr8	45167729	45921492	753763	PWC
chr8	47784965	48777003	992038	PWC
chr8	49419692	50349302	929610	PWC
chr8	53237715	54129358	891643	PWC
chr8	54649105	55384879	735774	PWC
chr8	55749832	56712926	963094	PWC
chr8	56954830	58551400	1596570	PWC
chr8	58577775	60757794	2180019	PWC
chr8	61906137	63580406	1674269	PWC
chr8	64151361	64906092	754731	PWC
chr8	67086090	68841257	1755167	PWC
chr8	69249252	69774292	525040	PWC
chr8	72440921	73123153	682232	PWC
chr8	75635247	76243931	608684	PWC
chr8	76747735	77417979	670244	PWC
chr8	77973868	78721200	747332	PWC
chr8	78913380	82164290	3250910	PWC
chr8	84139335	85853805	1714470	PWC
chr8	87464746	110042671	22577925	PWC
chr9	10049	52329458	52319409	PWC
chr9	52369604	72751089	20381485	PWC
chr9	73205179	73877516	672337	PWC
chr9	76163280	76666413	503133	PWC
chr9	77020816	78111446	1090630	PWC
chr9	81247377	82149780	902403	PWC
chr9	82302361	82853657	551296	PWC
chr9	83596811	85774181	2177370	PWC
chr9	86919266	87844982	925716	PWC
chr9	90115211	91234070	1118859	PWC
chr9	94803655	95380876	577221	PWC
chr9	95724251	97876757	2152506	PWC
chr9	99228132	100261689	1033557	PWC
chr9	102527468	103155609	628141	PWC
chr9	103436995	104523454	1086459	PWC
chr9	104560936	105635343	1074407	PWC
chr10	18238	668196	649958	PWC
chr10	1097354	6030807	4933453	PWC
chr10	8879621	9510701	631080	PWC
chr10	9775774	10448575	672801	PWC
chr10	10994430	12179976	1185546	PWC
chr10	12234174	13511505	1277331	PWC
chr10	14751702	15339351	587649	PWC
chr10	17367758	18003127	635369	PWC
chr10	18278401	18968171	689770	PWC
chr10	20184516	20710626	526110	PWC
chr10	21513571	22087477	573906	PWC
chr10	25430679	26202419	771740	PWC
chr10	26431631	27074831	643200	PWC
chr10	27554222	28617935	1063713	PWC
chr10	30747708	31567054	819346	PWC
chr10	31725699	40676601	8950902	PWC
chr10	40944768	41608519	663751	PWC
chr10	42501988	43306126	804138	PWC
chr10	43309334	43887352	578018	PWC
chr10	44198451	44911852	713401	PWC
chr10	45061729	46718318	1656589	PWC
chr10	46782343	47467318	684975	PWC
chr10	47491710	48536903	1045193	PWC
chr10	49825804	50411211	585407	PWC
chr10	50679466	51882115	1202649	PWC
chr10	51928967	55375194	3446227	PWC
chr10	56488116	57025152	537036	PWC
chr10	57601739	59097419	1495680	PWC
chr10	61236054	61885278	649224	PWC
chr10	62064589	65711096	3646507	PWC
chr10	66022910	66784489	761579	PWC
chr10	68822364	69327024	504660	PWC
chr10	70602300	71307877	705577	PWC
chr10	71464909	73622468	2157559	PWC
chr10	73724643	74248547	523904	PWC
chr10	74491010	76892360	2401350	PWC
chr10	77502959	78433498	930539	PWC
chr10	82763130	83356327	593197	PWC
chr10	84758109	85437071	678962	PWC
chr10	85481612	86074589	592977	PWC
chr10	86299774	86877217	577443	PWC
chr10	87167251	87877784	710533	PWC
chr10	87983346	88549706	566360	PWC
chr10	92965790	93649466	683676	PWC
chr10	94773975	95605911	831936	PWC
chr10	98914139	99741023	826884	PWC
chr10	100061235	104297182	4235947	PWC
chr11	217441	805734	588293	PWC
chr11	2774150	3305333	531183	PWC
chr11	6088171	64980737	58892566	PWC
chr11	66376316	67141752	765436	PWC
chr11	67651036	69445293	1794257	PWC
chr11	69593730	70310772	717042	PWC
chr11	70797149	71328168	531019	PWC
chr11	71965917	74111126	2145209	PWC
chr11	74525059	75940611	1415552	PWC
chr11	76305812	77593530	1287718	PWC
chr11	80111274	88815553	8704279	PWC
chr11	90350502	90973278	622776	PWC
chr11	93859081	95171902	1312821	PWC
chr11	95879843	96837124	957281	PWC
chr11	97481834	98213685	731851	PWC
chr11	101225806	102543720	1317914	PWC
chr11	103410170	105770806	2360636	PWC
chr11	106123357	106670897	547540	PWC
chr12	829890	1382225	552335	PWC
chr12	1437939	2053004	615065	PWC
chr12	3892088	5970738	2078650	PWC
chr12	6580231	17129425	10549194	PWC
chr12	18028605	18647631	619026	PWC
chr12	20702080	21857404	1155324	PWC
chr12	23365616	24413572	1047956	PWC
chr12	25140396	27063152	1922756	PWC
chr12	27257398	27834489	577091	PWC
chr12	28112252	29027024	914772	PWC
chr12	29049478	30146703	1097225	PWC
chr12	31122362	31944708	822346	PWC
chr12	32145663	32686100	540437	PWC
chr12	34739319	58894541	24155222	PWC
chr12	60165559	68328155	8162596	PWC
chr12	68644609	69177195	532586	PWC
chr12	70024937	70827038	802101	PWC
chr12	78367374	79462252	1094878	PWC
chr12	80031383	81685479	1654096	PWC
chr12	86903981	88072507	1168526	PWC
chr12	89393254	90243573	850319	PWC
chr12	90519287	91131021	611734	PWC
chr13	313308	1076793	763485	PWC
chr13	2954757	3990578	1035821	PWC
chr13	7077652	7999006	921354	PWC
chr13	9933427	10947084	1013657	PWC
chr13	13379077	14622054	1242977	PWC
chr13	17564320	18636691	1072371	PWC
chr13	18705491	19370129	664638	PWC
chr13	19803137	21223239	1420102	PWC
chr13	21803095	25106355	3303260	PWC
chr13	25909570	26509558	599988	PWC
chr13	28698409	29286938	588529	PWC
chr13	31167016	31700616	533600	PWC
chr13	31794956	32343404	548448	PWC
chr13	34060314	35465554	1405240	PWC
chr13	38369002	39250089	881087	PWC
chr13	39501394	41402972	1901578	PWC
chr13	41571766	44451846	2880080	PWC
chr13	44692934	45429626	736692	PWC
chr13	45674979	52493357	6818378	PWC
chr13	52894960	81462131	28567171	PWC
chr14	2985755	3507954	522199	PWC
chr14	4954669	5569639	614970	PWC
chr14	7990102	8806861	816759	PWC
chr14	10169379	10891672	722293	PWC
chr14	11320500	13402875	2082375	PWC
chr14	15423765	19745134	4321369	PWC
chr14	20990646	21720274	729628	PWC
chr14	27526079	28682220	1156141	PWC
chr14	30579283	31425303	846020	PWC
chr14	32473148	33625404	1152256	PWC
chr14	33951996	36262588	2310592	PWC
chr14	36662316	37289204	626888	PWC
chr14	38643671	41270413	2626742	PWC
chr14	41893211	42907617	1014406	PWC
chr14	43014987	44358469	1343482	PWC
chr14	46362770	47345289	982519	PWC
chr14	47877586	48675759	798173	PWC
chr14	49782421	50959145	1176724	PWC
chr14	51331045	57445000	6113955	PWC
chr14	57774882	58834614	1059732	PWC
chr14	59411413	60595238	1183825	PWC
chr14	62674223	63888257	1214034	PWC
chr14	65411026	66001109	590083	PWC
chr14	66120964	67560972	1440008	PWC
chr14	67671242	68299033	627791	PWC
chr14	71733918	72340838	606920	PWC
chr14	72591421	73306258	714837	PWC
chr14	73610189	74482108	871919	PWC
chr14	75891058	80525887	4634829	PWC
chr14	80536842	84628243	4091401	PWC
chr15	68422	3920335	3851913	PWC
chr15	5221704	5769332	547628	PWC
chr15	9907992	12418798	2510806	PWC
chr15	16955663	17676437	720774	PWC
chr15	18429110	19043228	614118	PWC
chr15	20856078	21384495	528417	PWC
chr15	29644002	30783498	1139496	PWC
chr15	31433974	31946014	512040	PWC
chr15	32340131	51091149	18751018	PWC
chr15	51296284	63843495	12547211	PWC
chr15	64509281	65060365	551084	PWC
chr15	65090507	65940935	850428	PWC
chr15	66112606	66797185	684579	PWC
chr15	69460870	69961170	500300	PWC
chr15	70044831	70769428	724597	PWC
chr15	71788824	72523980	735156	PWC
chr15	78866644	79821842	955198	PWC
chr15	80978010	81630803	652793	PWC
chr15	82265457	83740340	1474883	PWC
chr15	83852224	85272311	1420087	PWC
chr16	2462480	3004150	541670	PWC
chr16	3879867	4455522	575655	PWC
chr16	4716573	6897746	2181173	PWC
chr16	7546190	11334986	3788796	PWC
chr16	14046815	15971976	1925161	PWC
chr16	16884440	19226853	2342413	PWC
chr16	23859032	24539761	680729	PWC
chr16	25099454	26547562	1448108	PWC
chr16	26764644	27277052	512408	PWC
chr16	28664360	31267067	2602707	PWC
chr16	36449430	37119014	669584	PWC
chr16	37592456	38104527	512071	PWC
chr16	39683469	44976417	5292948	PWC
chr16	45232611	49729004	4496393	PWC
chr16	50412839	53625404	3212565	PWC
chr16	54634026	55234294	600268	PWC
chr16	55724226	57741211	2016985	PWC
chr16	58454382	59446488	992106	PWC
chr16	59754747	60624771	870024	PWC
chr16	61041972	63780626	2738654	PWC
chr16	65521937	66203764	681827	PWC
chr16	66962446	68086296	1123850	PWC
chr16	71582546	77142726	5560180	PWC
chr16	81203143	81720984	517841	PWC
chr17	1157686	2182553	1024867	PWC
chr17	3065130	3744305	679175	PWC
chr17	4682553	5344205	661652	PWC
chr17	6763811	7534927	771116	PWC
chr17	11909084	14178506	2269422	PWC
chr17	14231287	16101400	1870113	PWC
chr17	18444975	19133147	688172	PWC
chr17	20064252	20732551	668299	PWC
chr17	20813408	25025930	4212522	PWC
chr17	25131024	34360394	9229370	PWC
chr17	34859122	35398791	539669	PWC
chr17	37810562	38356690	546128	PWC
chr17	38364080	38952407	588327	PWC
chr17	39371398	40069215	697817	PWC
chr17	40658678	41426184	767506	PWC
chr17	41452561	42267854	815293	PWC
chr17	43503803	44549985	1046182	PWC
chr17	48981534	49902637	921103	PWC
chr17	54412827	54979429	566602	PWC
chr17	55299368	56968247	1668879	PWC
chr17	57144666	58616928	1472262	PWC
chr17	60082518	60588554	506036	PWC
chr17	60831521	61431727	600206	PWC
chr17	62626673	69002210	6375537	PWC
chr17	69463458	70356366	892908	PWC
chr17	70584182	71458184	874002	PWC
chr17	73586997	74555985	968988	PWC
chr18	1720714	3015184	1294470	PWC
chr18	3954190	4571447	617257	PWC
chr18	9431478	10020339	588861	PWC
chr18	11905066	12491673	586607	PWC
chr18	12640301	13311614	671313	PWC
chr18	13375852	16796322	3420470	PWC
chr18	18990447	19593889	603442	PWC
chr18	21080026	21951948	871922	PWC
chr18	24064869	26689243	2624374	PWC
chr18	27683425	42051481	14368056	PWC
chr18	43486335	44153205	666870	PWC
chr18	44287226	45961325	1674099	PWC
chr18	46751405	47265335	513930	PWC
chr18	47656684	48333415	676731	PWC
chr18	49139622	50616688	1477066	PWC
chr18	53059207	53935140	875933	PWC
chr18	56379280	56916895	537615	PWC
chr18	58287447	60466654	2179207	PWC
chr18	62269248	63172836	903588	PWC
chr18	63357772	65999195	2641423	PWC
chr19	81083	3823638	3742555	PWC
chr19	5633686	7575336	1941650	PWC
chr19	7701134	8360305	659171	PWC
chr19	10737419	11607205	869786	PWC
chr19	11769278	19311952	7542674	PWC
chr19	20248160	22013391	1765231	PWC
chr19	22923244	31428492	8505248	PWC
chr19	33294662	35554227	2259565	PWC
chr19	35676953	44029885	8352932	PWC
chr19	44034633	55291469	11256836	PWC
chr19	56384045	57086884	702839	PWC
chr19	57782483	60055104	2272621	PWC
chr19	61168994	64044783	2875789	PWC
chr20	844156	1498860	654704	PWC
chr20	1845014	16685071	14840057	PWC
chr20	16845101	17345602	500501	PWC
chr20	17805943	18312925	506982	PWC
chr20	21963291	22701127	737836	PWC
chr20	22828130	24477282	1649152	PWC
chr20	25530940	26031229	500289	PWC
chr20	26622898	27217517	594619	PWC
chr20	27506628	28017974	511346	PWC
chr20	30161777	33264725	3102948	PWC
chr20	34008847	35957445	1948598	PWC
chr20	36218080	37858644	1640564	PWC
chr20	38000096	38925550	925454	PWC
chr20	39107563	39700016	592453	PWC
chr20	39833674	41631394	1797720	PWC
chr20	41800364	42865174	1064810	PWC
chr20	43034171	44970222	1936051	PWC
chr20	47700651	48274928	574277	PWC
chr20	48898432	49578895	680463	PWC
chr20	49928384	50902168	973784	PWC
chr20	52378827	53046654	667827	PWC
chr20	53200075	54552797	1352722	PWC
chr20	58470255	59958882	1488627	PWC
chr20	60000833	60604606	603773	PWC
chr20	62240027	62845375	605348	PWC
chr20	63304441	65554775	2250334	PWC
chr20	66764537	67290071	525534	PWC
chr20	67783453	71992748	4209295	PWC
chr21	5191	1313576	1308385	PWC
chr21	2078851	10269314	8190463	PWC
chr21	12818968	13399674	580706	PWC
chr21	14118132	59271014	45152882	PWC
chr21	66518543	69539067	3020524	PWC
chr21	69575852	70096078	520226	PWC
chr21	70560900	71525965	965065	PWC
chr22	536876	1048716	511840	PWC
chr22	2086012	3003802	917790	PWC
chr22	3750886	39722466	35971580	PWC
chr22	40075584	46225510	6149926	PWC
chr22	47128402	51537321	4408919	PWC
chr22	51553654	52209421	655767	PWC
chr22	52217448	53238309	1020861	PWC
chr22	53299645	53876155	576510	PWC
chr22	59725009	60292388	567379	PWC
chr23	10121	20268645	20258524	PWC
chr23	20395874	25642674	5246800	PWC
chr23	26583740	27650286	1066546	PWC
chr23	27759950	32609437	4849487	PWC
chr23	35426863	36567656	1140793	PWC
chr23	36576531	43342452	6765921	PWC
chr23	43396570	46366441	2969871	PWC
chr23	48892904	49393651	500747	PWC
chr23	49408287	49936797	528510	PWC
chr23	50110742	52121354	2010612	PWC
chr24	309736	34776200	34466464	PWC
chr24	35289021	37033726	1744705	PWC
chr24	37238718	38187211	948493	PWC
chr24	38197956	38882678	684722	PWC
chr24	38926971	40456700	1529729	PWC
chr24	41437657	42318083	880426	PWC
chr24	42456640	44064659	1608019	PWC
chr24	46033730	46661680	627950	PWC
chr24	46804684	47356260	551576	PWC
chr24	47925600	48435771	510171	PWC
chr24	48739891	49813314	1073423	PWC
chr24	49949418	50513319	563901	PWC
chr24	51415929	52036373	620444	PWC
chr24	60015982	60547320	531338	PWC
chr24	60842899	61425753	582854	PWC
chr24	62086150	62643699	557549	PWC
chr25	944874	2190161	1245287	PWC
chr25	3267124	3837304	570180	PWC
chr25	5619370	6451079	831709	PWC
chr25	6514415	7403877	889462	PWC
chr25	10244940	10900110	655170	PWC
chr25	13644681	14198279	553598	PWC
chr25	15802086	30269233	14467147	PWC
chr25	30385031	32360791	1975760	PWC
chr25	32474258	34067029	1592771	PWC
chr25	35886757	36469794	583037	PWC
chr25	37101531	37683797	582266	PWC
chr25	38559312	39495358	936046	PWC
chr25	41036181	42269092	1232911	PWC
chr26	1246056	2054895	808839	PWC
chr26	2317593	3700746	1383153	PWC
chr26	4856279	6633407	1777128	PWC
chr26	7527072	8233209	706137	PWC
chr26	9013679	9828901	815222	PWC
chr26	11493034	11995165	502131	PWC
chr26	12121791	12784911	663120	PWC
chr26	12960208	14353029	1392821	PWC
chr26	15453124	16671571	1218447	PWC
chr26	21293084	23099489	1806405	PWC
chr26	24112966	24667660	554694	PWC
chr26	24681812	25757447	1075635	PWC
chr26	28821086	29617880	796794	PWC
chr26	30056583	31074167	1017584	PWC
chr26	31330287	32378759	1048472	PWC
chr26	33676194	34248441	572247	PWC
chr26	36850782	37639550	788768	PWC
chr26	38498424	42508226	4009802	PWC
chr26	42727643	43468630	740987	PWC
chr26	43510103	51674807	8164704	PWC
chr27	1993841	2529851	536010	PWC
chr27	2720428	3435983	715555	PWC
chr27	4271910	4925949	654039	PWC
chr27	6285158	9750682	3465524	PWC
chr27	11713468	12354872	641404	PWC
chr27	15130707	28452999	13322292	PWC
chr27	28948876	37557668	8608792	PWC
chr27	37657885	45402893	7745008	PWC
chr28	5302	1689914	1684612	PWC
chr28	1757250	4587463	2830213	PWC
chr28	4744187	5329023	584836	PWC
chr28	6293382	6850406	557024	PWC
chr28	7874740	9184003	1309263	PWC
chr28	18679427	19873485	1194058	PWC
chr28	21488226	22146627	658401	PWC
chr28	25063803	26196177	1132374	PWC
chr28	26468500	31179565	4711065	PWC
chr28	33809333	37037544	3228211	PWC
chr28	40404564	41674187	1269623	PWC
chr28	41843388	43278865	1435477	PWC
chr28	44056044	45136160	1080116	PWC
chr29	869193	1753384	884191	PWC
chr29	3908370	5440022	1531652	PWC
chr29	5801594	8838698	3037104	PWC
chr29	8840311	9478408	638097	PWC
chr29	11526980	12077762	550782	PWC
chr29	12157986	13214547	1056561	PWC
chr29	14085820	14611452	525632	PWC
chr29	17829284	18652120	822836	PWC
chr29	23140847	23668349	527502	PWC
chr29	23966375	24578467	612092	PWC
chr29	25902580	26539796	637216	PWC
chr29	27108895	27907958	799063	PWC
chr29	28493141	29089268	596127	PWC
chr29	31369054	31993521	624467	PWC
chr29	32117427	32919834	802407	PWC
chr29	38150414	40295772	2145358	PWC
chr29	41546025	43197554	1651529	PWC
chr29	43339543	44050471	710928	PWC
chr29	48827681	51499351	2671670	PWC
			1674665464

## Sheet: wsc-roh-r
CHR	START	END	LEN	BREED	(ROH Region generated within WSC)
chr1	16947	2526846	2509899	WSC
chr1	3623929	4630221	1006292	WSC
chr1	5058566	5561368	502802	WSC
chr1	5922083	6660948	738865	WSC
chr1	7346945	8407029	1060084	WSC
chr1	9875352	33637663	23762311	WSC
chr1	33640433	34635120	994687	WSC
chr1	35376859	36655031	1278172	WSC
chr1	36768414	41366102	4597688	WSC
chr1	41602193	42544947	942754	WSC
chr1	42700954	43406595	705641	WSC
chr1	45438868	49968113	4529245	WSC
chr1	50021100	54975709	4954609	WSC
chr1	55002738	55892484	889746	WSC
chr1	56113922	56860283	746361	WSC
chr1	57175828	57712786	536958	WSC
chr1	58705141	59571216	866075	WSC
chr1	61322308	61860625	538317	WSC
chr1	62279036	63106054	827018	WSC
chr1	63639392	65537284	1897892	WSC
chr1	65940347	66620015	679668	WSC
chr1	67297869	68966218	1668349	WSC
chr1	69520131	71688695	2168564	WSC
chr1	71776679	72495218	718539	WSC
chr1	72649349	75400872	2751523	WSC
chr1	75694924	76223357	528433	WSC
chr1	76771666	78477895	1706229	WSC
chr1	79760738	84217686	4456948	WSC
chr1	85368202	87985012	2616810	WSC
chr1	87992112	88766321	774209	WSC
chr1	89079341	90175927	1096586	WSC
chr1	90758147	91687256	929109	WSC
chr1	93141117	95090688	1949571	WSC
chr1	95223001	100270430	5047429	WSC
chr1	100401693	107307188	6905495	WSC
chr1	107388026	108863391	1475365	WSC
chr1	109076155	110434580	1358425	WSC
chr1	110822488	111472721	650233	WSC
chr1	112202085	113154580	952495	WSC
chr1	113405386	115109198	1703812	WSC
chr1	115558895	116085168	526273	WSC
chr1	116157764	119373093	3215329	WSC
chr1	121166641	125698344	4531703	WSC
chr1	126864741	128203613	1338872	WSC
chr1	128569784	132320533	3750749	WSC
chr1	132340097	133075420	735323	WSC
chr1	133432869	134653980	1221111	WSC
chr1	134894642	135576196	681554	WSC
chr1	136195467	138297534	2102067	WSC
chr1	138834648	140368482	1533834	WSC
chr1	140707846	141373744	665898	WSC
chr1	142647820	143586536	938716	WSC
chr1	143642179	144317277	675098	WSC
chr1	144601840	145292228	690388	WSC
chr1	146059099	148757286	2698187	WSC
chr1	149822010	150373698	551688	WSC
chr1	150992105	151671594	679489	WSC
chr1	151824739	152778324	953585	WSC
chr1	153157662	153860141	702479	WSC
chr1	154237584	154853461	615877	WSC
chr1	155781428	156429934	648506	WSC
chr1	157453708	158041418	587710	WSC
chr2	6889	14713525	14706636	WSC
chr2	15365266	15956074	590808	WSC
chr2	16023626	16567454	543828	WSC
chr2	17039029	17566599	527570	WSC
chr2	18251201	20069619	1818418	WSC
chr2	20389856	22274788	1884932	WSC
chr2	23326982	23830165	503183	WSC
chr2	24320038	26183118	1863080	WSC
chr2	26225803	26929992	704189	WSC
chr2	27365813	28371108	1005295	WSC
chr2	29301904	30274538	972634	WSC
chr2	30529654	31044998	515344	WSC
chr2	31132507	31943368	810861	WSC
chr2	32941138	35321749	2380611	WSC
chr2	35460648	36206558	745910	WSC
chr2	36367287	39436159	3068872	WSC
chr2	39559299	40329033	769734	WSC
chr2	41001357	43916575	2915218	WSC
chr2	43966884	46261709	2294825	WSC
chr2	46843285	50143688	3300403	WSC
chr2	50354486	51012229	657743	WSC
chr2	51147789	53315206	2167417	WSC
chr2	53717772	56334740	2616968	WSC
chr2	56471913	57178627	706714	WSC
chr2	58723201	59258153	534952	WSC
chr2	60544897	63059217	2514320	WSC
chr2	63332645	64726279	1393634	WSC
chr2	65405852	66648000	1242148	WSC
chr2	68767459	70019045	1251586	WSC
chr2	70067346	70998663	931317	WSC
chr2	71161113	75981163	4820050	WSC
chr2	75983390	80227900	4244510	WSC
chr2	80364948	121091939	40726991	WSC
chr2	121116465	136776410	15659945	WSC
chr3	25683	4652947	4627264	WSC
chr3	9442214	10152906	710692	WSC
chr3	11344069	14179430	2835361	WSC
chr3	14822206	15501535	679329	WSC
chr3	15671300	29806209	14134909	WSC
chr3	29870113	35267173	5397060	WSC
chr3	36820523	38524476	1703953	WSC
chr3	39232278	42641267	3408989	WSC
chr3	43009131	43712382	703251	WSC
chr3	44676757	54358998	9682241	WSC
chr3	54541000	56463492	1922492	WSC
chr3	57509164	58080059	570895	WSC
chr3	58163507	60764429	2600922	WSC
chr3	63284703	66400479	3115776	WSC
chr3	66768945	67441036	672091	WSC
chr3	67559103	68784193	1225090	WSC
chr3	68914686	70246528	1331842	WSC
chr3	70261866	72134300	1872434	WSC
chr3	72953149	76875867	3922718	WSC
chr3	76892538	78874897	1982359	WSC
chr3	79025375	82482244	3456869	WSC
chr3	83051233	83713227	661994	WSC
chr3	86289432	86955828	666396	WSC
chr3	87092184	87669013	576829	WSC
chr3	88170287	89603424	1433137	WSC
chr3	89852410	93469239	3616829	WSC
chr3	94195225	96834559	2639334	WSC
chr3	98040781	119469599	21428818	WSC
chr3	119475117	121408443	1933326	WSC
chr4	1154419	1898739	744320	WSC
chr4	2244044	2968873	724829	WSC
chr4	4468481	5438854	970373	WSC
chr4	8939408	11355642	2416234	WSC
chr4	12185431	16714077	4528646	WSC
chr4	16724789	19860343	3135554	WSC
chr4	20550410	21287668	737258	WSC
chr4	24153586	25153860	1000274	WSC
chr4	25174270	27358569	2184299	WSC
chr4	27585100	28117205	532105	WSC
chr4	28167344	33147213	4979869	WSC
chr4	33433215	83394002	49960787	WSC
chr4	83445914	90487174	7041260	WSC
chr4	92293244	93283625	990381	WSC
chr4	93828702	94395770	567068	WSC
chr4	94545675	96138289	1592614	WSC
chr4	97269644	98516831	1247187	WSC
chr4	99180215	100310755	1130540	WSC
chr4	100748964	101306157	557193	WSC
chr4	102286181	105445030	3158849	WSC
chr4	105559153	106214436	655283	WSC
chr4	106429610	107615458	1185848	WSC
chr4	108660892	109644115	983223	WSC
chr4	115175443	116183149	1007706	WSC
chr4	117474726	118085976	611250	WSC
chr4	118541732	120635950	2094218	WSC
chr5	333752	22594583	22260831	WSC
chr5	23124367	23794199	669832	WSC
chr5	24256949	26294175	2037226	WSC
chr5	26325718	27411242	1085524	WSC
chr5	27735049	32235430	4500381	WSC
chr5	34210571	35823990	1613419	WSC
chr5	36296243	36934565	638322	WSC
chr5	37590024	40612384	3022360	WSC
chr5	40615280	42983751	2368471	WSC
chr5	43784976	46653919	2868943	WSC
chr5	47098555	50888556	3790001	WSC
chr5	50958205	52759987	1801782	WSC
chr5	52928044	54637441	1709397	WSC
chr5	55182433	55930305	747872	WSC
chr5	56418658	58961352	2542694	WSC
chr5	59581140	61768258	2187118	WSC
chr5	61977220	62569812	592592	WSC
chr5	62590603	64553979	1963376	WSC
chr5	65513790	67392759	1878969	WSC
chr5	68520127	69262716	742589	WSC
chr5	69667356	71040844	1373488	WSC
chr5	71062511	73795700	2733189	WSC
chr5	74804050	78279467	3475417	WSC
chr5	78454691	79059973	605282	WSC
chr5	79367543	82874507	3506964	WSC
chr5	83523457	87384401	3860944	WSC
chr5	87400359	90772483	3372124	WSC
chr5	90791143	92137378	1346235	WSC
chr5	92265291	93953806	1688515	WSC
chr5	95453911	97928246	2474335	WSC
chr5	100280824	102354223	2073399	WSC
chr5	103454169	114105488	10651319	WSC
chr5	114242765	117257762	3014997	WSC
chr5	117648683	121179132	3530449	WSC
chr6	405542	1817665	1412123	WSC
chr6	3484540	4317391	832851	WSC
chr6	6765032	7376871	611839	WSC
chr6	7896980	10816516	2919536	WSC
chr6	12618658	13336154	717496	WSC
chr6	13661570	14843910	1182340	WSC
chr6	14924661	15563913	639252	WSC
chr6	16064019	17915133	1851114	WSC
chr6	18018130	27274813	9256683	WSC
chr6	28567115	29517302	950187	WSC
chr6	29903124	30473023	569899	WSC
chr6	31319973	31998983	679010	WSC
chr6	32656687	34671490	2014803	WSC
chr6	34701458	55823067	21121609	WSC
chr6	55834048	56589695	755647	WSC
chr6	57633529	58178302	544773	WSC
chr6	58401427	58970549	569122	WSC
chr6	59680504	60705881	1025377	WSC
chr6	61921482	62815314	893832	WSC
chr6	63347756	64793755	1445999	WSC
chr6	65132957	68412280	3279323	WSC
chr6	69007787	70323667	1315880	WSC
chr6	72228793	73172310	943517	WSC
chr6	75182779	75910801	728022	WSC
chr6	75974405	78753163	2778758	WSC
chr6	79402745	82247962	2845217	WSC
chr6	82760040	84297499	1537459	WSC
chr6	84475480	86655255	2179775	WSC
chr6	88733976	89239263	505287	WSC
chr6	89801964	91106000	1304036	WSC
chr6	92921935	94514550	1592615	WSC
chr6	95717978	96228687	510709	WSC
chr6	96443802	99152498	2708696	WSC
chr6	99224429	100644801	1420372	WSC
chr6	100827998	102793498	1965500	WSC
chr6	102795637	103529445	733808	WSC
chr6	103755128	104384201	629073	WSC
chr6	104394977	105117501	722524	WSC
chr6	105132611	106160423	1027812	WSC
chr6	106196843	107412634	1215791	WSC
chr6	107417481	109975598	2558117	WSC
chr6	111349831	112277061	927230	WSC
chr6	112332519	112886732	554213	WSC
chr6	113021243	116992835	3971592	WSC
chr6	117128088	118812339	1684251	WSC
chr6	118892154	119454666	562512	WSC
chr7	354048	2311709	1957661	WSC
chr7	2434447	4058780	1624333	WSC
chr7	4085587	6718398	2632811	WSC
chr7	7798579	9776185	1977606	WSC
chr7	11841154	44164914	32323760	WSC
chr7	44449912	61656172	17206260	WSC
chr7	61659596	79119815	17460219	WSC
chr7	79270244	88725295	9455051	WSC
chr7	88737401	105815357	17077956	WSC
chr7	105935078	112628884	6693806	WSC
chr8	20855	8013804	7992949	WSC
chr8	9393962	9988351	594389	WSC
chr8	11033072	11889023	855951	WSC
chr8	12695628	13456928	761300	WSC
chr8	13735126	14611257	876131	WSC
chr8	14621125	16012106	1390981	WSC
chr8	16032462	16538081	505619	WSC
chr8	17301861	18232694	930833	WSC
chr8	19676862	20286448	609586	WSC
chr8	20561362	22239116	1677754	WSC
chr8	22457436	23726222	1268786	WSC
chr8	24775262	25305702	530440	WSC
chr8	26523656	28622327	2098671	WSC
chr8	29051775	29781520	729745	WSC
chr8	31076738	32703453	1626715	WSC
chr8	32729709	34134587	1404878	WSC
chr8	34195196	35190094	994898	WSC
chr8	35926624	39950961	4024337	WSC
chr8	40234116	40776681	542565	WSC
chr8	40939990	42723199	1783209	WSC
chr8	43195843	44874353	1678510	WSC
chr8	45405909	48302814	2896905	WSC
chr8	48777003	50392439	1615436	WSC
chr8	51273923	52037142	763219	WSC
chr8	52221153	53190020	968867	WSC
chr8	53206175	55586698	2380523	WSC
chr8	55649349	56276053	626704	WSC
chr8	57617426	60610689	2993263	WSC
chr8	60643830	62027406	1383576	WSC
chr8	62043830	63426805	1382975	WSC
chr8	63696136	70727058	7030922	WSC
chr8	71723964	72905529	1181565	WSC
chr8	72919311	74148358	1229047	WSC
chr8	76130408	77431873	1301465	WSC
chr8	77470790	78977884	1507094	WSC
chr8	80027841	82555435	2527594	WSC
chr8	82564381	87487086	4922705	WSC
chr8	88131015	89642371	1511356	WSC
chr8	89971080	90569732	598652	WSC
chr8	91089738	91620773	531035	WSC
chr8	92060953	92840793	779840	WSC
chr8	92942717	94967081	2024364	WSC
chr8	95723774	96887692	1163918	WSC
chr8	96918545	97468164	549619	WSC
chr8	97844686	98466137	621451	WSC
chr8	99376415	100532217	1155802	WSC
chr8	101576350	102137016	560666	WSC
chr8	102975454	103708145	732691	WSC
chr8	107107709	108082754	975045	WSC
chr8	108283582	108916168	632586	WSC
chr8	109037949	110042671	1004722	WSC
chr9	10049	819341	809292	WSC
chr9	1369670	7620621	6250951	WSC
chr9	9667868	10390896	723028	WSC
chr9	11655155	12261067	605912	WSC
chr9	12625207	13849757	1224550	WSC
chr9	15207638	16560371	1352733	WSC
chr9	17115123	17760994	645871	WSC
chr9	21354669	22164538	809869	WSC
chr9	22638905	23280495	641590	WSC
chr9	25158976	26003690	844714	WSC
chr9	26400153	27647127	1246974	WSC
chr9	27929487	28542164	612677	WSC
chr9	29691771	30467405	775634	WSC
chr9	32695841	65287509	32591668	WSC
chr9	65799301	66331163	531862	WSC
chr9	66796605	67801902	1005297	WSC
chr9	67919821	68502340	582519	WSC
chr9	69570582	71044605	1474023	WSC
chr9	71308170	73211180	1903010	WSC
chr9	73780870	74753344	972474	WSC
chr9	74974302	75726190	751888	WSC
chr9	75814359	76936601	1122242	WSC
chr9	76958435	78566405	1607970	WSC
chr9	80079385	80745898	666513	WSC
chr9	81121949	81742286	620337	WSC
chr9	82875069	84734071	1859002	WSC
chr9	86327354	87155788	828434	WSC
chr9	87364692	88965597	1600905	WSC
chr9	91418540	101003316	9584776	WSC
chr9	101646212	102516250	870038	WSC
chr9	102533438	103217738	684300	WSC
chr9	104053861	105695468	1641607	WSC
chr10	79479	861797	782318	WSC
chr10	4097953	4629395	531442	WSC
chr10	6437518	7540980	1103462	WSC
chr10	11243922	12101294	857372	WSC
chr10	12146457	13102961	956504	WSC
chr10	13811322	14570729	759407	WSC
chr10	14733166	15333419	600253	WSC
chr10	17416881	19983931	2567050	WSC
chr10	20096209	20913929	817720	WSC
chr10	21270320	22119047	848727	WSC
chr10	25297208	28680745	3383537	WSC
chr10	28854095	48571860	19717765	WSC
chr10	48696438	49288597	592159	WSC
chr10	49300636	50400684	1100048	WSC
chr10	50875945	55573333	4697388	WSC
chr10	56484819	62099595	5614776	WSC
chr10	62690263	63836108	1145845	WSC
chr10	65057636	65633785	576149	WSC
chr10	70352197	77569958	7217761	WSC
chr10	78390563	80340619	1950056	WSC
chr10	80873899	82622748	1748849	WSC
chr10	82789645	83570915	781270	WSC
chr10	84758109	87146762	2388653	WSC
chr10	87167251	88391367	1224116	WSC
chr10	89190691	89974447	783756	WSC
chr10	91764114	92386182	622068	WSC
chr10	94147269	95528020	1380751	WSC
chr10	95675886	97640063	1964177	WSC
chr10	97703653	98281368	577715	WSC
chr10	98804650	99509569	704919	WSC
chr10	100482371	101079301	596930	WSC
chr10	101295677	102179992	884315	WSC
chr10	102214885	104297182	2082297	WSC
chr11	35180	3431570	3396390	WSC
chr11	3442116	4704533	1262417	WSC
chr11	6672728	7367391	694663	WSC
chr11	10765805	12892715	2126910	WSC
chr11	13439456	14221905	782449	WSC
chr11	14304071	15636555	1332484	WSC
chr11	16954791	18450728	1495937	WSC
chr11	19600181	20345442	745261	WSC
chr11	20766588	22560184	1793596	WSC
chr11	24612177	25191312	579135	WSC
chr11	25929153	29174959	3245806	WSC
chr11	29560137	30158323	598186	WSC
chr11	30398619	30946989	548370	WSC
chr11	32768147	34786241	2018094	WSC
chr11	35460360	47097519	11637159	WSC
chr11	47143791	82991521	35847730	WSC
chr11	84733565	85591757	858192	WSC
chr11	86147848	107282960	21135112	WSC
chr12	6351	3740398	3734047	WSC
chr12	3766607	7878409	4111802	WSC
chr12	7918392	32020724	24102332	WSC
chr12	32145663	55234018	23088355	WSC
chr12	56520664	57862721	1342057	WSC
chr12	59108123	60269784	1161661	WSC
chr12	62026421	62741376	714955	WSC
chr12	63505610	64656336	1150726	WSC
chr12	66368346	67332148	963802	WSC
chr12	67906929	68419594	512665	WSC
chr12	78336503	79226215	889712	WSC
chr12	80040843	81383738	1342895	WSC
chr12	81677757	83738841	2061084	WSC
chr12	84817834	85323616	505782	WSC
chr12	85927591	86590810	663219	WSC
chr12	87101874	87789680	687806	WSC
chr12	89221867	91131021	1909154	WSC
chr13	313308	4891171	4577863	WSC
chr13	7311966	8686290	1374324	WSC
chr13	9122449	9627512	505063	WSC
chr13	13293213	14958664	1665451	WSC
chr13	15727881	16555394	827513	WSC
chr13	17518557	18693783	1175226	WSC
chr13	19822010	21011785	1189775	WSC
chr13	21092532	22062178	969646	WSC
chr13	22398412	26474485	4076073	WSC
chr13	26806009	27307899	501890	WSC
chr13	28051719	29733420	1681701	WSC
chr13	30271999	31509626	1237627	WSC
chr13	31645254	37579045	5933791	WSC
chr13	37742844	39474383	1731539	WSC
chr13	39501394	41408656	1907262	WSC
chr13	41639657	44515066	2875409	WSC
chr13	44539257	55270450	10731193	WSC
chr13	55302141	56025273	723132	WSC
chr13	57991254	84229982	26238728	WSC
chr14	1332305	1967325	635020	WSC
chr14	2709553	3275592	566039	WSC
chr14	4149375	5075878	926503	WSC
chr14	7944797	8826625	881828	WSC
chr14	9102466	10807679	1705213	WSC
chr14	11393266	12229025	835759	WSC
chr14	12593208	13406879	813671	WSC
chr14	13680187	14234476	554289	WSC
chr14	17395146	18459330	1064184	WSC
chr14	19695897	21910798	2214901	WSC
chr14	22441328	23024545	583217	WSC
chr14	23040158	23956988	916830	WSC
chr14	24048952	24718647	669695	WSC
chr14	24864286	26041594	1177308	WSC
chr14	26498435	27423083	924648	WSC
chr14	27727299	29459234	1731935	WSC
chr14	29487504	30297726	810222	WSC
chr14	30463839	32247066	1783227	WSC
chr14	32473148	34148235	1675087	WSC
chr14	34202256	37889332	3687076	WSC
chr14	38249263	38906824	657561	WSC
chr14	38935034	39635054	700020	WSC
chr14	39742144	40303741	561597	WSC
chr14	40599276	44800894	4201618	WSC
chr14	45065280	45747321	682041	WSC
chr14	45923209	47548171	1624962	WSC
chr14	49056623	50774171	1717548	WSC
chr14	51144199	57659779	6515580	WSC
chr14	57850262	60501053	2650791	WSC
chr14	60544288	63241090	2696802	WSC
chr14	63431800	64005605	573805	WSC
chr14	64339292	65275754	936462	WSC
chr14	65405630	68030731	2625101	WSC
chr14	68329569	68874904	545335	WSC
chr14	69231307	69761600	530293	WSC
chr14	70819532	73287185	2467653	WSC
chr14	73668310	75357701	1689391	WSC
chr14	76031384	77024635	993251	WSC
chr14	78466490	79045389	578899	WSC
chr14	79218030	79791229	573199	WSC
chr14	80442032	81105176	663144	WSC
chr14	81320849	82100919	780070	WSC
chr14	82821886	83626807	804921	WSC
chr14	83992052	84628243	636191	WSC
chr15	68422	2267081	2198659	WSC
chr15	2339472	3783588	1444116	WSC
chr15	6368895	7094041	725146	WSC
chr15	7336786	8026303	689517	WSC
chr15	8735644	9504899	769255	WSC
chr15	9630366	11511063	1880697	WSC
chr15	11647070	17674896	6027826	WSC
chr15	17684587	25601251	7916664	WSC
chr15	25619937	29543811	3923874	WSC
chr15	29644002	38891876	9247874	WSC
chr15	39497343	40319847	822504	WSC
chr15	40627943	44024502	3396559	WSC
chr15	44748779	46618137	1869358	WSC
chr15	46666188	48555721	1889533	WSC
chr15	49663727	50890166	1226439	WSC
chr15	51371390	54174276	2802886	WSC
chr15	54233531	55910592	1677061	WSC
chr15	56436347	56992856	556509	WSC
chr15	57653229	58270787	617558	WSC
chr15	58648391	59239395	591004	WSC
chr15	59464854	60634879	1170025	WSC
chr15	61230076	61937804	707728	WSC
chr15	62446458	63378861	932403	WSC
chr15	63931996	65131648	1199652	WSC
chr15	70522568	71196732	674164	WSC
chr15	74654570	75184790	530220	WSC
chr15	76406164	77068957	662793	WSC
chr15	77091875	77788979	697104	WSC
chr15	78410492	80395781	1985289	WSC
chr15	80573351	82211475	1638124	WSC
chr15	82233735	83417751	1184016	WSC
chr15	83852224	85272311	1420087	WSC
chr16	35920	864505	828585	WSC
chr16	1255124	1865028	609904	WSC
chr16	2662392	3630934	968542	WSC
chr16	3824576	4504274	679698	WSC
chr16	4607268	6897746	2290478	WSC
chr16	7546190	12131237	4585047	WSC
chr16	12508155	14058755	1550600	WSC
chr16	14788258	15631355	843097	WSC
chr16	16903660	18189246	1285586	WSC
chr16	18307687	18957318	649631	WSC
chr16	19204681	20315549	1110868	WSC
chr16	20609335	21563549	954214	WSC
chr16	23868019	24764892	896873	WSC
chr16	25200772	26298602	1097830	WSC
chr16	26416634	26965971	549337	WSC
chr16	27744980	29557421	1812441	WSC
chr16	29589332	30522452	933120	WSC
chr16	30533564	31445599	912035	WSC
chr16	31622859	32199308	576449	WSC
chr16	33282097	33981255	699158	WSC
chr16	34648271	36100449	1452178	WSC
chr16	36164040	37079776	915736	WSC
chr16	37412014	39214822	1802808	WSC
chr16	39640420	43574435	3934015	WSC
chr16	43599424	44879718	1280294	WSC
chr16	45312296	48265854	2953558	WSC
chr16	48605182	81720984	33115802	WSC
chr17	2892	1515554	1512662	WSC
chr17	3101952	3766546	664594	WSC
chr17	3944180	5759109	1814929	WSC
chr17	5808341	7680854	1872513	WSC
chr17	7699969	8430494	730525	WSC
chr17	9285367	9960666	675299	WSC
chr17	13925757	14524468	598711	WSC
chr17	15399288	16280876	881588	WSC
chr17	16452495	17003036	550541	WSC
chr17	17750043	18989988	1239945	WSC
chr17	19533461	20090939	557478	WSC
chr17	20287023	21126684	839661	WSC
chr17	21199690	22878726	1679036	WSC
chr17	22969547	23477094	507547	WSC
chr17	23744585	24621196	876611	WSC
chr17	25405683	26025426	619743	WSC
chr17	26125215	26729353	604138	WSC
chr17	26793994	27420173	626179	WSC
chr17	27732351	29523496	1791145	WSC
chr17	29777318	31381673	1604355	WSC
chr17	32598145	33387669	789524	WSC
chr17	34707481	35637592	930111	WSC
chr17	36056925	37719092	1662167	WSC
chr17	38770779	39574742	803963	WSC
chr17	39758807	40839317	1080510	WSC
chr17	41057883	41584901	527018	WSC
chr17	41660772	42449367	788595	WSC
chr17	43079778	43598699	518921	WSC
chr17	43676916	45267485	1590569	WSC
chr17	45705262	49928675	4223413	WSC
chr17	50017001	50696256	679255	WSC
chr17	52702955	55864167	3161212	WSC
chr17	55909650	56920392	1010742	WSC
chr17	58893681	59673532	779851	WSC
chr17	59835473	61503563	1668090	WSC
chr17	62223385	62792401	569016	WSC
chr17	63930681	65791928	1861247	WSC
chr17	66163256	66883721	720465	WSC
chr17	67072626	67904695	832069	WSC
chr17	69322437	70324766	1002329	WSC
chr17	70580941	71465698	884757	WSC
chr17	73599986	74425555	825569	WSC
chr17	74449385	75132928	683543	WSC
chr18	757005	5743327	4986322	WSC
chr18	9356874	10931741	1574867	WSC
chr18	11284664	12491673	1207009	WSC
chr18	12640301	15495237	2854936	WSC
chr18	16716860	18870928	2154068	WSC
chr18	21073635	50870670	29797035	WSC
chr18	51118943	57285255	6166312	WSC
chr18	60756196	61430317	674121	WSC
chr18	63366541	64129198	762657	WSC
chr18	65261362	65999195	737833	WSC
chr19	81083	1611380	1530297	WSC
chr19	2008515	4415894	2407379	WSC
chr19	4954250	5613786	659536	WSC
chr19	6231855	7073678	841823	WSC
chr19	10629034	12528971	1899937	WSC
chr19	12600200	19795016	7194816	WSC
chr19	19956112	30674477	10718365	WSC
chr19	30927024	32113206	1186182	WSC
chr19	32480387	37075311	4594924	WSC
chr19	39288584	41467325	2178741	WSC
chr19	42325351	42857027	531676	WSC
chr19	43128319	44033310	904991	WSC
chr19	44118802	45952849	1834047	WSC
chr19	46250599	49171509	2920910	WSC
chr19	49559687	50088955	529268	WSC
chr19	50206563	53424462	3217899	WSC
chr19	56370648	56968277	597629	WSC
chr19	57026044	57708681	682637	WSC
chr19	59377733	60044907	667174	WSC
chr19	62621446	64044783	1423337	WSC
chr20	49079	4053124	4004045	WSC
chr20	5310701	5956769	646068	WSC
chr20	8239528	10868937	2629409	WSC
chr20	11401692	12096971	695279	WSC
chr20	12969147	14818855	1849708	WSC
chr20	14879403	17577371	2697968	WSC
chr20	21024638	21701596	676958	WSC
chr20	21854120	22569219	715099	WSC
chr20	22729606	24569133	1839527	WSC
chr20	24685792	25613313	927521	WSC
chr20	26649918	27287211	637293	WSC
chr20	28471687	29018997	547310	WSC
chr20	29345601	30319937	974336	WSC
chr20	30450484	31646903	1196419	WSC
chr20	32057504	32904866	847362	WSC
chr20	34214901	35578042	1363141	WSC
chr20	36334708	38360674	2025966	WSC
chr20	38956615	39551065	594450	WSC
chr20	40117127	41460597	1343470	WSC
chr20	42182769	42865174	682405	WSC
chr20	44141275	45607197	1465922	WSC
chr20	45966446	46704444	737998	WSC
chr20	47487123	49102653	1615530	WSC
chr20	49859323	50730264	870941	WSC
chr20	51372749	52033946	661197	WSC
chr20	52307475	53798275	1490800	WSC
chr20	53906202	55869974	1963772	WSC
chr20	56077932	57109303	1031371	WSC
chr20	57124397	57638807	514410	WSC
chr20	58555348	59406113	850765	WSC
chr20	59451280	60173629	722349	WSC
chr20	60766150	61270969	504819	WSC
chr20	62537847	63708551	1170704	WSC
chr20	64486328	65246291	759963	WSC
chr20	65761846	71992748	6230902	WSC
chr21	5191	1313576	1308385	WSC
chr21	2078851	54226880	52148029	WSC
chr21	54673135	57563775	2890640	WSC
chr21	57632259	59275661	1643402	WSC
chr21	59291824	59867846	576022	WSC
chr21	59873767	63923187	4049420	WSC
chr21	64770402	65621943	851541	WSC
chr21	66494904	67467826	972922	WSC
chr21	68475709	71573501	3097792	WSC
chr22	92533	4546498	4453965	WSC
chr22	6002731	7435702	1432971	WSC
chr22	9077226	9614014	536788	WSC
chr22	10183916	11982489	1798573	WSC
chr22	12770863	39722466	26951603	WSC
chr22	40075584	61379134	21303550	WSC
chr23	10121	10287885	10277764	WSC
chr23	10315917	14065621	3749704	WSC
chr23	16819829	17408804	588975	WSC
chr23	17497960	18028580	530620	WSC
chr23	18230734	19248143	1017409	WSC
chr23	29464782	30049596	584814	WSC
chr23	30613454	31995878	1382424	WSC
chr23	32232358	32935769	703411	WSC
chr23	34301503	35112158	810655	WSC
chr23	35412682	40984180	5571498	WSC
chr23	41792001	42360716	568715	WSC
chr23	44807544	45331982	524438	WSC
chr23	47782892	48449054	666162	WSC
chr23	50215820	52258805	2042985	WSC
chr24	309736	11337400	11027664	WSC
chr24	11441297	28185779	16744482	WSC
chr24	28302591	28883507	580916	WSC
chr24	31266784	31768500	501716	WSC
chr24	33288025	33803924	515899	WSC
chr24	34114608	35406559	1291951	WSC
chr24	35849350	36501617	652267	WSC
chr24	36518198	37542074	1023876	WSC
chr24	38248975	40411302	2162327	WSC
chr24	40629115	41176171	547056	WSC
chr24	42921681	44547547	1625866	WSC
chr24	46136307	46716713	580406	WSC
chr24	46777003	47493814	716811	WSC
chr24	47721621	48476376	754755	WSC
chr24	48739891	51181926	2442035	WSC
chr24	51961637	56521722	4560085	WSC
chr24	57050135	57763079	712944	WSC
chr24	58145322	60547320	2401998	WSC
chr24	60794531	61957770	1163239	WSC
chr24	62021668	62643699	622031	WSC
chr25	25945	6325283	6299338	WSC
chr25	6818536	7354782	536246	WSC
chr25	8272291	25655915	17383624	WSC
chr25	25748618	26748779	1000161	WSC
chr25	27562136	29909019	2346883	WSC
chr25	30385031	31507426	1122395	WSC
chr25	32474258	33585258	1111000	WSC
chr25	34067029	34638111	571082	WSC
chr25	36540906	37121234	580328	WSC
chr25	37180827	37681484	500657	WSC
chr25	37926376	42845682	4919306	WSC
chr26	930863	1555427	624564	WSC
chr26	1851499	3610273	1758774	WSC
chr26	3948717	4900196	951479	WSC
chr26	5006481	5572185	565704	WSC
chr26	5763979	6656881	892902	WSC
chr26	9806216	10380464	574248	WSC
chr26	10960697	11468667	507970	WSC
chr26	12885999	14437371	1551372	WSC
chr26	15377059	16287928	910869	WSC
chr26	16671571	17223472	551901	WSC
chr26	18185805	18963294	777489	WSC
chr26	19277346	20550366	1273020	WSC
chr26	20918945	23053648	2134703	WSC
chr26	24640710	26369697	1728987	WSC
chr26	26631790	27317513	685723	WSC
chr26	27756172	29884433	2128261	WSC
chr26	31239747	32837481	1597734	WSC
chr26	33561494	34228898	667404	WSC
chr26	35489936	35995630	505694	WSC
chr26	37731416	38237801	506385	WSC
chr26	38396975	40644131	2247156	WSC
chr26	41717212	42643800	926588	WSC
chr26	42724928	43600829	875901	WSC
chr26	44527833	45297386	769553	WSC
chr26	45490175	46296802	806627	WSC
chr26	49009913	49987393	977480	WSC
chr27	291857	1205607	913750	WSC
chr27	3001111	5128900	2127789	WSC
chr27	6189168	12127457	5938289	WSC
chr27	12147877	28452999	16305122	WSC
chr27	28948876	37557668	8608792	WSC
chr27	37657885	45402893	7745008	WSC
chr28	421477	1757250	1335773	WSC
chr28	1922407	2893694	971287	WSC
chr28	5595629	6117694	522065	WSC
chr28	6311312	6820522	509210	WSC
chr28	6980871	7594862	613991	WSC
chr28	8747848	9845848	1098000	WSC
chr28	11614207	13073862	1459655	WSC
chr28	13374696	13913243	538547	WSC
chr28	14451072	15123970	672898	WSC
chr28	15812621	16703293	890672	WSC
chr28	16787869	17600137	812268	WSC
chr28	17907034	20503604	2596570	WSC
chr28	20758112	21504904	746792	WSC
chr28	25141451	25781297	639846	WSC
chr28	28295849	29399834	1103985	WSC
chr28	30454744	31390453	935709	WSC
chr28	31623492	32208068	584576	WSC
chr28	34174689	34842266	667577	WSC
chr28	34930424	36957467	2027043	WSC
chr28	37289552	38361861	1072309	WSC
chr28	39772736	40351981	579245	WSC
chr28	41678152	42366267	688115	WSC
chr28	43352446	45238229	1885783	WSC
chr29	482750	1423442	940692	WSC
chr29	1656507	2336037	679530	WSC
chr29	3814633	5440022	1625389	WSC
chr29	5970326	6579331	609005	WSC
chr29	6741688	8739803	1998115	WSC
chr29	8873306	10812064	1938758	WSC
chr29	11606650	14394163	2787513	WSC
chr29	14531523	29844209	15312686	WSC
chr29	32247073	33170858	923785	WSC
chr29	33433250	34271801	838551	WSC
chr29	34461880	35267298	805418	WSC
chr29	36589555	37111369	521814	WSC
chr29	38251299	41502368	3251069	WSC
chr29	41546025	42604829	1058804	WSC
chr29	43098226	43739517	641291	WSC
chr29	44502548	47085637	2583089	WSC
chr29	47315563	49087298	1771735	WSC
chr29	49902907	50959854	1056947	WSC
			1956594600

## Sheet: ztc-roh-r
CHR	START	END	LEN	BREED	(ROH Region generated within ZTC)
chr1	16947	5483788	5466841	ZTC
chr1	6933950	8472140	1538190	ZTC
chr1	9824076	10617341	793265	ZTC
chr1	11457133	13769053	2311920	ZTC
chr1	13931533	14483440	551907	ZTC
chr1	15348236	16117109	768873	ZTC
chr1	16172051	16767098	595047	ZTC
chr1	19812929	20993584	1180655	ZTC
chr1	21277272	22809334	1532062	ZTC
chr1	23331492	24265329	933837	ZTC
chr1	25840085	26602009	761924	ZTC
chr1	27283062	28175053	891991	ZTC
chr1	29489806	29995440	505634	ZTC
chr1	30113528	32686007	2572479	ZTC
chr1	33487311	34742468	1255157	ZTC
chr1	37175584	38455373	1279789	ZTC
chr1	38788944	39584716	795772	ZTC
chr1	39640707	40166790	526083	ZTC
chr1	41269661	44509882	3240221	ZTC
chr1	45111726	60630342	15518616	ZTC
chr1	60661788	64543639	3881851	ZTC
chr1	65082461	66266249	1183788	ZTC
chr1	66568774	67909755	1340981	ZTC
chr1	68944405	71130308	2185903	ZTC
chr1	71145987	73221860	2075873	ZTC
chr1	74139051	74657338	518287	ZTC
chr1	75694924	76469017	774093	ZTC
chr1	76640536	77348396	707860	ZTC
chr1	82311685	83172475	860790	ZTC
chr1	83364235	84833244	1469009	ZTC
chr1	86053510	87741232	1687722	ZTC
chr1	87788285	88319436	531151	ZTC
chr1	88351669	89022109	670440	ZTC
chr1	90913017	92351883	1438866	ZTC
chr1	92540667	93575089	1034422	ZTC
chr1	93859985	94454932	594947	ZTC
chr1	94588771	95118143	529372	ZTC
chr1	95191432	97203257	2011825	ZTC
chr1	99807655	100950623	1142968	ZTC
chr1	102477974	103036851	558877	ZTC
chr1	103327392	105801122	2473730	ZTC
chr1	107575027	109666905	2091878	ZTC
chr1	109899723	111408351	1508628	ZTC
chr1	111970041	114098122	2128081	ZTC
chr1	115394522	116085168	690646	ZTC
chr1	116482448	117340209	857761	ZTC
chr1	117412899	118303727	890828	ZTC
chr1	118400163	119544478	1144315	ZTC
chr1	121463177	122038583	575406	ZTC
chr1	122666654	124573797	1907143	ZTC
chr1	127472563	128143903	671340	ZTC
chr1	129378228	130008165	629937	ZTC
chr1	130033304	130568691	535387	ZTC
chr1	132123301	133406198	1282897	ZTC
chr1	133461679	134795329	1333650	ZTC
chr1	134904819	135407820	503001	ZTC
chr1	136685522	137290543	605021	ZTC
chr1	139065743	140356386	1290643	ZTC
chr1	140572239	141351312	779073	ZTC
chr1	150319528	151865177	1545649	ZTC
chr1	153550916	154071959	521043	ZTC
chr1	154853461	155367316	513855	ZTC
chr1	155550677	156701376	1150699	ZTC
chr1	157181902	158161585	979683	ZTC
chr2	174818	737803	562985	ZTC
chr2	1827355	3830957	2003602	ZTC
chr2	3850233	5297325	1447092	ZTC
chr2	9736463	10882300	1145837	ZTC
chr2	12201336	12992697	791361	ZTC
chr2	13360476	15096352	1735876	ZTC
chr2	15239411	51709496	36470085	ZTC
chr2	53506329	55500552	1994223	ZTC
chr2	55541962	57753227	2211265	ZTC
chr2	58706381	59279882	573501	ZTC
chr2	61278474	65031932	3753458	ZTC
chr2	65254419	66649528	1395109	ZTC
chr2	67700266	68615345	915079	ZTC
chr2	70260766	71710397	1449631	ZTC
chr2	71765554	72691089	925535	ZTC
chr2	72693333	74025452	1332119	ZTC
chr2	75351702	76914445	1562743	ZTC
chr2	77025995	78292813	1266818	ZTC
chr2	78516452	79141903	625451	ZTC
chr2	79375956	79887231	511275	ZTC
chr2	79966443	80675917	709474	ZTC
chr2	81214758	84353964	3139206	ZTC
chr2	85115294	85692320	577026	ZTC
chr2	86215643	87022804	807161	ZTC
chr2	89069133	89621330	552197	ZTC
chr2	90168039	90734138	566099	ZTC
chr2	90907986	93029398	2121412	ZTC
chr2	93466062	94165337	699275	ZTC
chr2	94551651	95452874	901223	ZTC
chr2	95844135	96730092	885957	ZTC
chr2	96961746	98220506	1258760	ZTC
chr2	98394971	100251293	1856322	ZTC
chr2	101728184	103563376	1835192	ZTC
chr2	106162020	106924044	762024	ZTC
chr2	106959850	107762293	802443	ZTC
chr2	107965377	108651625	686248	ZTC
chr2	111377133	112657981	1280848	ZTC
chr2	114750925	116067311	1316386	ZTC
chr2	118591144	119861456	1270312	ZTC
chr2	120399864	121176271	776407	ZTC
chr2	125245355	127488668	2243313	ZTC
chr2	130981359	136776410	5795051	ZTC
chr3	530842	1093993	563151	ZTC
chr3	1095416	54358998	53263582	ZTC
chr3	54541000	82701810	28160810	ZTC
chr3	82926254	103881651	20955397	ZTC
chr3	104903388	105423051	519663	ZTC
chr3	109699826	110209219	509393	ZTC
chr3	110562783	111279657	716874	ZTC
chr3	111852668	112518124	665456	ZTC
chr3	113262559	114497069	1234510	ZTC
chr3	117878022	118470387	592365	ZTC
chr3	118864582	119473539	608957	ZTC
chr3	119501959	121408443	1906484	ZTC
chr4	1062	804231	803169	ZTC
chr4	994681	1999352	1004671	ZTC
chr4	3515956	4445847	929891	ZTC
chr4	5045630	5620212	574582	ZTC
chr4	6681117	7543905	862788	ZTC
chr4	7669014	8219621	550607	ZTC
chr4	10292926	11532267	1239341	ZTC
chr4	11732308	13061952	1329644	ZTC
chr4	13669140	14728389	1059249	ZTC
chr4	14845593	15477507	631914	ZTC
chr4	17828298	21940182	4111884	ZTC
chr4	23718670	24269490	550820	ZTC
chr4	26180104	29561519	3381415	ZTC
chr4	30324520	32009029	1684509	ZTC
chr4	32073062	32768589	695527	ZTC
chr4	33528633	34661611	1132978	ZTC
chr4	34921557	36423073	1501516	ZTC
chr4	36615501	37859463	1243962	ZTC
chr4	38747008	39648746	901738	ZTC
chr4	40079733	41030457	950724	ZTC
chr4	42348019	47110261	4762242	ZTC
chr4	48161442	49022964	861522	ZTC
chr4	49172125	50632060	1459935	ZTC
chr4	51169560	53396796	2227236	ZTC
chr4	53767441	57510827	3743386	ZTC
chr4	57617021	58216180	599159	ZTC
chr4	58872281	60175832	1303551	ZTC
chr4	60229569	61729628	1500059	ZTC
chr4	62325391	64743752	2418361	ZTC
chr4	65508427	87312988	21804561	ZTC
chr4	87396197	87905914	509717	ZTC
chr4	88240693	88828397	587704	ZTC
chr4	89013119	89861041	847922	ZTC
chr4	90709087	91931451	1222364	ZTC
chr4	92285994	92842991	556997	ZTC
chr4	93597758	94145316	547558	ZTC
chr4	97252959	97962555	709596	ZTC
chr4	98996207	100428978	1432771	ZTC
chr4	102261340	103358379	1097039	ZTC
chr4	103501337	104073283	571946	ZTC
chr4	105614414	106198228	583814	ZTC
chr4	106497211	107142816	645605	ZTC
chr4	108490273	109608522	1118249	ZTC
chr4	111101754	113889320	2787566	ZTC
chr4	113998633	120635950	6637317	ZTC
chr5	10143	10173093	10162950	ZTC
chr5	12960402	13479976	519574	ZTC
chr5	15646228	16163636	517408	ZTC
chr5	16524972	17181218	656246	ZTC
chr5	18130226	18774570	644344	ZTC
chr5	19869402	20444036	574634	ZTC
chr5	23125752	23722487	596735	ZTC
chr5	23871086	35951899	12080813	ZTC
chr5	36309457	36967535	658078	ZTC
chr5	38241551	38884608	643057	ZTC
chr5	39253567	47059393	7805826	ZTC
chr5	47528891	48169343	640452	ZTC
chr5	48638096	49669851	1031755	ZTC
chr5	49987641	50522996	535355	ZTC
chr5	51059426	52249541	1190115	ZTC
chr5	52468635	53158158	689523	ZTC
chr5	53994113	54705842	711729	ZTC
chr5	55003724	58961352	3957628	ZTC
chr5	59581140	60690239	1109099	ZTC
chr5	60836088	62869393	2033305	ZTC
chr5	63371723	64063477	691754	ZTC
chr5	66556673	70842394	4285721	ZTC
chr5	71029221	71917620	888399	ZTC
chr5	72435845	75606696	3170851	ZTC
chr5	76013694	80254307	4240613	ZTC
chr5	80458550	82279994	1821444	ZTC
chr5	83165869	87078386	3912517	ZTC
chr5	87429950	89350767	1920817	ZTC
chr5	89864577	91408594	1544017	ZTC
chr5	91501883	92022605	520722	ZTC
chr5	92712191	93548076	835885	ZTC
chr5	96411701	96939731	528030	ZTC
chr5	97117046	99577125	2460079	ZTC
chr5	99797625	102354223	2556598	ZTC
chr5	103454169	114105488	10651319	ZTC
chr5	114242765	117257762	3014997	ZTC
chr5	117648683	121179132	3530449	ZTC
chr6	31280	4403141	4371861	ZTC
chr6	4530450	5298300	767850	ZTC
chr6	6648304	17915133	11266829	ZTC
chr6	18018130	102478244	84460114	ZTC
chr6	103513369	106492484	2979115	ZTC
chr6	107226403	109719477	2493074	ZTC
chr6	109868839	111015303	1146464	ZTC
chr6	111025056	115705848	4680792	ZTC
chr6	117439794	117972454	532660	ZTC
chr7	33543	6065973	6032430	ZTC
chr7	9020607	9776185	755578	ZTC
chr7	12407493	12960577	553084	ZTC
chr7	13331694	14082777	751083	ZTC
chr7	14668293	15199704	531411	ZTC
chr7	16325293	17024713	699420	ZTC
chr7	17767458	19739162	1971704	ZTC
chr7	20726455	21300369	573914	ZTC
chr7	21405782	22007945	602163	ZTC
chr7	22174027	23297318	1123291	ZTC
chr7	23768331	24402317	633986	ZTC
chr7	24513904	25274362	760458	ZTC
chr7	25658529	26172701	514172	ZTC
chr7	32802828	33463735	660907	ZTC
chr7	34690658	35579301	888643	ZTC
chr7	35807666	36337661	529995	ZTC
chr7	37435750	38250290	814540	ZTC
chr7	39391526	40144182	752656	ZTC
chr7	40891124	43638931	2747807	ZTC
chr7	44449912	45948544	1498632	ZTC
chr7	46671660	48174727	1503067	ZTC
chr7	48199185	48710986	511801	ZTC
chr7	48729156	79119815	30390659	ZTC
chr7	79270244	80215744	945500	ZTC
chr7	80268900	91609693	11340793	ZTC
chr7	93962173	94666115	703942	ZTC
chr7	95325347	96639577	1314230	ZTC
chr7	97606671	98222585	615914	ZTC
chr7	98909078	105815357	6906279	ZTC
chr7	105935078	112628884	6693806	ZTC
chr8	20855	56712926	56692071	ZTC
chr8	56872985	64918991	8046006	ZTC
chr8	67916411	69515645	1599234	ZTC
chr8	69850659	70719870	869211	ZTC
chr8	71780205	72980858	1200653	ZTC
chr8	75911200	77248050	1336850	ZTC
chr8	78055295	78738848	683553	ZTC
chr8	78784531	79412088	627557	ZTC
chr8	80031750	81947973	1916223	ZTC
chr8	82684645	89042780	6358135	ZTC
chr8	89109601	89724705	615104	ZTC
chr8	92278997	93182792	903795	ZTC
chr8	93517754	94046254	528500	ZTC
chr8	94929915	95506782	576867	ZTC
chr8	95732917	96411251	678334	ZTC
chr8	107346470	107948304	601834	ZTC
chr8	108975582	110042671	1067089	ZTC
chr9	10049	1854008	1843959	ZTC
chr9	1981445	4883322	2901877	ZTC
chr9	5016168	6352290	1336122	ZTC
chr9	6697574	8123454	1425880	ZTC
chr9	10746130	12272006	1525876	ZTC
chr9	12885126	13796898	911772	ZTC
chr9	17425894	18008701	582807	ZTC
chr9	20572720	21092640	519920	ZTC
chr9	21334969	21939987	605018	ZTC
chr9	22876010	23580392	704382	ZTC
chr9	23654238	27505949	3851711	ZTC
chr9	29964482	30495281	530799	ZTC
chr9	33229219	34619774	1390555	ZTC
chr9	35097522	37044945	1947423	ZTC
chr9	37269912	38158681	888769	ZTC
chr9	39262846	40286334	1023488	ZTC
chr9	40336144	41741134	1404990	ZTC
chr9	42401185	44410111	2008926	ZTC
chr9	44633193	45274958	641765	ZTC
chr9	45355247	46881548	1526301	ZTC
chr9	47941630	48882521	940891	ZTC
chr9	49108207	50013452	905245	ZTC
chr9	50518738	51695978	1177240	ZTC
chr9	52369604	53893533	1523929	ZTC
chr9	54308698	54832703	524005	ZTC
chr9	56596804	57400964	804160	ZTC
chr9	58079045	59190061	1111016	ZTC
chr9	59402236	59995189	592953	ZTC
chr9	61135515	63644862	2509347	ZTC
chr9	63676365	64461456	785091	ZTC
chr9	64468252	65171382	703130	ZTC
chr9	65709725	66326344	616619	ZTC
chr9	66969366	67708721	739355	ZTC
chr9	70299737	70932235	632498	ZTC
chr9	73203371	73731338	527967	ZTC
chr9	74265237	85779340	11514103	ZTC
chr9	85879371	103337450	17458079	ZTC
chr9	103356216	105695468	2339252	ZTC
chr10	18238	6094803	6076565	ZTC
chr10	6448896	7010502	561606	ZTC
chr10	8848827	9586595	737768	ZTC
chr10	13078614	13624077	545463	ZTC
chr10	13870755	14562182	691427	ZTC
chr10	17162175	17790235	628060	ZTC
chr10	18559885	19622721	1062836	ZTC
chr10	19891232	20713765	822533	ZTC
chr10	21191822	22345098	1153276	ZTC
chr10	26145335	28704158	2558823	ZTC
chr10	30142035	30681208	539173	ZTC
chr10	30747708	31805034	1057326	ZTC
chr10	31890418	32476896	586478	ZTC
chr10	33042660	33712080	669420	ZTC
chr10	35149661	38609156	3459495	ZTC
chr10	38656134	41910969	3254835	ZTC
chr10	42588095	43309334	721239	ZTC
chr10	47787310	48552674	765364	ZTC
chr10	48577235	49084631	507396	ZTC
chr10	49213076	77203985	27990909	ZTC
chr10	77799283	91442409	13643126	ZTC
chr10	93128066	93655636	527570	ZTC
chr10	94141223	95385839	1244616	ZTC
chr10	96970382	97655026	684644	ZTC
chr10	102783257	103345296	562039	ZTC
chr11	35180	1614571	1579391	ZTC
chr11	2730469	3354538	624069	ZTC
chr11	4113173	4724221	611048	ZTC
chr11	8088006	107282960	99194954	ZTC
chr12	6351	1431995	1425644	ZTC
chr12	2053004	2580895	527891	ZTC
chr12	8093132	8661109	567977	ZTC
chr12	8975528	32020724	23045196	ZTC
chr12	32145663	34427165	2281502	ZTC
chr12	35240218	40428390	5188172	ZTC
chr12	41286628	45293016	4006388	ZTC
chr12	46950862	48210101	1259239	ZTC
chr12	49073384	50655681	1582297	ZTC
chr12	51816042	69078903	17262861	ZTC
chr12	69331231	70047682	716451	ZTC
chr12	76747168	77318367	571199	ZTC
chr12	77808223	91131021	13322798	ZTC
chr13	313308	1773660	1460352	ZTC
chr13	1792290	2960934	1168644	ZTC
chr13	5734402	6374884	640482	ZTC
chr13	7546707	8129185	582478	ZTC
chr13	8930797	9433276	502479	ZTC
chr13	9984000	10574919	590919	ZTC
chr13	11869055	12580396	711341	ZTC
chr13	12976874	41560072	28583198	ZTC
chr13	42044109	42940726	896617	ZTC
chr13	43716334	44415593	699259	ZTC
chr13	44576645	45248567	671922	ZTC
chr13	45900927	56473465	10572538	ZTC
chr13	56548020	62581970	6033950	ZTC
chr13	66992246	67888763	896517	ZTC
chr13	71327708	71885735	558027	ZTC
chr13	73773393	74805776	1032383	ZTC
chr13	75020929	76119451	1098522	ZTC
chr13	77008679	84229982	7221303	ZTC
chr14	1118964	14491250	13372286	ZTC
chr14	15423765	17057067	1633302	ZTC
chr14	17491638	18094023	602385	ZTC
chr14	20808500	21343649	535149	ZTC
chr14	21442069	21956556	514487	ZTC
chr14	21959810	22528268	568458	ZTC
chr14	23393473	23929089	535616	ZTC
chr14	24939285	25501417	562132	ZTC
chr14	26322528	27234245	911717	ZTC
chr14	27530649	28367531	836882	ZTC
chr14	31549241	32176423	627182	ZTC
chr14	32473148	33933894	1460746	ZTC
chr14	34779149	35387790	608641	ZTC
chr14	35957356	37807198	1849842	ZTC
chr14	37873366	74396936	36523570	ZTC
chr14	74416126	75763240	1347114	ZTC
chr14	76475665	77284832	809167	ZTC
chr14	78761666	79852703	1091037	ZTC
chr14	82558702	83270040	711338	ZTC
chr14	83866724	84628243	761519	ZTC
chr15	504608	1044595	539987	ZTC
chr15	1262343	3505732	2243389	ZTC
chr15	4406505	4909464	502959	ZTC
chr15	5204916	5932208	727292	ZTC
chr15	8495973	9557993	1062020	ZTC
chr15	9888631	13584081	3695450	ZTC
chr15	15938837	16866118	927281	ZTC
chr15	17826134	18460206	634072	ZTC
chr15	19145565	20569450	1423885	ZTC
chr15	20756591	22582566	1825975	ZTC
chr15	23347510	24007873	660363	ZTC
chr15	27354231	27905804	551573	ZTC
chr15	27938668	28626188	687520	ZTC
chr15	29644002	31011805	1367803	ZTC
chr15	32273490	32834594	561104	ZTC
chr15	34545206	35093051	547845	ZTC
chr15	35664204	36514014	849810	ZTC
chr15	38543998	39108569	564571	ZTC
chr15	39927731	40833988	906257	ZTC
chr15	40864631	43613588	2748957	ZTC
chr15	44740156	46477658	1737502	ZTC
chr15	46596723	47176194	579471	ZTC
chr15	47805107	48531134	726027	ZTC
chr15	48684992	51091149	2406157	ZTC
chr15	51784581	53199652	1415071	ZTC
chr15	56302387	57779736	1477349	ZTC
chr15	59406148	59924593	518445	ZTC
chr15	62288392	63512031	1223639	ZTC
chr15	63881946	64624051	742105	ZTC
chr15	65993357	66951245	957888	ZTC
chr15	68018955	69097946	1078991	ZTC
chr15	69930274	71620679	1690405	ZTC
chr15	76545424	77069662	524238	ZTC
chr15	77086529	77788979	702450	ZTC
chr15	79011351	80395781	1384430	ZTC
chr15	80573351	81779693	1206342	ZTC
chr15	83852224	85272311	1420087	ZTC
chr16	35920	773860	737940	ZTC
chr16	1882578	4141592	2259014	ZTC
chr16	4376974	6809499	2432525	ZTC
chr16	7546190	11383386	3837196	ZTC
chr16	11388566	11914844	526278	ZTC
chr16	12066754	13490967	1424213	ZTC
chr16	13727074	14475732	748658	ZTC
chr16	22659885	23254786	594901	ZTC
chr16	23268022	24898036	1630014	ZTC
chr16	27024889	29180164	2155275	ZTC
chr16	29455113	29987899	532786	ZTC
chr16	31022695	31763477	740782	ZTC
chr16	33652841	34931427	1278586	ZTC
chr16	35634059	36205465	571406	ZTC
chr16	37464206	38003170	538964	ZTC
chr16	38617502	39384315	766813	ZTC
chr16	39665952	41017142	1351190	ZTC
chr16	41664706	42522830	858124	ZTC
chr16	43679341	44891906	1212565	ZTC
chr16	45259873	46470003	1210130	ZTC
chr16	47131792	47992478	860686	ZTC
chr16	50633902	54035129	3401227	ZTC
chr16	54722854	55861208	1138354	ZTC
chr16	56044840	57741211	1696371	ZTC
chr16	58947324	60844915	1897591	ZTC
chr16	61542921	62795468	1252547	ZTC
chr16	62898645	63664554	765909	ZTC
chr16	64726807	65241344	514537	ZTC
chr16	65243730	65831267	587537	ZTC
chr16	66063888	81720984	15657096	ZTC
chr17	2892	2106650	2103758	ZTC
chr17	2989560	4194197	1204637	ZTC
chr17	4682553	5469648	787095	ZTC
chr17	6435557	7823342	1387785	ZTC
chr17	8000696	8798161	797465	ZTC
chr17	11316519	17977438	6660919	ZTC
chr17	18252018	19022191	770173	ZTC
chr17	22106196	24697943	2591747	ZTC
chr17	25561450	26824627	1263177	ZTC
chr17	27409563	28327619	918056	ZTC
chr17	29941047	32574294	2633247	ZTC
chr17	34057200	35637592	1580392	ZTC
chr17	36056925	38005199	1948274	ZTC
chr17	38699051	39666826	967775	ZTC
chr17	39894314	41119138	1224824	ZTC
chr17	42682418	43634265	951847	ZTC
chr17	45493766	46295228	801462	ZTC
chr17	46485410	47336665	851255	ZTC
chr17	57251180	58261532	1010352	ZTC
chr17	58638921	59570096	931175	ZTC
chr17	59819901	60573094	753193	ZTC
chr17	62290698	63230318	939620	ZTC
chr17	63713572	65407636	1694064	ZTC
chr17	65487084	66067263	580179	ZTC
chr17	67095535	68045776	950241	ZTC
chr17	68062029	72808655	4746626	ZTC
chr17	72941663	75148791	2207128	ZTC
chr18	1222959	1730833	507874	ZTC
chr18	2250000	3002406	752406	ZTC
chr18	3883450	4566220	682770	ZTC
chr18	10012470	13372279	3359809	ZTC
chr18	13758135	15931700	2173565	ZTC
chr18	16718902	17544521	825619	ZTC
chr18	21067423	22183226	1115803	ZTC
chr18	24088881	25147008	1058127	ZTC
chr18	25836082	26721483	885401	ZTC
chr18	28145356	29136372	991016	ZTC
chr18	29339969	29886430	546461	ZTC
chr18	31675420	32334434	659014	ZTC
chr18	34687972	35921254	1233282	ZTC
chr18	36769869	37448917	679048	ZTC
chr18	37898723	50870670	12971947	ZTC
chr18	51118943	57603132	6484189	ZTC
chr18	57735853	61430317	3694464	ZTC
chr18	61481204	63172836	1691632	ZTC
chr18	63357772	65999195	2641423	ZTC
chr19	81083	19795016	19713933	ZTC
chr19	19956112	25667539	5711427	ZTC
chr19	26580096	29272354	2692258	ZTC
chr19	32813375	34306889	1493514	ZTC
chr19	34797396	36855208	2057812	ZTC
chr19	38541472	39964826	1423354	ZTC
chr19	40145300	41776221	1630921	ZTC
chr19	42318013	42850688	532675	ZTC
chr19	45077793	46257451	1179658	ZTC
chr19	46580893	47715912	1135019	ZTC
chr19	50816824	52738704	1921880	ZTC
chr19	52950677	62843068	9892391	ZTC
chr19	63299735	64044783	745048	ZTC
chr20	49079	729157	680078	ZTC
chr20	1449599	2424995	975396	ZTC
chr20	3215253	4205037	989784	ZTC
chr20	5587136	6206683	619547	ZTC
chr20	6845273	7372990	527717	ZTC
chr20	9077733	10769304	1691571	ZTC
chr20	11439729	11947998	508269	ZTC
chr20	13235496	15372762	2137266	ZTC
chr20	15898689	16722219	823530	ZTC
chr20	18287408	18843339	555931	ZTC
chr20	23190480	23974096	783616	ZTC
chr20	26858003	27748175	890172	ZTC
chr20	30392449	31281084	888635	ZTC
chr20	32223776	32889936	666160	ZTC
chr20	34246116	34800148	554032	ZTC
chr20	35624623	36267187	642564	ZTC
chr20	36428852	38247561	1818709	ZTC
chr20	38360674	38899411	538737	ZTC
chr20	39767917	41749751	1981834	ZTC
chr20	42944435	44710189	1765754	ZTC
chr20	45278575	45914492	635917	ZTC
chr20	46544173	49793163	3248990	ZTC
chr20	49975930	51625157	1649227	ZTC
chr20	51665825	52717407	1051582	ZTC
chr20	53176581	54806565	1629984	ZTC
chr20	55173184	57336010	2162826	ZTC
chr20	60176457	61802831	1626374	ZTC
chr20	62709306	63356077	646771	ZTC
chr20	65666256	66246420	580164	ZTC
chr20	67070028	68470868	1400840	ZTC
chr20	68551137	69134549	583412	ZTC
chr20	70032050	70671836	639786	ZTC
chr20	70689326	71992748	1303422	ZTC
chr21	5191	1313576	1308385	ZTC
chr21	2078851	13240041	11161190	ZTC
chr21	13337574	30992304	17654730	ZTC
chr21	31031265	33175019	2143754	ZTC
chr21	34754650	35560852	806202	ZTC
chr21	35578015	51291753	15713738	ZTC
chr21	51308208	55769134	4460926	ZTC
chr21	55810319	59819908	4009589	ZTC
chr21	60093777	69070226	8976449	ZTC
chr21	69606936	70445544	838608	ZTC
chr22	92533	8026022	7933489	ZTC
chr22	8919457	9532893	613436	ZTC
chr22	10176756	10956053	779297	ZTC
chr22	11649096	12176489	527393	ZTC
chr22	16628295	17470753	842458	ZTC
chr22	18234582	18780950	546368	ZTC
chr22	19952965	21093879	1140914	ZTC
chr22	22033915	24357935	2324020	ZTC
chr22	26468623	27573540	1104917	ZTC
chr22	28594240	29412486	818246	ZTC
chr22	29419082	30873544	1454462	ZTC
chr22	32275188	32849608	574420	ZTC
chr22	33753329	34426432	673103	ZTC
chr22	34565412	35738579	1173167	ZTC
chr22	36599559	37120198	520639	ZTC
chr22	37991856	38633492	641636	ZTC
chr22	40522446	41390813	868367	ZTC
chr22	42618949	46590938	3971989	ZTC
chr22	46767764	47304304	536540	ZTC
chr22	48020065	49211448	1191383	ZTC
chr22	49694476	54263555	4569079	ZTC
chr22	54393627	54924426	530799	ZTC
chr22	56306337	56910210	603873	ZTC
chr22	57735113	58347597	612484	ZTC
chr22	59051932	61379134	2327202	ZTC
chr23	10121	1804572	1794451	ZTC
chr23	1809978	2599583	789605	ZTC
chr23	3583437	12900723	9317286	ZTC
chr23	14379506	14898359	518853	ZTC
chr23	14909704	15931180	1021476	ZTC
chr23	16081311	16649675	568364	ZTC
chr23	16695257	17208276	513019	ZTC
chr23	18204083	19096800	892717	ZTC
chr23	28915085	31290379	2375294	ZTC
chr23	40491106	41580344	1089238	ZTC
chr23	42732076	52258805	9526729	ZTC
chr24	309736	12866957	12557221	ZTC
chr24	13153708	27056486	13902778	ZTC
chr24	27076885	38274051	11197166	ZTC
chr24	39655048	40178897	523849	ZTC
chr24	41692593	42689753	997160	ZTC
chr24	42941191	45022842	2081651	ZTC
chr24	45052793	46648689	1595896	ZTC
chr24	46784270	62643699	15859429	ZTC
chr25	25945	4768983	4743038	ZTC
chr25	10216558	11060731	844173	ZTC
chr25	11547016	30269233	18722217	ZTC
chr25	30385031	32360791	1975760	ZTC
chr25	32474258	39803613	7329355	ZTC
chr25	39903301	42845682	2942381	ZTC
chr26	1100711	1650204	549493	ZTC
chr26	4213231	7397075	3183844	ZTC
chr26	9773340	10397362	624022	ZTC
chr26	12885999	13459330	573331	ZTC
chr26	14007845	14627894	620049	ZTC
chr26	18185805	19251838	1066033	ZTC
chr26	19263805	20873919	1610114	ZTC
chr26	21606683	22980086	1373403	ZTC
chr26	23866224	24479131	612907	ZTC
chr26	26733221	27315858	582637	ZTC
chr26	27624424	28154738	530314	ZTC
chr26	30556417	31166903	610486	ZTC
chr26	31364129	33544329	2180200	ZTC
chr26	35368997	36150007	781010	ZTC
chr26	37546400	38409113	862713	ZTC
chr26	38577844	39342520	764676	ZTC
chr26	40997898	42657424	1659526	ZTC
chr26	42702786	43636291	933505	ZTC
chr26	45939291	46555513	616222	ZTC
chr27	6896967	7636885	739918	ZTC
chr27	8989155	9496444	507289	ZTC
chr27	9809992	11670229	1860237	ZTC
chr27	13586164	14241951	655787	ZTC
chr27	16450889	17150989	700100	ZTC
chr27	18757209	19770944	1013735	ZTC
chr27	21309726	21837026	527300	ZTC
chr27	21953379	22505235	551856	ZTC
chr27	25875084	26647371	772287	ZTC
chr27	31808389	32544727	736338	ZTC
chr27	32710854	33539218	828364	ZTC
chr27	33672090	34319132	647042	ZTC
chr27	36280607	36854260	573653	ZTC
chr27	39457953	40069806	611853	ZTC
chr27	41062021	43438489	2376468	ZTC
chr27	44194326	45098908	904582	ZTC
chr28	5302	28783897	28778595	ZTC
chr28	29050764	29552858	502094	ZTC
chr28	30973785	31630078	656293	ZTC
chr28	34294807	35199857	905050	ZTC
chr28	35316678	36388924	1072246	ZTC
chr28	36435337	36943445	508108	ZTC
chr28	38324029	39013305	689276	ZTC
chr28	39875630	40388394	512764	ZTC
chr28	41120024	46248750	5128726	ZTC
chr29	3342250	4349885	1007635	ZTC
chr29	7869637	8410225	540588	ZTC
chr29	8538774	9371822	833048	ZTC
chr29	9819461	11085148	1265687	ZTC
chr29	12439465	13089409	649944	ZTC
chr29	15421986	15962546	540560	ZTC
chr29	20704489	22212454	1507965	ZTC
chr29	23693884	25040498	1346614	ZTC
chr29	25771875	27961130	2189255	ZTC
chr29	31409870	31934125	524255	ZTC
chr29	33831917	34401183	569266	ZTC
chr29	38150414	39819158	1668744	ZTC
chr29	39826383	51499351	11672968	ZTC
			1799933035

## Sheet: ndc-roh-r
CHR	START	END	LEN	BREED	(ROH Region generated within ZTC)
chr1	16947	6923862	6906915	NDC
chr1	6931114	8929932	1998818	NDC
chr1	9406760	14890722	5483962	NDC
chr1	15502089	18639331	3137242	NDC
chr1	19058401	22358012	3299611	NDC
chr1	23374361	25196703	1822342	NDC
chr1	25349303	26893636	1544333	NDC
chr1	26930882	33004440	6073558	NDC
chr1	33334142	35161345	1827203	NDC
chr1	35165196	36611356	1446160	NDC
chr1	36622461	43022615	6400154	NDC
chr1	43205575	45138020	1932445	NDC
chr1	45621375	56827780	11206405	NDC
chr1	57185706	57848017	662311	NDC
chr1	58113602	60666928	2553326	NDC
chr1	60676991	64328028	3651037	NDC
chr1	64468454	65016446	547992	NDC
chr1	65082461	68067942	2985481	NDC
chr1	68108517	70023746	1915229	NDC
chr1	71669390	72560409	891019	NDC
chr1	72667895	74133966	1466071	NDC
chr1	74481664	75363231	881567	NDC
chr1	75470507	76478413	1007906	NDC
chr1	76554294	77595051	1040757	NDC
chr1	79091385	85231830	6140445	NDC
chr1	85700587	87824350	2123763	NDC
chr1	87990987	88792522	801535	NDC
chr1	88894033	90813044	1919011	NDC
chr1	91750077	92533307	783230	NDC
chr1	92553104	93343094	789990	NDC
chr1	93384031	93961196	577165	NDC
chr1	94505445	95042642	537197	NDC
chr1	95188662	110714640	15525978	NDC
chr1	110795159	116275673	5480514	NDC
chr1	116626733	119744821	3118088	NDC
chr1	120261920	121415123	1153203	NDC
chr1	121424108	125080423	3656315	NDC
chr1	125195909	131903630	6707721	NDC
chr1	132037666	133013206	975540	NDC
chr1	133490015	134691411	1201396	NDC
chr1	134724611	135689292	964681	NDC
chr1	136006513	136530027	523514	NDC
chr1	136613235	138687469	2074234	NDC
chr1	138826286	141681365	2855079	NDC
chr1	142187002	143129967	942965	NDC
chr1	143184312	144186396	1002084	NDC
chr1	144405803	145024020	618217	NDC
chr1	145877915	148877557	2999642	NDC
chr1	149089835	150503440	1413605	NDC
chr1	150662377	152225015	1562638	NDC
chr1	152567785	153082034	514249	NDC
chr1	153619055	154873774	1254719	NDC
chr1	155501703	156648047	1146344	NDC
chr1	156804368	157483218	678850	NDC
chr1	157574449	158319652	745203	NDC
chr2	6889	5846945	5840056	NDC
chr2	7085143	10916290	3831147	NDC
chr2	11335747	15589770	4254023	NDC
chr2	16637893	17228515	590622	NDC
chr2	18504093	19053751	549658	NDC
chr2	19179345	20114035	934690	NDC
chr2	20381226	23042317	2661091	NDC
chr2	24474097	31082879	6608782	NDC
chr2	31158361	32456747	1298386	NDC
chr2	32557276	34561748	2004472	NDC
chr2	34608511	44117415	9508904	NDC
chr2	45269185	46522055	1252870	NDC
chr2	46640853	53315206	6674353	NDC
chr2	53454126	55086463	1632337	NDC
chr2	55098120	57936544	2838424	NDC
chr2	58282131	61336058	3053927	NDC
chr2	61389361	64392674	3003313	NDC
chr2	64429266	65436628	1007362	NDC
chr2	66950915	72930135	5979220	NDC
chr2	73219782	104825968	31606186	NDC
chr2	104979354	128220525	23241171	NDC
chr2	128229868	136776410	8546542	NDC
chr3	253655	1063781	810126	NDC
chr3	1522866	2692619	1169753	NDC
chr3	4613583	5684191	1070608	NDC
chr3	5717951	6258284	540333	NDC
chr3	8314991	9131452	816461	NDC
chr3	10463811	11323960	860149	NDC
chr3	11340668	14215443	2874775	NDC
chr3	15957673	17937300	1979627	NDC
chr3	18129605	25311952	7182347	NDC
chr3	25410443	26916746	1506303	NDC
chr3	27896780	30145106	2248326	NDC
chr3	30210327	31258523	1048196	NDC
chr3	32076326	32729112	652786	NDC
chr3	33559007	35138914	1579907	NDC
chr3	36128028	37693690	1565662	NDC
chr3	38437450	40903881	2466431	NDC
chr3	41195251	42608922	1413671	NDC
chr3	43040854	46608578	3567724	NDC
chr3	46988810	47840251	851441	NDC
chr3	48353012	49802692	1449680	NDC
chr3	49855101	54358998	4503897	NDC
chr3	54541000	69497076	14956076	NDC
chr3	69713949	70385392	671443	NDC
chr3	70638334	81154229	10515895	NDC
chr3	81204816	82701810	1496994	NDC
chr3	83017601	84444304	1426703	NDC
chr3	84546719	89897661	5350942	NDC
chr3	90656326	93760876	3104550	NDC
chr3	93840640	97876204	4035564	NDC
chr3	97980256	100248366	2268110	NDC
chr3	100452373	102581061	2128688	NDC
chr3	102761685	103285568	523883	NDC
chr3	103292506	105109678	1817172	NDC
chr3	105173273	106966577	1793304	NDC
chr3	107174633	107944352	769719	NDC
chr3	108485906	109167071	681165	NDC
chr3	110055453	111613620	1558167	NDC
chr3	112092672	112961133	868461	NDC
chr3	112971268	114085275	1114007	NDC
chr3	115818331	116321292	502961	NDC
chr3	117272867	118411515	1138648	NDC
chr3	118885727	121408443	2522716	NDC
chr4	1062	2037940	2036878	NDC
chr4	2179003	8338571	6159568	NDC
chr4	8383404	8915342	531938	NDC
chr4	10061229	13179269	3118040	NDC
chr4	14690106	15707077	1016971	NDC
chr4	16081330	16917551	836221	NDC
chr4	16935739	30443869	13508130	NDC
chr4	30557713	35868358	5310645	NDC
chr4	36407152	37291616	884464	NDC
chr4	38867415	40676444	1809029	NDC
chr4	40771212	41513231	742019	NDC
chr4	41958258	50458018	8499760	NDC
chr4	50642531	53380583	2738052	NDC
chr4	53507925	63487397	9979472	NDC
chr4	63502679	64412142	909463	NDC
chr4	64513174	65882565	1369391	NDC
chr4	65902872	66902483	999611	NDC
chr4	67001643	67910261	908618	NDC
chr4	68096387	75486062	7389675	NDC
chr4	75510001	80248031	4738030	NDC
chr4	80418755	83328087	2909332	NDC
chr4	83452740	85956110	2503370	NDC
chr4	86141713	86912853	771140	NDC
chr4	88025963	89351268	1325305	NDC
chr4	89562373	91727699	2165326	NDC
chr4	92283954	94839919	2555965	NDC
chr4	95304434	96238241	933807	NDC
chr4	97151187	97956309	805122	NDC
chr4	99489839	101821545	2331706	NDC
chr4	102261340	104595308	2333968	NDC
chr4	104600062	105581777	981715	NDC
chr4	106352552	107004675	652123	NDC
chr4	107045272	107955612	910340	NDC
chr4	109122601	110055256	932655	NDC
chr4	110293175	110838421	545246	NDC
chr4	111128400	111637564	509164	NDC
chr4	111857813	112403401	545588	NDC
chr4	113053683	113889320	835637	NDC
chr4	113998633	114643492	644859	NDC
chr4	115567309	116213159	645850	NDC
chr4	116587274	117109567	522293	NDC
chr4	117388257	120635950	3247693	NDC
chr5	2669971	4667303	1997332	NDC
chr5	5517695	6116396	598701	NDC
chr5	7275463	8069182	793719	NDC
chr5	8476871	9075463	598592	NDC
chr5	9099250	9746413	647163	NDC
chr5	9989218	10506226	517008	NDC
chr5	10578285	11102415	524130	NDC
chr5	11270281	11900473	630192	NDC
chr5	13598063	14269186	671123	NDC
chr5	15436260	16550793	1114533	NDC
chr5	18362070	19111175	749105	NDC
chr5	19558763	20721711	1162948	NDC
chr5	20931294	21649375	718081	NDC
chr5	24562366	25614650	1052284	NDC
chr5	25672370	27171343	1498973	NDC
chr5	28024945	29054969	1030024	NDC
chr5	29097627	30110357	1012730	NDC
chr5	30111959	32481519	2369560	NDC
chr5	32699056	33265032	565976	NDC
chr5	33593096	35891374	2298278	NDC
chr5	36024724	36846504	821780	NDC
chr5	37088261	38248775	1160514	NDC
chr5	38531777	42211147	3679370	NDC
chr5	42240792	43156342	915550	NDC
chr5	43651927	58961352	15309425	NDC
chr5	59581140	85273737	25692597	NDC
chr5	87621728	88624357	1002629	NDC
chr5	89056529	98396691	9340162	NDC
chr5	98410557	99485903	1075346	NDC
chr5	99797625	102354223	2556598	NDC
chr5	103454169	114105488	10651319	NDC
chr5	114242765	117257762	3014997	NDC
chr5	117648683	119293135	1644452	NDC
chr5	119591970	121179132	1587162	NDC
chr6	31280	2047845	2016565	NDC
chr6	2184583	2963954	779371	NDC
chr6	3817199	5065951	1248752	NDC
chr6	6797108	7953689	1156581	NDC
chr6	9072799	11796887	2724088	NDC
chr6	12627595	13304718	677123	NDC
chr6	14277331	15802364	1525033	NDC
chr6	16003478	17150436	1146958	NDC
chr6	17284384	17915133	630749	NDC
chr6	18205417	18903837	698420	NDC
chr6	19172005	20495319	1323314	NDC
chr6	21846267	22716569	870302	NDC
chr6	22910859	23621943	711084	NDC
chr6	24267683	25265749	998066	NDC
chr6	25960244	27878018	1917774	NDC
chr6	28457604	30484362	2026758	NDC
chr6	30497972	31288614	790642	NDC
chr6	31316927	31969846	652919	NDC
chr6	32557516	36685733	4128217	NDC
chr6	36780015	38049864	1269849	NDC
chr6	38466628	39584298	1117670	NDC
chr6	39830144	42514414	2684270	NDC
chr6	42710276	44372550	1662274	NDC
chr6	44592164	45996517	1404353	NDC
chr6	46138077	46680701	542624	NDC
chr6	46837171	49974109	3136938	NDC
chr6	50467102	51047108	580006	NDC
chr6	51076225	51822869	746644	NDC
chr6	51979154	55085208	3106054	NDC
chr6	55638385	56595155	956770	NDC
chr6	56605349	59197521	2592172	NDC
chr6	59644905	63989851	4344946	NDC
chr6	64194191	65109766	915575	NDC
chr6	65793521	66615270	821749	NDC
chr6	66625351	70377409	3752058	NDC
chr6	70769952	72847905	2077953	NDC
chr6	73171075	74228183	1057108	NDC
chr6	74397589	74909841	512252	NDC
chr6	75482475	82087767	6605292	NDC
chr6	82205879	84281832	2075953	NDC
chr6	84498140	87088882	2590742	NDC
chr6	91444296	92825144	1380848	NDC
chr6	93329449	94485706	1156257	NDC
chr6	94514550	95440385	925835	NDC
chr6	96043000	97033830	990830	NDC
chr6	97484192	98597469	1113277	NDC
chr6	99236294	99847158	610864	NDC
chr6	100305931	102807469	2501538	NDC
chr6	103618688	104565542	946854	NDC
chr6	104720334	107162555	2442221	NDC
chr6	107281473	109890653	2609180	NDC
chr6	110034446	111967710	1933264	NDC
chr6	111971234	113756031	1784797	NDC
chr6	113908831	115758821	1849990	NDC
chr6	115814997	116536470	721473	NDC
chr6	117123187	118733136	1609949	NDC
chr6	118838434	119454666	616232	NDC
chr7	33543	1009369	975826	NDC
chr7	3046089	3569668	523579	NDC
chr7	3640197	4379001	738804	NDC
chr7	5559433	6068869	509436	NDC
chr7	7896505	9776185	1879680	NDC
chr7	11841154	13258971	1417817	NDC
chr7	14651432	17186504	2535072	NDC
chr7	17635457	25259858	7624401	NDC
chr7	25580153	27067360	1487207	NDC
chr7	28603752	29341923	738171	NDC
chr7	29384671	30776329	1391658	NDC
chr7	31002352	32965995	1963643	NDC
chr7	33027483	34521081	1493598	NDC
chr7	34532247	38211748	3679501	NDC
chr7	39078040	44164914	5086874	NDC
chr7	44449912	79119815	34669903	NDC
chr7	79270244	93556910	14286666	NDC
chr7	95301270	95891452	590182	NDC
chr7	96026988	96652535	625547	NDC
chr7	97505947	98307211	801264	NDC
chr7	99038057	100249331	1211274	NDC
chr7	100334578	100897180	562602	NDC
chr7	101282072	101827718	545646	NDC
chr7	102032501	102566265	533764	NDC
chr7	102619574	104971332	2351758	NDC
chr7	106210729	108575314	2364585	NDC
chr7	108636583	111270880	2634297	NDC
chr7	111762176	112628884	866708	NDC
chr8	20855	1265719	1244864	NDC
chr8	1602352	2872143	1269791	NDC
chr8	3297262	4155591	858329	NDC
chr8	4563139	5127625	564486	NDC
chr8	5802905	7417975	1615070	NDC
chr8	7920230	8515540	595310	NDC
chr8	9189178	11045822	1856644	NDC
chr8	11084142	12884306	1800164	NDC
chr8	13476422	15332426	1856004	NDC
chr8	15393671	16074702	681031	NDC
chr8	16536246	17039035	502789	NDC
chr8	19851865	20581053	729188	NDC
chr8	20824954	22199862	1374908	NDC
chr8	22283105	23781735	1498630	NDC
chr8	26615635	27442889	827254	NDC
chr8	28384201	51039127	22654926	NDC
chr8	51058365	52233025	1174660	NDC
chr8	52506483	56712926	4206443	NDC
chr8	56952590	59112424	2159834	NDC
chr8	59117320	62802779	3685459	NDC
chr8	63576758	64719826	1143068	NDC
chr8	65091510	67595560	2504050	NDC
chr8	67721108	70727058	3005950	NDC
chr8	71225006	74202249	2977243	NDC
chr8	74805671	79434351	4628680	NDC
chr8	79591557	82559536	2967979	NDC
chr8	82684645	90647948	7963303	NDC
chr8	90944457	94015494	3071037	NDC
chr8	94573746	96345018	1771272	NDC
chr8	96478841	97285127	806286	NDC
chr8	97360965	97873671	512706	NDC
chr8	98300714	98907181	606467	NDC
chr8	99383756	100655340	1271584	NDC
chr8	100808685	101327653	518968	NDC
chr8	102202656	103258800	1056144	NDC
chr8	104107501	104833024	725523	NDC
chr8	105453015	105976584	523569	NDC
chr8	106111285	107084042	972757	NDC
chr8	107183188	108517371	1334183	NDC
chr8	108975582	110042671	1067089	NDC
chr9	10049	6385751	6375702	NDC
chr9	6518045	7617828	1099783	NDC
chr9	7841169	9516057	1674888	NDC
chr9	9863084	10397777	534693	NDC
chr9	10925532	11688920	763388	NDC
chr9	12817344	14352616	1535272	NDC
chr9	15004253	16775247	1770994	NDC
chr9	17703606	18389913	686307	NDC
chr9	18442885	20360408	1917523	NDC
chr9	20742847	22556971	1814124	NDC
chr9	23589109	24101064	511955	NDC
chr9	25158976	26293001	1134025	NDC
chr9	26969196	28526640	1557444	NDC
chr9	28984137	29755922	771785	NDC
chr9	29796838	30957361	1160523	NDC
chr9	31931504	34251421	2319917	NDC
chr9	35449575	38892085	3442510	NDC
chr9	39079432	41751932	2672500	NDC
chr9	42322428	44427762	2105334	NDC
chr9	44493530	46583336	2089806	NDC
chr9	46757842	49425519	2667677	NDC
chr9	50075314	53626207	3550893	NDC
chr9	54496369	59073246	4576877	NDC
chr9	59965147	65032610	5067463	NDC
chr9	65531347	67750578	2219231	NDC
chr9	68858321	73731338	4873017	NDC
chr9	74185868	85779340	11593472	NDC
chr9	85879371	88399747	2520376	NDC
chr9	89590613	90096995	506382	NDC
chr9	91139337	92410759	1271422	NDC
chr9	92575186	93309548	734362	NDC
chr9	93987103	94536895	549792	NDC
chr9	94542818	95307827	765009	NDC
chr9	95814016	96528831	714815	NDC
chr9	96731506	98588108	1856602	NDC
chr9	99700896	101036074	1335178	NDC
chr9	101265975	101808789	542814	NDC
chr9	101923841	102519833	595992	NDC
chr9	102539030	103291378	752348	NDC
chr9	103356216	105695468	2339252	NDC
chr10	18238	684468	666230	NDC
chr10	2132186	2637641	505455	NDC
chr10	2825812	3568864	743052	NDC
chr10	5430494	6138094	707600	NDC
chr10	6406472	7671761	1265289	NDC
chr10	8122827	9528764	1405937	NDC
chr10	9620255	10439964	819709	NDC
chr10	10675747	15265576	4589829	NDC
chr10	15873913	16557506	683593	NDC
chr10	16999586	17760781	761195	NDC
chr10	18067966	19573908	1505942	NDC
chr10	21163663	22119047	955384	NDC
chr10	25297208	32389035	7091827	NDC
chr10	32800865	33844787	1043922	NDC
chr10	33856756	34515869	659113	NDC
chr10	34752215	37504694	2752479	NDC
chr10	37655109	39345501	1690392	NDC
chr10	39657250	40384791	727541	NDC
chr10	40944768	43779835	2835067	NDC
chr10	44369302	47194796	2825494	NDC
chr10	47429340	55989371	8560031	NDC
chr10	56585283	62155532	5570249	NDC
chr10	62829439	65718920	2889481	NDC
chr10	65853941	84265541	18411600	NDC
chr10	84294047	99587138	15293091	NDC
chr10	100553201	101055697	502496	NDC
chr10	101258415	104297182	3038767	NDC
chr11	35180	1214856	1179676	NDC
chr11	2107888	4686850	2578962	NDC
chr11	6716773	7402095	685322	NDC
chr11	8378874	8960502	581628	NDC
chr11	9449507	10183261	733754	NDC
chr11	10563024	12676309	2113285	NDC
chr11	13165746	22424760	9259014	NDC
chr11	23139739	23988104	848365	NDC
chr11	24570797	25274319	703522	NDC
chr11	25436471	27345526	1909055	NDC
chr11	28077859	80533860	52456001	NDC
chr11	80800548	82409810	1609262	NDC
chr11	82426895	84661719	2234824	NDC
chr11	84784082	90260434	5476352	NDC
chr11	91303212	91804381	501169	NDC
chr11	92466855	93231677	764822	NDC
chr11	93633660	95364417	1730757	NDC
chr11	95421767	97080979	1659212	NDC
chr11	97249978	99303129	2053151	NDC
chr11	99429302	103096174	3666872	NDC
chr11	103171584	105948093	2776509	NDC
chr11	106280713	106809695	528982	NDC
chr12	681256	1395859	714603	NDC
chr12	2079709	2869734	790025	NDC
chr12	4210217	5878160	1667943	NDC
chr12	6010528	6885446	874918	NDC
chr12	6905233	7736286	831053	NDC
chr12	7756629	9564246	1807617	NDC
chr12	10546404	12375872	1829468	NDC
chr12	12773539	13317320	543781	NDC
chr12	14443638	15667776	1224138	NDC
chr12	16011165	22380137	6368972	NDC
chr12	22992013	24443008	1450995	NDC
chr12	24550341	29804127	5253786	NDC
chr12	29867576	30753209	885633	NDC
chr12	31089240	32020724	931484	NDC
chr12	32145663	32801684	656021	NDC
chr12	33117227	33807202	689975	NDC
chr12	33978213	40446844	6468631	NDC
chr12	40718276	42086283	1368007	NDC
chr12	42981637	44847733	1866096	NDC
chr12	45327120	46479282	1152162	NDC
chr12	47555246	48110607	555361	NDC
chr12	48204927	48896550	691623	NDC
chr12	49354827	50804218	1449391	NDC
chr12	50827189	51367912	540723	NDC
chr12	52135780	53248455	1112675	NDC
chr12	54394836	57879864	3485028	NDC
chr12	60439530	62000784	1561254	NDC
chr12	62990561	65887505	2896944	NDC
chr12	65909789	66620973	711184	NDC
chr12	66646839	68521954	1875115	NDC
chr12	76710313	77442985	732672	NDC
chr12	77926010	78929523	1003513	NDC
chr12	79826696	81352009	1525313	NDC
chr12	81941914	82701319	759405	NDC
chr12	83451655	84207645	755990	NDC
chr12	85880157	86821488	941331	NDC
chr12	86923113	88677992	1754879	NDC
chr12	88694754	91131021	2436267	NDC
chr13	313308	1562235	1248927	NDC
chr13	2441639	3095278	653639	NDC
chr13	3283337	3934379	651042	NDC
chr13	6103740	6849129	745389	NDC
chr13	7148736	8297771	1149035	NDC
chr13	8914625	10650505	1735880	NDC
chr13	11858049	12737871	879822	NDC
chr13	13839160	14521475	682315	NDC
chr13	14714144	15795924	1081780	NDC
chr13	15899318	18969265	3069947	NDC
chr13	18972885	19585988	613103	NDC
chr13	19878078	27149001	7270923	NDC
chr13	27169851	53885070	26715219	NDC
chr13	53892881	69355716	15462835	NDC
chr13	69372415	69966405	593990	NDC
chr13	70622321	71144660	522339	NDC
chr13	72472833	74769456	2296623	NDC
chr13	74833876	75463559	629683	NDC
chr13	75821905	76327444	505539	NDC
chr13	78191311	79737070	1545759	NDC
chr13	80187893	82012605	1824712	NDC
chr13	82671804	83797587	1125783	NDC
chr14	1118964	4914764	3795800	NDC
chr14	4943963	5569639	625676	NDC
chr14	6513838	7061123	547285	NDC
chr14	7313228	7845260	532032	NDC
chr14	8031875	8990875	959000	NDC
chr14	9185248	10659450	1474202	NDC
chr14	11023290	14234476	3211186	NDC
chr14	15749007	17054298	1305291	NDC
chr14	17395146	21885682	4490536	NDC
chr14	23013045	24133627	1120582	NDC
chr14	24304427	24816763	512336	NDC
chr14	24869608	26007360	1137752	NDC
chr14	26133426	27123573	990147	NDC
chr14	27641949	32328441	4686492	NDC
chr14	32473148	44655357	12182209	NDC
chr14	44681467	45308555	627088	NDC
chr14	45618130	46806389	1188259	NDC
chr14	47688254	50618304	2930050	NDC
chr14	51168150	52591942	1423792	NDC
chr14	53827432	57486765	3659333	NDC
chr14	57633613	60555460	2921847	NDC
chr14	60570338	63403329	2832991	NDC
chr14	63582856	65234975	1652119	NDC
chr14	65435950	68078532	2642582	NDC
chr14	68170826	69668394	1497568	NDC
chr14	69894098	70731392	837294	NDC
chr14	71540929	73389409	1848480	NDC
chr14	74400205	77253862	2853657	NDC
chr14	77994684	79174296	1179612	NDC
chr14	79268439	80310856	1042417	NDC
chr14	82596715	83686414	1089699	NDC
chr15	68422	20832631	20764209	NDC
chr15	20948188	23372207	2424019	NDC
chr15	23643505	24467031	823526	NDC
chr15	25097797	26258193	1160396	NDC
chr15	26847857	27395804	547947	NDC
chr15	27452876	29543811	2090935	NDC
chr15	29644002	33404056	3760054	NDC
chr15	33831529	34455057	623528	NDC
chr15	34484957	51091149	16606192	NDC
chr15	51296284	60102210	8805926	NDC
chr15	61041668	63759984	2718316	NDC
chr15	63859292	64810335	951043	NDC
chr15	64883501	73216100	8332599	NDC
chr15	73408207	77788979	4380772	NDC
chr15	77893073	80395781	2502708	NDC
chr15	80573351	82211475	1638124	NDC
chr15	82255203	83707425	1452222	NDC
chr15	83852224	85272311	1420087	NDC
chr16	35920	969779	933859	NDC
chr16	1098441	1622016	523575	NDC
chr16	1643366	6897746	5254380	NDC
chr16	7546190	12021063	4474873	NDC
chr16	12365230	14553224	2187994	NDC
chr16	14691414	15585042	893628	NDC
chr16	16112382	16892379	779997	NDC
chr16	16901232	18698674	1797442	NDC
chr16	19440368	20332777	892409	NDC
chr16	20498733	21074505	575772	NDC
chr16	21484485	23129124	1644639	NDC
chr16	25024580	27221066	2196486	NDC
chr16	27685871	32546024	4860153	NDC
chr16	33251994	37435135	4183141	NDC
chr16	37607553	38578242	970689	NDC
chr16	38926711	43074568	4147857	NDC
chr16	43566848	48857905	5291057	NDC
chr16	48947386	57851532	8904146	NDC
chr16	58359610	59133721	774111	NDC
chr16	59750068	63830469	4080401	NDC
chr16	64347154	65008002	660848	NDC
chr16	65327473	67023658	1696185	NDC
chr16	67035270	74206522	7171252	NDC
chr16	74806120	75373406	567286	NDC
chr16	75643350	76227879	584529	NDC
chr16	77426944	78943770	1516826	NDC
chr16	79899888	80710161	810273	NDC
chr16	80997364	81720984	723620	NDC
chr17	2892	3520415	3517523	NDC
chr17	3582499	5954951	2372452	NDC
chr17	6582828	7641636	1058808	NDC
chr17	8220808	8752864	532056	NDC
chr17	9284506	25025930	15741424	NDC
chr17	25131024	35637592	10506568	NDC
chr17	36056925	40846350	4789425	NDC
chr17	40868847	42470138	1601291	NDC
chr17	42512960	47568313	5055353	NDC
chr17	49203340	49707123	503783	NDC
chr17	50081803	50696256	614453	NDC
chr17	52393088	56921517	4528429	NDC
chr17	57316478	72808655	15492177	NDC
chr17	72941663	75148791	2207128	NDC
chr18	757005	1313511	556506	NDC
chr18	1754820	3717205	1962385	NDC
chr18	3766436	4981082	1214646	NDC
chr18	5066280	5743327	677047	NDC
chr18	6853113	9123544	2270431	NDC
chr18	9184929	10907030	1722101	NDC
chr18	10983248	17167506	6184258	NDC
chr18	17207598	18884876	1677278	NDC
chr18	19046457	20198126	1151669	NDC
chr18	20529801	22724629	2194828	NDC
chr18	22997647	23952357	954710	NDC
chr18	23973242	25946412	1973170	NDC
chr18	25965713	29700499	3734786	NDC
chr18	29769482	30270668	501186	NDC
chr18	30313853	31139492	825639	NDC
chr18	31619611	42510224	10890613	NDC
chr18	42661733	45947892	3286159	NDC
chr18	46666772	48282717	1615945	NDC
chr18	48958574	50493939	1535365	NDC
chr18	51196449	51746115	549666	NDC
chr18	51895210	57603132	5707922	NDC
chr18	57735853	63172836	5436983	NDC
chr18	63357772	65999195	2641423	NDC
chr19	81083	1275340	1194257	NDC
chr19	1317550	4643815	3326265	NDC
chr19	5633686	13400780	7767094	NDC
chr19	13492031	14478389	986358	NDC
chr19	14923593	15872058	948465	NDC
chr19	16175640	16922766	747126	NDC
chr19	17681290	18274080	592790	NDC
chr19	18293285	19251751	958466	NDC
chr19	20451665	22858747	2407082	NDC
chr19	22924239	26197263	3273024	NDC
chr19	26399866	30747967	4348101	NDC
chr19	30879597	32370577	1490980	NDC
chr19	32669289	36865456	4196167	NDC
chr19	37121888	48974370	11852482	NDC
chr19	49559687	50088955	529268	NDC
chr19	50279315	55460966	5181651	NDC
chr19	56189873	57090854	900981	NDC
chr19	57774645	58290627	515982	NDC
chr19	58657271	59310168	652897	NDC
chr19	59436602	60008563	571961	NDC
chr19	60374162	64044783	3670621	NDC
chr20	49079	683368	634289	NDC
chr20	867962	2416177	1548215	NDC
chr20	2450045	4937011	2486966	NDC
chr20	4939137	6490606	1551469	NDC
chr20	6843894	7478334	634440	NDC
chr20	7835495	10204066	2368571	NDC
chr20	10756821	12487161	1730340	NDC
chr20	13121173	17362834	4241661	NDC
chr20	17457482	18219463	761981	NDC
chr20	18453295	19445178	991883	NDC
chr20	20506753	21222342	715589	NDC
chr20	21842615	24162238	2319623	NDC
chr20	24967235	33027949	8060714	NDC
chr20	33211480	35570361	2358881	NDC
chr20	36219166	40872765	4653599	NDC
chr20	41020998	42905583	1884585	NDC
chr20	43240474	49849251	6608777	NDC
chr20	50710427	51423378	712951	NDC
chr20	51572871	54923630	3350759	NDC
chr20	55050839	57256952	2206113	NDC
chr20	57934536	59000588	1066052	NDC
chr20	59333770	63281080	3947310	NDC
chr20	63381850	64215382	833532	NDC
chr20	64502338	69010151	4507813	NDC
chr20	69161252	70488010	1326758	NDC
chr20	70571835	71992748	1420913	NDC
chr21	5191	1313576	1308385	NDC
chr21	2078851	5987755	3908904	NDC
chr21	6073642	8298461	2224819	NDC
chr21	9172071	9811183	639112	NDC
chr21	11526355	12418846	892491	NDC
chr21	13207415	17880194	4672779	NDC
chr21	18192874	33389872	15196998	NDC
chr21	33439863	35560852	2120989	NDC
chr21	36342966	37666024	1323058	NDC
chr21	37734859	39717162	1982303	NDC
chr21	40528199	42657008	2128809	NDC
chr21	42664677	44793720	2129043	NDC
chr21	44855564	50993278	6137714	NDC
chr21	54612134	57196314	2584180	NDC
chr21	57245371	58161158	915787	NDC
chr21	58332609	63125212	4792603	NDC
chr21	64500556	65108760	608204	NDC
chr21	65186348	65718306	531958	NDC
chr21	65795460	70438454	4642994	NDC
chr21	70548073	71482201	934128	NDC
chr22	92533	12808003	12715470	NDC
chr22	12849171	13378658	529487	NDC
chr22	13413661	14981375	1567714	NDC
chr22	14990066	18083149	3093083	NDC
chr22	18862778	39722466	20859688	NDC
chr22	40075584	61379134	21303550	NDC
chr23	10121	1804572	1794451	NDC
chr23	1932880	3551839	1618959	NDC
chr23	3898615	5243521	1344906	NDC
chr23	6586545	7234336	647791	NDC
chr23	7384323	8954889	1570566	NDC
chr23	9165771	10275805	1110034	NDC
chr23	10689670	11497622	807952	NDC
chr23	11601873	12837021	1235148	NDC
chr23	13176518	13753134	576616	NDC
chr23	13824172	14550824	726652	NDC
chr23	14883270	19096800	4213530	NDC
chr23	19585309	20116907	531598	NDC
chr23	20431967	21287899	855932	NDC
chr23	22099908	25329895	3229987	NDC
chr23	26583740	27531933	948193	NDC
chr23	28955785	29537827	582042	NDC
chr23	29548707	30088209	539502	NDC
chr23	30364214	32354440	1990226	NDC
chr23	33760844	35613195	1852351	NDC
chr23	36015614	37507636	1492022	NDC
chr23	38767667	39447056	679389	NDC
chr23	40410838	41277437	866599	NDC
chr23	41856669	42369417	512748	NDC
chr23	42833275	43875693	1042418	NDC
chr23	44082932	45494062	1411130	NDC
chr23	46542714	47139346	596632	NDC
chr23	47565647	48431890	866243	NDC
chr23	49377644	52258805	2881161	NDC
chr24	309736	5326967	5017231	NDC
chr24	5829623	6633675	804052	NDC
chr24	8449051	9018756	569705	NDC
chr24	12034037	12551701	517664	NDC
chr24	12571522	19661265	7089743	NDC
chr24	20012567	20833672	821105	NDC
chr24	23827359	25680241	1852882	NDC
chr24	26134811	27056486	921675	NDC
chr24	27076885	28175885	1099000	NDC
chr24	29147895	29818366	670471	NDC
chr24	30643192	31307432	664240	NDC
chr24	32365808	62643699	30277891	NDC
chr25	25945	3038724	3012779	NDC
chr25	3323666	4106889	783223	NDC
chr25	4913692	5462864	549172	NDC
chr25	6579959	7458476	878517	NDC
chr25	7620341	8986980	1366639	NDC
chr25	10158311	11708551	1550240	NDC
chr25	12060367	15808315	3747948	NDC
chr25	15895439	17086679	1191240	NDC
chr25	17294248	18210011	915763	NDC
chr25	18445731	21659780	3214049	NDC
chr25	22381928	23735765	1353837	NDC
chr25	24661275	30269233	5607958	NDC
chr25	30425784	32052793	1627009	NDC
chr25	33047773	35423961	2376188	NDC
chr25	35784951	37982538	2197587	NDC
chr25	38044337	42845682	4801345	NDC
chr26	37766	3583929	3546163	NDC
chr26	4862731	6756821	1894090	NDC
chr26	7211242	10995721	3784479	NDC
chr26	11792250	16848801	5056551	NDC
chr26	16894227	17939350	1045123	NDC
chr26	19302485	20357196	1054711	NDC
chr26	20763115	23477386	2714271	NDC
chr26	23668006	25585089	1917083	NDC
chr26	25660421	27395755	1735334	NDC
chr26	27585503	34244912	6659409	NDC
chr26	34429271	35249195	819924	NDC
chr26	35322883	36439762	1116879	NDC
chr26	36775259	39465531	2690272	NDC
chr26	39509235	41298124	1788889	NDC
chr26	41446641	42352719	906078	NDC
chr26	42715276	44510551	1795275	NDC
chr26	44535684	45090597	554913	NDC
chr26	45380363	51674807	6294444	NDC
chr27	2673	5128900	5126227	NDC
chr27	6189168	28452999	22263831	NDC
chr27	28948876	29934809	985933	NDC
chr27	29998579	32425322	2426743	NDC
chr27	32556852	35255693	2698841	NDC
chr27	35373467	37557668	2184201	NDC
chr27	37778510	38689587	911077	NDC
chr27	38906220	39600938	694718	NDC
chr27	40168325	43402625	3234300	NDC
chr27	43988559	45402893	1414334	NDC
chr28	421477	1222664	801187	NDC
chr28	1249365	1814525	565160	NDC
chr28	1942792	2893694	950902	NDC
chr28	3005821	4597894	1592073	NDC
chr28	4813001	12367646	7554645	NDC
chr28	12381369	22464085	10082716	NDC
chr28	22655942	46248750	23592808	NDC
chr29	748055	2501111	1753056	NDC
chr29	3284390	3911691	627301	NDC
chr29	4043892	5440022	1396130	NDC
chr29	6205854	6741688	535834	NDC
chr29	6794151	7586028	791877	NDC
chr29	8247084	11332577	3085493	NDC
chr29	12184066	13670086	1486020	NDC
chr29	14120210	14664124	543914	NDC
chr29	14686512	15208244	521732	NDC
chr29	15238415	15768940	530525	NDC
chr29	15963477	17034417	1070940	NDC
chr29	17407503	19667678	2260175	NDC
chr29	20832465	21406770	574305	NDC
chr29	23413806	23977419	563613	NDC
chr29	24363351	30221261	5857910	NDC
chr29	30389871	34000995	3611124	NDC
chr29	36688712	37468837	780125	NDC
chr29	38156031	40408370	2252339	NDC
chr29	40579651	41482247	902596	NDC
chr29	41573443	44126922	2553479	NDC
chr29	44330575	49090733	4760158	NDC
chr29	49151457	50361506	1210049	NDC
chr29	50407490	51499351	1091861	NDC
			2128700902

## Sheet: roh_all
CHR	START	END	COUNT	LENGTH	BREED(ROH Region generated across breeds)
chr1	16947	138687469	1712	138670522	MGC,MGC,PWC,ZTC,ZTC,WSC,NDC,NDC,YHC,YHC,PWC,MGC,ZTC,WSC,NDC,WSC,WSC,NDC,YHC,WSC,WSC,NDC,ZTC,YHC,YHC,YHC,MGC,CDM,NDC,CDM,CDM,YHC,MGC,PWC,PWC,PWC,LSC,NDC,NDC,NDC,NDC,NDC,NDC,NDC,NDC,CDM,PWC,NDC,ZTC,WSC,NDC,NDC,YHC,NDC,NDC,LSC,WSC,NDC,NDC,PWC,CDM,LSC,NDC,WSC,NDC,NDC,YHC,NDC,ZTC,NDC,YHC,NDC,NDC,NDC,NDC,YHC,YHC,WSC,ZTC,NDC,WSC,LSC,CDM,WSC,PWC,MGC,MGC,MGC,NDC,YHC,NDC,ZTC,WSC,NDC,NDC,NDC,YHC,LSC,WSC,NDC…
chr1	138826286	145292228	67	6465942	PWC,PWC,NDC,NDC,CDM,WSC,WSC,NDC,YHC,YHC,ZTC,CDM,CDM,CDM,LSC,ZTC,YHC,YHC,MGC,MGC,ZTC,ZTC,MGC,MGC,YHC,MGC,CDM,ZTC,ZTC,WSC,ZTC,NDC,LSC,LSC,LSC,YHC,LSC,NDC,NDC,ZTC,LSC,PWC,NDC,CDM,LSC,NDC,YHC,WSC,YHC,NDC,YHC,NDC,NDC,WSC,NDC,NDC,PWC,WSC,YHC,MGC,NDC,NDC,PWC,LSC,LSC,MGC,WSC
chr1	145454377	158319652	119	12865275	CDM,NDC,NDC,YHC,LSC,WSC,NDC,LSC,WSC,NDC,NDC,PWC,WSC,NDC,NDC,NDC,YHC,CDM,MGC,WSC,NDC,NDC,LSC,LSC,NDC,WSC,NDC,NDC,NDC,NDC,NDC,NDC,WSC,NDC,PWC,LSC,WSC,NDC,LSC,WSC,NDC,LSC,NDC,NDC,NDC,NDC,YHC,WSC,MGC,MGC,PWC,CDM,ZTC,YHC,LSC,PWC,NDC,NDC,PWC,NDC,MGC,MGC,MGC,ZTC,WSC,ZTC,ZTC,NDC,PWC,WSC,LSC,WSC,NDC,YHC,MGC,MGC,MGC,WSC,CDM,ZTC,NDC,NDC,LSC,WSC,NDC,NDC,NDC,NDC,ZTC,YHC,LSC,NDC,YHC,ZTC,NDC,CDM,LSC,NDC,WSC,ZTC…
chr2	6889	136776410	1563	136769521	YHC,YHC,YHC,MGC,MGC,MGC,CDM,PWC,LSC,WSC,WSC,NDC,NDC,NDC,NDC,CDM,ZTC,YHC,NDC,WSC,PWC,LSC,NDC,NDC,WSC,MGC,WSC,NDC,NDC,PWC,WSC,NDC,PWC,NDC,LSC,YHC,WSC,YHC,ZTC,PWC,NDC,NDC,NDC,MGC,CDM,YHC,YHC,WSC,NDC,ZTC,LSC,NDC,NDC,ZTC,WSC,ZTC,ZTC,ZTC,ZTC,PWC,YHC,CDM,CDM,ZTC,WSC,NDC,NDC,LSC,LSC,WSC,NDC,YHC,NDC,NDC,NDC,NDC,ZTC,PWC,LSC,ZTC,WSC,WSC,ZTC,NDC,NDC,PWC,ZTC,NDC,CDM,ZTC,LSC,WSC,ZTC,YHC,NDC,NDC,LSC,CDM,CDM,LSC…
chr3	25683	54358998	576	54333315	YHC,MGC,WSC,WSC,PWC,NDC,WSC,NDC,PWC,ZTC,WSC,NDC,ZTC,MGC,WSC,WSC,NDC,WSC,ZTC,YHC,CDM,ZTC,CDM,PWC,NDC,PWC,PWC,CDM,CDM,MGC,MGC,PWC,NDC,NDC,NDC,PWC,NDC,CDM,MGC,MGC,MGC,PWC,NDC,MGC,NDC,CDM,CDM,CDM,YHC,CDM,MGC,CDM,MGC,MGC,MGC,CDM,CDM,CDM,CDM,ZTC,CDM,WSC,NDC,YHC,ZTC,NDC,ZTC,CDM,LSC,PWC,PWC,PWC,MGC,NDC,WSC,NDC,NDC,WSC,MGC,NDC,MGC,MGC,WSC,WSC,ZTC,NDC,WSC,YHC,NDC,NDC,NDC,NDC,PWC,LSC,LSC,ZTC,LSC,LSC,NDC,NDC…
chr3	54541000	82701810	361	28160810	YHC,MGC,MGC,MGC,MGC,PWC,PWC,ZTC,WSC,NDC,LSC,WSC,LSC,CDM,LSC,NDC,PWC,LSC,MGC,WSC,NDC,WSC,NDC,NDC,PWC,NDC,YHC,LSC,ZTC,LSC,ZTC,LSC,NDC,MGC,WSC,MGC,LSC,PWC,WSC,ZTC,PWC,WSC,WSC,YHC,WSC,NDC,LSC,CDM,LSC,ZTC,WSC,NDC,NDC,WSC,NDC,LSC,NDC,WSC,WSC,ZTC,NDC,LSC,NDC,NDC,NDC,NDC,WSC,ZTC,NDC,NDC,LSC,NDC,WSC,LSC,WSC,WSC,WSC,NDC,PWC,CDM,PWC,CDM,NDC,NDC,ZTC,MGC,PWC,PWC,CDM,LSC,LSC,NDC,PWC,ZTC,NDC,MGC,CDM,MGC,CDM,NDC…
chr3	82926254	121408443	443	38482189	CDM,CDM,CDM,PWC,ZTC,LSC,NDC,NDC,WSC,WSC,LSC,NDC,NDC,WSC,NDC,YHC,MGC,LSC,MGC,YHC,LSC,NDC,NDC,NDC,NDC,MGC,NDC,NDC,NDC,LSC,CDM,NDC,PWC,WSC,NDC,ZTC,NDC,NDC,CDM,NDC,WSC,NDC,PWC,MGC,LSC,NDC,ZTC,WSC,NDC,PWC,NDC,NDC,WSC,NDC,NDC,NDC,NDC,LSC,WSC,MGC,WSC,NDC,WSC,WSC,WSC,NDC,LSC,WSC,WSC,LSC,WSC,NDC,MGC,WSC,ZTC,NDC,NDC,PWC,WSC,WSC,NDC,ZTC,WSC,LSC,WSC,LSC,ZTC,WSC,NDC,NDC,NDC,NDC,WSC,WSC,NDC,LSC,NDC,WSC,NDC,NDC…
chr4	1062	113889320	1296	113888258	MGC,MGC,MGC,MGC,CDM,PWC,PWC,ZTC,NDC,NDC,NDC,NDC,NDC,NDC,ZTC,WSC,WSC,NDC,LSC,LSC,YHC,CDM,LSC,MGC,NDC,YHC,WSC,NDC,NDC,NDC,NDC,YHC,NDC,CDM,PWC,MGC,NDC,PWC,ZTC,LSC,NDC,LSC,NDC,LSC,NDC,NDC,WSC,NDC,LSC,PWC,CDM,WSC,PWC,NDC,NDC,LSC,NDC,NDC,NDC,ZTC,LSC,PWC,NDC,NDC,YHC,NDC,PWC,NDC,CDM,ZTC,PWC,NDC,NDC,ZTC,CDM,CDM,NDC,LSC,WSC,LSC,WSC,MGC,YHC,WSC,NDC,WSC,MGC,ZTC,NDC,ZTC,NDC,WSC,WSC,LSC,NDC,ZTC,WSC,ZTC,LSC,PWC…
chr4	113998633	120635950	89	6637317	YHC,CDM,CDM,ZTC,NDC,LSC,NDC,YHC,MGC,WSC,NDC,LSC,PWC,WSC,ZTC,ZTC,CDM,NDC,CDM,CDM,NDC,LSC,WSC,LSC,NDC,NDC,NDC,PWC,NDC,NDC,LSC,NDC,NDC,WSC,YHC,WSC,WSC,NDC,NDC,WSC,LSC,MGC,LSC,WSC,ZTC,NDC,LSC,NDC,NDC,ZTC,WSC,NDC,WSC,WSC,PWC,ZTC,WSC,WSC,NDC,NDC,NDC,NDC,ZTC,NDC,WSC,NDC,LSC,WSC,LSC,LSC,ZTC,ZTC,LSC,YHC,PWC,NDC,PWC,LSC,LSC,ZTC,ZTC,WSC,WSC,WSC,WSC,NDC,NDC,NDC,NDC
chr5	10143	58961352	682	58951209	MGC,MGC,PWC,LSC,LSC,ZTC,CDM,YHC,WSC,ZTC,MGC,PWC,WSC,WSC,WSC,NDC,NDC,CDM,PWC,NDC,WSC,WSC,YHC,NDC,MGC,NDC,NDC,PWC,LSC,NDC,LSC,WSC,WSC,YHC,NDC,WSC,CDM,PWC,MGC,MGC,NDC,CDM,CDM,MGC,YHC,NDC,LSC,WSC,ZTC,CDM,WSC,CDM,CDM,CDM,NDC,MGC,PWC,MGC,MGC,MGC,ZTC,LSC,NDC,WSC,NDC,MGC,NDC,PWC,LSC,MGC,ZTC,MGC,YHC,LSC,LSC,WSC,NDC,PWC,WSC,WSC,LSC,PWC,NDC,ZTC,NDC,LSC,MGC,PWC,ZTC,CDM,PWC,WSC,MGC,YHC,LSC,ZTC,WSC,WSC,NDC,NDC…
chr5	59581140	99577125	543	39995985	MGC,MGC,MGC,CDM,CDM,CDM,PWC,PWC,PWC,PWC,LSC,LSC,LSC,ZTC,ZTC,ZTC,ZTC,WSC,WSC,WSC,WSC,WSC,WSC,NDC,NDC,NDC,NDC,CDM,MGC,WSC,MGC,CDM,WSC,WSC,CDM,LSC,NDC,ZTC,WSC,LSC,ZTC,WSC,YHC,ZTC,WSC,MGC,ZTC,NDC,WSC,LSC,ZTC,NDC,NDC,PWC,NDC,WSC,WSC,YHC,WSC,ZTC,WSC,PWC,ZTC,WSC,PWC,NDC,CDM,NDC,YHC,WSC,NDC,PWC,NDC,PWC,NDC,NDC,PWC,NDC,NDC,NDC,NDC,MGC,MGC,MGC,PWC,CDM,CDM,NDC,CDM,MGC,NDC,PWC,WSC,LSC,WSC,CDM,NDC,PWC,NDC,NDC…
chr5	99797625	102354223	32	2556598	CDM,CDM,CDM,ZTC,ZTC,NDC,NDC,NDC,NDC,WSC,LSC,ZTC,PWC,NDC,LSC,NDC,CDM,NDC,PWC,WSC,NDC,CDM,YHC,PWC,YHC,YHC,NDC,ZTC,WSC,NDC,NDC,WSC
chr5	103454169	114105488	139	10651319	YHC,CDM,CDM,ZTC,WSC,WSC,WSC,NDC,NDC,NDC,NDC,MGC,CDM,LSC,PWC,ZTC,NDC,NDC,NDC,NDC,NDC,LSC,NDC,YHC,CDM,NDC,YHC,CDM,MGC,WSC,WSC,WSC,YHC,NDC,WSC,NDC,CDM,MGC,NDC,NDC,WSC,NDC,NDC,NDC,PWC,PWC,NDC,WSC,NDC,LSC,WSC,NDC,NDC,LSC,PWC,WSC,YHC,PWC,PWC,PWC,NDC,YHC,CDM,CDM,WSC,LSC,WSC,NDC,NDC,WSC,YHC,ZTC,YHC,NDC,NDC,NDC,WSC,ZTC,WSC,PWC,NDC,NDC,PWC,MGC,NDC,WSC,WSC,WSC,NDC,NDC,WSC,YHC,WSC,PWC,WSC,NDC,NDC,NDC,ZTC,NDC…
chr5	114242765	117257762	30	3014997	MGC,ZTC,WSC,NDC,NDC,NDC,NDC,NDC,MGC,MGC,MGC,MGC,MGC,LSC,ZTC,PWC,WSC,WSC,NDC,NDC,NDC,NDC,NDC,NDC,NDC,ZTC,PWC,CDM,NDC,LSC
chr5	117648683	121179132	42	3530449	MGC,MGC,MGC,MGC,MGC,PWC,LSC,ZTC,ZTC,WSC,NDC,NDC,WSC,PWC,CDM,ZTC,LSC,MGC,ZTC,NDC,WSC,LSC,ZTC,NDC,NDC,NDC,YHC,WSC,WSC,NDC,MGC,PWC,ZTC,NDC,ZTC,ZTC,CDM,NDC,WSC,NDC,NDC,CDM
chr6	31280	5298300	59	5267020	YHC,YHC,MGC,MGC,MGC,MGC,MGC,CDM,CDM,CDM,PWC,PWC,LSC,LSC,ZTC,ZTC,ZTC,ZTC,NDC,NDC,NDC,WSC,YHC,LSC,LSC,CDM,YHC,YHC,WSC,MGC,PWC,NDC,NDC,NDC,MGC,MGC,ZTC,ZTC,PWC,NDC,ZTC,ZTC,ZTC,YHC,ZTC,ZTC,WSC,PWC,CDM,ZTC,MGC,MGC,ZTC,WSC,NDC,NDC,MGC,YHC,ZTC
chr6	6648304	17915133	109	11266829	MGC,MGC,CDM,PWC,ZTC,ZTC,WSC,CDM,NDC,MGC,NDC,CDM,MGC,LSC,WSC,WSC,WSC,PWC,PWC,PWC,YHC,YHC,MGC,WSC,WSC,NDC,WSC,WSC,PWC,LSC,YHC,WSC,YHC,CDM,LSC,NDC,WSC,LSC,ZTC,NDC,NDC,NDC,NDC,PWC,NDC,NDC,ZTC,YHC,PWC,NDC,NDC,YHC,YHC,LSC,ZTC,NDC,CDM,PWC,YHC,MGC,YHC,YHC,LSC,ZTC,ZTC,MGC,CDM,PWC,MGC,CDM,LSC,LSC,NDC,LSC,ZTC,ZTC,CDM,CDM,ZTC,WSC,NDC,MGC,MGC,ZTC,YHC,WSC,PWC,NDC,PWC,NDC,ZTC,NDC,NDC,ZTC,ZTC,WSC,NDC,WSC,ZTC,WSC…
chr6	18018130	117005680	1042	98987550	CDM,CDM,PWC,ZTC,WSC,WSC,PWC,WSC,WSC,NDC,NDC,ZTC,WSC,LSC,NDC,WSC,LSC,NDC,WSC,CDM,WSC,CDM,WSC,WSC,YHC,NDC,LSC,LSC,NDC,NDC,NDC,NDC,LSC,WSC,ZTC,MGC,MGC,MGC,PWC,NDC,WSC,MGC,LSC,WSC,WSC,ZTC,YHC,MGC,WSC,PWC,NDC,PWC,NDC,NDC,CDM,WSC,CDM,ZTC,LSC,NDC,NDC,NDC,NDC,WSC,ZTC,ZTC,YHC,PWC,LSC,NDC,NDC,WSC,LSC,NDC,PWC,ZTC,ZTC,CDM,YHC,MGC,ZTC,ZTC,PWC,NDC,WSC,CDM,CDM,CDM,CDM,CDM,CDM,MGC,MGC,YHC,ZTC,MGC,WSC,NDC,NDC,NDC…
chr6	117123187	119454666	21	2331479	NDC,CDM,WSC,YHC,MGC,NDC,NDC,ZTC,YHC,NDC,WSC,LSC,NDC,NDC,NDC,NDC,NDC,NDC,LSC,WSC,NDC
chr7	33543	6718398	27	6684855	CDM,ZTC,NDC,NDC,MGC,WSC,MGC,YHC,PWC,LSC,MGC,MGC,WSC,NDC,LSC,ZTC,NDC,PWC,WSC,WSC,WSC,CDM,WSC,NDC,NDC,LSC,LSC
chr7	7798579	9776185	29	1977606	MGC,PWC,WSC,WSC,NDC,PWC,NDC,MGC,NDC,NDC,NDC,NDC,WSC,WSC,MGC,NDC,WSC,NDC,MGC,WSC,ZTC,CDM,PWC,CDM,ZTC,NDC,PWC,NDC,WSC
chr7	11841154	44164914	327	32323760	MGC,CDM,PWC,WSC,WSC,NDC,WSC,WSC,NDC,ZTC,LSC,CDM,ZTC,WSC,ZTC,YHC,CDM,MGC,ZTC,CDM,LSC,NDC,ZTC,PWC,YHC,NDC,NDC,WSC,NDC,WSC,NDC,WSC,CDM,LSC,NDC,WSC,CDM,NDC,ZTC,CDM,WSC,NDC,WSC,WSC,CDM,YHC,NDC,MGC,NDC,ZTC,NDC,NDC,NDC,NDC,ZTC,PWC,NDC,ZTC,ZTC,PWC,NDC,NDC,NDC,ZTC,NDC,YHC,CDM,PWC,WSC,NDC,NDC,LSC,WSC,YHC,YHC,NDC,WSC,YHC,YHC,YHC,YHC,MGC,YHC,YHC,MGC,MGC,CDM,ZTC,NDC,MGC,YHC,YHC,WSC,YHC,PWC,NDC,PWC,MGC,WSC,NDC…
chr7	44449912	79119815	734	34669903	CDM,ZTC,ZTC,WSC,WSC,WSC,NDC,NDC,NDC,MGC,LSC,WSC,NDC,NDC,WSC,NDC,NDC,NDC,NDC,NDC,NDC,PWC,PWC,LSC,WSC,WSC,NDC,NDC,NDC,YHC,ZTC,NDC,PWC,LSC,LSC,WSC,YHC,PWC,LSC,LSC,LSC,LSC,WSC,WSC,WSC,YHC,CDM,YHC,YHC,PWC,CDM,LSC,YHC,WSC,PWC,LSC,LSC,ZTC,WSC,NDC,NDC,NDC,PWC,ZTC,WSC,WSC,NDC,NDC,NDC,NDC,NDC,NDC,PWC,WSC,WSC,NDC,NDC,NDC,NDC,PWC,LSC,ZTC,ZTC,ZTC,WSC,WSC,NDC,LSC,MGC,YHC,WSC,MGC,NDC,MGC,LSC,PWC,PWC,WSC,WSC,NDC…
chr7	79270244	105815357	195	26545113	MGC,MGC,CDM,CDM,CDM,ZTC,ZTC,WSC,NDC,NDC,MGC,WSC,NDC,NDC,CDM,ZTC,YHC,MGC,PWC,NDC,YHC,LSC,NDC,PWC,NDC,NDC,WSC,NDC,NDC,WSC,WSC,CDM,NDC,NDC,ZTC,ZTC,WSC,NDC,CDM,NDC,ZTC,NDC,LSC,ZTC,NDC,YHC,CDM,ZTC,PWC,LSC,CDM,CDM,CDM,ZTC,WSC,MGC,MGC,MGC,MGC,NDC,CDM,NDC,YHC,LSC,NDC,PWC,CDM,CDM,YHC,NDC,YHC,NDC,WSC,PWC,WSC,NDC,YHC,NDC,NDC,NDC,NDC,LSC,ZTC,CDM,MGC,NDC,MGC,CDM,LSC,NDC,LSC,WSC,CDM,LSC,PWC,WSC,ZTC,NDC,NDC,PWC…
chr7	105935078	112628884	50	6693806	YHC,MGC,MGC,MGC,CDM,PWC,PWC,ZTC,WSC,WSC,CDM,NDC,NDC,NDC,CDM,NDC,CDM,CDM,WSC,YHC,NDC,NDC,NDC,PWC,NDC,NDC,MGC,MGC,NDC,LSC,WSC,WSC,LSC,NDC,NDC,MGC,ZTC,CDM,NDC,NDC,LSC,ZTC,LSC,CDM,NDC,WSC,NDC,NDC,LSC,NDC
chr8	20855	56712926	639	56692071	LSC,ZTC,ZTC,WSC,WSC,WSC,WSC,NDC,NDC,NDC,NDC,NDC,NDC,NDC,NDC,NDC,NDC,NDC,NDC,YHC,WSC,ZTC,NDC,YHC,ZTC,WSC,CDM,NDC,ZTC,ZTC,WSC,WSC,WSC,ZTC,NDC,NDC,YHC,WSC,WSC,YHC,MGC,CDM,PWC,CDM,LSC,NDC,WSC,PWC,ZTC,NDC,NDC,PWC,NDC,PWC,CDM,LSC,PWC,NDC,NDC,LSC,NDC,NDC,LSC,NDC,NDC,NDC,NDC,PWC,PWC,PWC,PWC,LSC,WSC,WSC,NDC,WSC,YHC,WSC,PWC,WSC,LSC,ZTC,ZTC,MGC,NDC,NDC,CDM,ZTC,ZTC,NDC,PWC,NDC,NDC,NDC,LSC,WSC,PWC,WSC,NDC,NDC…
chr8	56872985	70801131	234	13928146	YHC,MGC,MGC,MGC,MGC,MGC,MGC,CDM,CDM,CDM,LSC,ZTC,YHC,LSC,LSC,ZTC,NDC,PWC,LSC,PWC,LSC,NDC,NDC,MGC,YHC,YHC,WSC,MGC,YHC,LSC,LSC,LSC,YHC,LSC,NDC,MGC,YHC,LSC,YHC,CDM,ZTC,MGC,ZTC,MGC,CDM,ZTC,ZTC,PWC,PWC,WSC,NDC,MGC,CDM,LSC,PWC,ZTC,PWC,LSC,YHC,NDC,NDC,ZTC,PWC,ZTC,PWC,PWC,ZTC,WSC,WSC,NDC,ZTC,MGC,YHC,LSC,NDC,LSC,WSC,CDM,YHC,YHC,LSC,NDC,PWC,ZTC,LSC,NDC,NDC,LSC,CDM,CDM,CDM,NDC,YHC,YHC,CDM,WSC,NDC,CDM,WSC,CDM…
chr8	71225006	74479423	38	3254417	MGC,MGC,MGC,MGC,MGC,MGC,NDC,MGC,NDC,NDC,NDC,CDM,WSC,NDC,CDM,CDM,CDM,ZTC,WSC,WSC,ZTC,ZTC,YHC,PWC,CDM,YHC,YHC,NDC,WSC,NDC,NDC,NDC,MGC,NDC,WSC,NDC,WSC,WSC
chr8	74805671	110042671	387	35237000	MGC,MGC,MGC,MGC,MGC,NDC,NDC,NDC,CDM,CDM,MGC,NDC,NDC,CDM,NDC,PWC,CDM,NDC,NDC,NDC,ZTC,CDM,WSC,YHC,MGC,LSC,MGC,MGC,MGC,CDM,YHC,ZTC,WSC,WSC,MGC,PWC,PWC,WSC,YHC,LSC,MGC,CDM,NDC,NDC,NDC,NDC,WSC,NDC,CDM,MGC,WSC,WSC,YHC,NDC,PWC,NDC,WSC,CDM,NDC,ZTC,YHC,PWC,MGC,PWC,LSC,NDC,LSC,MGC,MGC,PWC,YHC,CDM,CDM,CDM,ZTC,NDC,PWC,CDM,CDM,MGC,CDM,CDM,NDC,YHC,LSC,PWC,NDC,WSC,ZTC,CDM,WSC,PWC,WSC,WSC,NDC,WSC,LSC,WSC,NDC,NDC…
chr9	10049	85779340	916	85769291	YHC,YHC,MGC,CDM,CDM,CDM,CDM,PWC,PWC,PWC,LSC,LSC,ZTC,ZTC,ZTC,ZTC,ZTC,WSC,WSC,NDC,NDC,NDC,NDC,NDC,NDC,NDC,NDC,NDC,LSC,WSC,NDC,NDC,ZTC,MGC,MGC,CDM,YHC,MGC,PWC,YHC,NDC,LSC,WSC,LSC,LSC,NDC,WSC,CDM,CDM,WSC,MGC,CDM,CDM,CDM,LSC,ZTC,PWC,LSC,CDM,YHC,CDM,WSC,NDC,CDM,ZTC,ZTC,PWC,CDM,CDM,MGC,MGC,MGC,NDC,CDM,PWC,NDC,NDC,NDC,YHC,WSC,NDC,NDC,ZTC,ZTC,MGC,MGC,LSC,NDC,LSC,YHC,WSC,CDM,NDC,CDM,YHC,NDC,WSC,PWC,ZTC,YHC…
chr9	85879371	105695468	146	19816097	MGC,MGC,MGC,MGC,ZTC,NDC,NDC,WSC,NDC,NDC,NDC,ZTC,WSC,PWC,WSC,NDC,NDC,NDC,NDC,WSC,NDC,PWC,PWC,NDC,ZTC,LSC,WSC,NDC,MGC,ZTC,NDC,NDC,CDM,NDC,ZTC,NDC,WSC,NDC,ZTC,ZTC,LSC,PWC,LSC,PWC,PWC,WSC,LSC,WSC,NDC,NDC,LSC,MGC,MGC,LSC,LSC,ZTC,NDC,ZTC,WSC,LSC,WSC,NDC,PWC,NDC,NDC,LSC,WSC,ZTC,ZTC,NDC,ZTC,NDC,NDC,WSC,MGC,NDC,NDC,ZTC,NDC,WSC,CDM,MGC,MGC,YHC,PWC,MGC,CDM,PWC,NDC,WSC,NDC,NDC,NDC,NDC,MGC,MGC,MGC,NDC,WSC,WSC…
chr10	18238	22499625	170	22481387	MGC,MGC,MGC,MGC,PWC,LSC,ZTC,ZTC,ZTC,NDC,WSC,PWC,PWC,MGC,MGC,YHC,CDM,LSC,CDM,NDC,NDC,LSC,CDM,ZTC,LSC,NDC,NDC,ZTC,PWC,YHC,WSC,PWC,NDC,NDC,NDC,NDC,WSC,NDC,WSC,WSC,ZTC,LSC,CDM,YHC,NDC,WSC,NDC,WSC,CDM,CDM,NDC,NDC,YHC,ZTC,NDC,PWC,LSC,NDC,YHC,ZTC,LSC,CDM,NDC,MGC,NDC,PWC,YHC,NDC,PWC,CDM,PWC,WSC,NDC,CDM,PWC,CDM,LSC,CDM,NDC,WSC,NDC,NDC,PWC,WSC,PWC,WSC,NDC,PWC,NDC,YHC,ZTC,LSC,NDC,WSC,LSC,WSC,ZTC,WSC,NDC,NDC…
chr10	25140684	104297182	1053	79156498	CDM,CDM,CDM,WSC,NDC,WSC,NDC,NDC,PWC,WSC,PWC,NDC,NDC,NDC,NDC,WSC,ZTC,WSC,PWC,PWC,NDC,WSC,NDC,ZTC,LSC,LSC,MGC,WSC,NDC,WSC,WSC,MGC,NDC,CDM,YHC,LSC,LSC,WSC,WSC,WSC,NDC,NDC,NDC,NDC,NDC,NDC,NDC,NDC,NDC,WSC,PWC,ZTC,ZTC,YHC,LSC,CDM,PWC,PWC,WSC,NDC,NDC,NDC,NDC,NDC,CDM,WSC,WSC,NDC,NDC,WSC,NDC,CDM,NDC,WSC,WSC,WSC,NDC,NDC,LSC,CDM,ZTC,YHC,NDC,NDC,PWC,ZTC,NDC,NDC,LSC,ZTC,ZTC,WSC,WSC,LSC,ZTC,MGC,WSC,NDC,LSC,YHC…
chr11	35180	107282960	1435	107247780	MGC,ZTC,WSC,WSC,NDC,NDC,NDC,NDC,NDC,ZTC,WSC,NDC,NDC,PWC,WSC,WSC,NDC,NDC,WSC,WSC,CDM,WSC,ZTC,NDC,NDC,NDC,NDC,WSC,NDC,NDC,NDC,YHC,NDC,LSC,YHC,ZTC,WSC,PWC,ZTC,NDC,NDC,MGC,WSC,NDC,NDC,LSC,CDM,NDC,LSC,LSC,LSC,WSC,NDC,YHC,LSC,LSC,WSC,NDC,ZTC,WSC,WSC,WSC,WSC,NDC,NDC,LSC,MGC,LSC,YHC,PWC,PWC,PWC,WSC,PWC,NDC,NDC,NDC,WSC,CDM,ZTC,NDC,NDC,LSC,NDC,LSC,LSC,YHC,LSC,NDC,NDC,NDC,LSC,ZTC,WSC,PWC,NDC,CDM,WSC,WSC,NDC…
chr12	6351	32020724	302	32014373	YHC,YHC,MGC,MGC,MGC,MGC,CDM,CDM,CDM,LSC,ZTC,ZTC,WSC,WSC,WSC,WSC,LSC,ZTC,CDM,NDC,ZTC,PWC,ZTC,NDC,YHC,MGC,PWC,YHC,LSC,ZTC,NDC,MGC,NDC,YHC,MGC,NDC,CDM,WSC,CDM,CDM,WSC,PWC,NDC,CDM,MGC,MGC,PWC,NDC,PWC,NDC,NDC,MGC,PWC,NDC,LSC,WSC,PWC,NDC,CDM,NDC,WSC,ZTC,WSC,NDC,YHC,ZTC,WSC,MGC,WSC,ZTC,CDM,PWC,NDC,NDC,MGC,YHC,PWC,NDC,PWC,PWC,WSC,ZTC,MGC,NDC,NDC,NDC,WSC,NDC,NDC,ZTC,NDC,NDC,WSC,WSC,WSC,WSC,LSC,NDC,PWC,NDC…
chr12	32145663	70827038	454	38681375	MGC,MGC,PWC,PWC,LSC,ZTC,WSC,WSC,WSC,NDC,NDC,NDC,YHC,MGC,CDM,NDC,WSC,WSC,WSC,NDC,WSC,NDC,PWC,WSC,MGC,NDC,PWC,PWC,WSC,NDC,NDC,WSC,PWC,CDM,WSC,ZTC,LSC,LSC,CDM,WSC,NDC,NDC,WSC,WSC,LSC,WSC,NDC,NDC,NDC,NDC,CDM,CDM,NDC,WSC,CDM,LSC,ZTC,ZTC,WSC,WSC,NDC,NDC,NDC,NDC,PWC,ZTC,NDC,WSC,WSC,LSC,CDM,MGC,CDM,CDM,NDC,LSC,CDM,LSC,WSC,WSC,WSC,NDC,ZTC,MGC,WSC,MGC,MGC,MGC,LSC,WSC,NDC,ZTC,PWC,LSC,ZTC,NDC,PWC,YHC,YHC,MGC…
chr12	76710313	91131021	118	14420708	MGC,MGC,MGC,CDM,CDM,NDC,ZTC,NDC,NDC,ZTC,NDC,NDC,ZTC,NDC,ZTC,NDC,NDC,MGC,WSC,PWC,MGC,CDM,WSC,ZTC,PWC,CDM,ZTC,MGC,MGC,MGC,NDC,CDM,MGC,PWC,WSC,WSC,PWC,NDC,ZTC,WSC,PWC,ZTC,WSC,WSC,NDC,NDC,MGC,LSC,PWC,NDC,LSC,LSC,YHC,PWC,WSC,MGC,MGC,MGC,NDC,WSC,WSC,LSC,CDM,NDC,NDC,WSC,LSC,CDM,NDC,WSC,WSC,MGC,ZTC,LSC,PWC,NDC,WSC,YHC,NDC,PWC,NDC,NDC,CDM,NDC,LSC,NDC,NDC,CDM,NDC,CDM,CDM,LSC,NDC,NDC,LSC,WSC,ZTC,NDC,PWC,WSC…
chr13	313308	5332272	28	5018964	YHC,MGC,MGC,CDM,PWC,LSC,ZTC,ZTC,WSC,NDC,NDC,NDC,PWC,WSC,NDC,NDC,ZTC,MGC,LSC,NDC,NDC,PWC,NDC,MGC,WSC,LSC,WSC,MGC
chr13	5577663	10947084	35	5369421	YHC,MGC,MGC,MGC,ZTC,LSC,NDC,PWC,NDC,NDC,WSC,PWC,NDC,CDM,ZTC,CDM,LSC,NDC,NDC,WSC,NDC,ZTC,NDC,NDC,CDM,WSC,NDC,NDC,PWC,LSC,NDC,ZTC,YHC,CDM,PWC
chr13	11516469	84229982	859	72713513	YHC,YHC,MGC,CDM,CDM,CDM,NDC,ZTC,NDC,NDC,NDC,NDC,CDM,ZTC,WSC,PWC,PWC,MGC,YHC,WSC,NDC,YHC,WSC,NDC,LSC,ZTC,CDM,CDM,NDC,NDC,YHC,YHC,WSC,NDC,YHC,NDC,NDC,NDC,LSC,NDC,NDC,NDC,NDC,NDC,MGC,WSC,PWC,ZTC,CDM,PWC,MGC,MGC,ZTC,WSC,LSC,LSC,WSC,ZTC,WSC,ZTC,MGC,LSC,PWC,NDC,CDM,LSC,LSC,PWC,PWC,WSC,NDC,ZTC,WSC,NDC,NDC,ZTC,WSC,WSC,NDC,LSC,LSC,ZTC,NDC,PWC,WSC,YHC,PWC,LSC,LSC,NDC,LSC,YHC,NDC,NDC,NDC,NDC,NDC,WSC,LSC,WSC…
chr14	1118964	14491250	120	13372286	CDM,CDM,CDM,LSC,ZTC,NDC,CDM,CDM,LSC,NDC,CDM,ZTC,ZTC,WSC,WSC,NDC,NDC,ZTC,MGC,MGC,MGC,MGC,CDM,MGC,MGC,CDM,MGC,CDM,YHC,YHC,NDC,NDC,NDC,NDC,NDC,LSC,ZTC,ZTC,WSC,PWC,NDC,NDC,ZTC,NDC,MGC,NDC,WSC,WSC,NDC,PWC,ZTC,YHC,NDC,NDC,LSC,WSC,WSC,PWC,NDC,LSC,NDC,CDM,LSC,WSC,YHC,NDC,NDC,WSC,CDM,WSC,NDC,NDC,LSC,WSC,CDM,NDC,PWC,NDC,NDC,ZTC,PWC,WSC,ZTC,YHC,YHC,MGC,MGC,CDM,NDC,CDM,NDC,MGC,NDC,LSC,ZTC,YHC,LSC,NDC,WSC,WSC…
chr14	15423765	32328441	147	16904676	YHC,MGC,PWC,ZTC,LSC,NDC,CDM,CDM,CDM,YHC,MGC,ZTC,NDC,NDC,CDM,NDC,CDM,YHC,YHC,WSC,NDC,ZTC,YHC,NDC,LSC,WSC,PWC,NDC,YHC,NDC,PWC,CDM,NDC,NDC,NDC,WSC,YHC,NDC,LSC,MGC,WSC,WSC,NDC,LSC,ZTC,LSC,PWC,WSC,ZTC,MGC,ZTC,WSC,YHC,YHC,NDC,WSC,MGC,WSC,YHC,YHC,YHC,YHC,YHC,MGC,CDM,ZTC,WSC,WSC,NDC,NDC,CDM,WSC,MGC,YHC,NDC,MGC,MGC,MGC,CDM,YHC,WSC,NDC,YHC,YHC,NDC,YHC,NDC,ZTC,LSC,WSC,MGC,NDC,CDM,NDC,CDM,WSC,WSC,NDC,CDM,CDM…
chr14	32473148	84628243	621	52155095	YHC,YHC,YHC,YHC,MGC,MGC,MGC,MGC,MGC,CDM,CDM,CDM,CDM,PWC,LSC,LSC,LSC,ZTC,WSC,WSC,WSC,WSC,WSC,WSC,NDC,NDC,NDC,NDC,NDC,NDC,NDC,NDC,NDC,NDC,NDC,NDC,YHC,ZTC,WSC,PWC,NDC,NDC,NDC,NDC,ZTC,NDC,LSC,LSC,LSC,WSC,WSC,NDC,PWC,LSC,ZTC,PWC,LSC,WSC,WSC,WSC,NDC,ZTC,MGC,YHC,PWC,WSC,LSC,ZTC,ZTC,YHC,YHC,PWC,YHC,WSC,NDC,WSC,PWC,NDC,LSC,ZTC,NDC,WSC,LSC,NDC,NDC,PWC,WSC,WSC,NDC,LSC,LSC,YHC,WSC,PWC,CDM,ZTC,CDM,NDC,NDC,LSC…
chr15	68422	29543811	299	29475389	YHC,YHC,YHC,MGC,MGC,CDM,CDM,CDM,PWC,PWC,WSC,NDC,NDC,NDC,YHC,CDM,WSC,WSC,LSC,LSC,WSC,NDC,PWC,NDC,PWC,PWC,MGC,CDM,YHC,MGC,ZTC,CDM,CDM,CDM,WSC,MGC,YHC,PWC,LSC,WSC,LSC,ZTC,ZTC,ZTC,WSC,YHC,NDC,PWC,CDM,CDM,CDM,PWC,MGC,NDC,PWC,CDM,YHC,ZTC,NDC,WSC,LSC,NDC,WSC,CDM,ZTC,CDM,PWC,PWC,NDC,MGC,NDC,NDC,NDC,LSC,LSC,ZTC,NDC,ZTC,PWC,NDC,WSC,WSC,WSC,CDM,MGC,WSC,NDC,NDC,YHC,YHC,NDC,NDC,ZTC,NDC,MGC,WSC,WSC,LSC,ZTC,LSC…
chr15	29644002	51091149	227	21447147	YHC,MGC,MGC,MGC,CDM,CDM,CDM,PWC,ZTC,WSC,WSC,WSC,NDC,NDC,NDC,NDC,NDC,NDC,NDC,NDC,LSC,NDC,CDM,NDC,ZTC,WSC,PWC,NDC,ZTC,NDC,WSC,LSC,NDC,CDM,NDC,NDC,PWC,WSC,WSC,WSC,YHC,WSC,NDC,NDC,MGC,YHC,ZTC,PWC,NDC,CDM,WSC,MGC,LSC,NDC,LSC,NDC,NDC,ZTC,NDC,NDC,LSC,YHC,YHC,PWC,NDC,PWC,LSC,ZTC,ZTC,CDM,PWC,ZTC,ZTC,NDC,NDC,NDC,NDC,YHC,LSC,MGC,NDC,NDC,NDC,WSC,NDC,NDC,NDC,NDC,NDC,WSC,NDC,NDC,NDC,LSC,NDC,NDC,NDC,NDC,ZTC,NDC…
chr15	51296284	77788979	213	26492695	MGC,MGC,MGC,CDM,CDM,CDM,CDM,CDM,PWC,PWC,PWC,PWC,LSC,LSC,NDC,NDC,WSC,NDC,LSC,CDM,WSC,CDM,NDC,ZTC,NDC,NDC,PWC,LSC,LSC,PWC,WSC,NDC,WSC,NDC,MGC,ZTC,LSC,PWC,WSC,WSC,NDC,CDM,LSC,PWC,MGC,NDC,YHC,NDC,PWC,WSC,LSC,NDC,NDC,LSC,NDC,NDC,WSC,NDC,NDC,CDM,CDM,NDC,MGC,ZTC,PWC,NDC,NDC,ZTC,WSC,NDC,NDC,NDC,NDC,LSC,NDC,NDC,NDC,MGC,NDC,NDC,PWC,NDC,NDC,NDC,PWC,NDC,CDM,CDM,WSC,LSC,NDC,NDC,NDC,NDC,WSC,WSC,PWC,NDC,NDC,LSC…
chr15	77893073	80395781	28	2502708	MGC,CDM,NDC,NDC,WSC,NDC,PWC,PWC,WSC,ZTC,NDC,WSC,WSC,NDC,LSC,WSC,ZTC,WSC,MGC,NDC,CDM,ZTC,NDC,ZTC,LSC,NDC,LSC,LSC
chr15	80573351	83740340	34	3166989	ZTC,ZTC,ZTC,ZTC,WSC,NDC,NDC,NDC,WSC,MGC,CDM,PWC,NDC,LSC,NDC,NDC,WSC,MGC,WSC,NDC,LSC,NDC,MGC,WSC,NDC,MGC,PWC,NDC,MGC,LSC,NDC,WSC,NDC,NDC
chr15	83852224	85272311	23	1420087	MGC,MGC,PWC,LSC,ZTC,WSC,WSC,NDC,NDC,NDC,PWC,WSC,LSC,YHC,YHC,NDC,WSC,ZTC,YHC,ZTC,WSC,PWC,NDC
chr16	35920	6897746	100	6861826	YHC,MGC,CDM,LSC,ZTC,WSC,WSC,NDC,NDC,NDC,NDC,NDC,MGC,MGC,CDM,NDC,WSC,NDC,ZTC,NDC,NDC,NDC,NDC,NDC,NDC,MGC,CDM,PWC,WSC,NDC,WSC,NDC,WSC,NDC,ZTC,NDC,NDC,NDC,NDC,NDC,NDC,ZTC,ZTC,LSC,NDC,NDC,WSC,PWC,NDC,YHC,NDC,ZTC,NDC,ZTC,YHC,YHC,LSC,NDC,LSC,ZTC,NDC,WSC,WSC,PWC,NDC,NDC,NDC,NDC,NDC,WSC,LSC,PWC,LSC,ZTC,ZTC,WSC,NDC,NDC,NDC,WSC,CDM,LSC,LSC,LSC,WSC,WSC,WSC,PWC,MGC,WSC,PWC,LSC,ZTC,WSC,NDC,NDC,NDC,WSC,PWC,LSC
chr16	7546190	81720984	930	74174794	YHC,YHC,MGC,CDM,CDM,PWC,PWC,PWC,PWC,LSC,LSC,LSC,LSC,ZTC,ZTC,ZTC,WSC,WSC,WSC,WSC,NDC,NDC,NDC,NDC,NDC,NDC,MGC,CDM,CDM,YHC,MGC,LSC,MGC,MGC,MGC,NDC,MGC,YHC,LSC,WSC,WSC,WSC,WSC,NDC,NDC,NDC,NDC,PWC,PWC,LSC,CDM,PWC,LSC,ZTC,ZTC,WSC,WSC,NDC,PWC,LSC,WSC,LSC,NDC,LSC,ZTC,WSC,NDC,NDC,NDC,NDC,ZTC,LSC,NDC,LSC,WSC,WSC,MGC,LSC,ZTC,WSC,PWC,YHC,PWC,PWC,LSC,YHC,PWC,NDC,NDC,YHC,LSC,ZTC,LSC,ZTC,WSC,NDC,NDC,PWC,PWC,PWC…
chr17	2892	8825674	96	8822782	CDM,ZTC,ZTC,WSC,WSC,NDC,NDC,ZTC,MGC,MGC,CDM,MGC,MGC,WSC,MGC,MGC,MGC,MGC,CDM,NDC,MGC,WSC,NDC,NDC,NDC,PWC,YHC,LSC,NDC,LSC,PWC,MGC,NDC,NDC,CDM,NDC,ZTC,LSC,PWC,PWC,WSC,WSC,ZTC,NDC,ZTC,NDC,WSC,LSC,WSC,CDM,NDC,LSC,PWC,ZTC,WSC,NDC,ZTC,WSC,NDC,NDC,NDC,NDC,MGC,NDC,WSC,MGC,YHC,YHC,MGC,WSC,LSC,ZTC,LSC,LSC,NDC,CDM,MGC,LSC,ZTC,WSC,WSC,ZTC,WSC,WSC,MGC,ZTC,PWC,PWC,LSC,LSC,NDC,YHC,WSC,WSC,ZTC,NDC
chr17	8945521	25025930	145	16080409	MGC,MGC,CDM,CDM,LSC,MGC,NDC,WSC,CDM,NDC,LSC,NDC,CDM,YHC,NDC,YHC,NDC,ZTC,NDC,ZTC,NDC,NDC,PWC,LSC,NDC,CDM,NDC,PWC,YHC,CDM,NDC,NDC,WSC,CDM,LSC,MGC,CDM,MGC,MGC,PWC,NDC,LSC,NDC,NDC,NDC,CDM,CDM,YHC,MGC,MGC,MGC,MGC,WSC,LSC,NDC,LSC,NDC,LSC,ZTC,WSC,ZTC,NDC,NDC,WSC,NDC,ZTC,ZTC,WSC,YHC,NDC,LSC,ZTC,PWC,NDC,WSC,NDC,NDC,LSC,MGC,NDC,NDC,PWC,WSC,WSC,NDC,NDC,CDM,WSC,WSC,MGC,MGC,PWC,LSC,YHC,PWC,WSC,MGC,PWC,NDC,YHC…
chr17	25131024	35637592	112	10506568	YHC,YHC,CDM,PWC,PWC,LSC,NDC,NDC,NDC,WSC,ZTC,CDM,YHC,YHC,YHC,ZTC,WSC,LSC,NDC,WSC,PWC,NDC,YHC,ZTC,MGC,CDM,WSC,PWC,ZTC,WSC,WSC,WSC,YHC,PWC,PWC,WSC,YHC,NDC,NDC,NDC,NDC,NDC,CDM,NDC,YHC,WSC,WSC,ZTC,CDM,WSC,NDC,ZTC,CDM,YHC,ZTC,YHC,LSC,NDC,PWC,NDC,ZTC,WSC,NDC,YHC,NDC,LSC,YHC,NDC,NDC,NDC,NDC,MGC,ZTC,PWC,LSC,ZTC,NDC,LSC,ZTC,PWC,NDC,MGC,MGC,WSC,YHC,MGC,PWC,LSC,CDM,PWC,YHC,CDM,CDM,ZTC,NDC,YHC,NDC,WSC,NDC,NDC…
chr17	36056925	50696256	130	14639331	MGC,MGC,MGC,LSC,LSC,LSC,ZTC,ZTC,ZTC,ZTC,WSC,NDC,NDC,NDC,WSC,WSC,MGC,LSC,LSC,YHC,WSC,ZTC,MGC,LSC,CDM,LSC,NDC,YHC,MGC,YHC,PWC,LSC,NDC,NDC,NDC,NDC,PWC,YHC,ZTC,WSC,LSC,PWC,NDC,CDM,WSC,NDC,MGC,ZTC,WSC,PWC,NDC,NDC,WSC,MGC,NDC,LSC,PWC,WSC,NDC,MGC,MGC,MGC,NDC,LSC,ZTC,ZTC,LSC,NDC,LSC,WSC,PWC,WSC,WSC,WSC,WSC,LSC,YHC,PWC,NDC,WSC,CDM,NDC,NDC,CDM,MGC,YHC,LSC,NDC,ZTC,YHC,WSC,NDC,NDC,WSC,WSC,NDC,LSC,LSC,WSC,WSC…
chr17	52089207	72808655	237	20719448	MGC,MGC,MGC,CDM,CDM,CDM,LSC,NDC,NDC,NDC,NDC,WSC,WSC,NDC,WSC,NDC,WSC,NDC,NDC,WSC,WSC,WSC,LSC,NDC,NDC,NDC,WSC,WSC,NDC,NDC,YHC,PWC,WSC,NDC,NDC,WSC,WSC,NDC,NDC,WSC,NDC,NDC,PWC,NDC,NDC,CDM,NDC,MGC,WSC,MGC,NDC,PWC,LSC,WSC,WSC,NDC,YHC,PWC,ZTC,NDC,NDC,PWC,NDC,NDC,ZTC,ZTC,PWC,PWC,NDC,CDM,CDM,CDM,LSC,PWC,NDC,LSC,NDC,ZTC,WSC,NDC,NDC,NDC,ZTC,WSC,PWC,NDC,WSC,NDC,WSC,WSC,PWC,WSC,LSC,NDC,NDC,CDM,LSC,NDC,LSC,WSC…
chr17	72941663	75148791	20	2207128	MGC,CDM,CDM,CDM,LSC,ZTC,NDC,CDM,NDC,ZTC,PWC,WSC,YHC,CDM,MGC,NDC,WSC,NDC,NDC,WSC
chr18	757005	50870670	559	50113665	CDM,WSC,NDC,MGC,MGC,ZTC,PWC,LSC,NDC,CDM,WSC,PWC,LSC,NDC,PWC,MGC,NDC,ZTC,LSC,CDM,WSC,LSC,NDC,NDC,PWC,NDC,NDC,LSC,LSC,CDM,WSC,NDC,YHC,LSC,ZTC,NDC,PWC,ZTC,WSC,NDC,NDC,NDC,NDC,NDC,WSC,MGC,NDC,NDC,NDC,NDC,LSC,NDC,LSC,MGC,CDM,LSC,NDC,WSC,PWC,NDC,ZTC,NDC,ZTC,NDC,LSC,MGC,CDM,CDM,NDC,YHC,MGC,MGC,NDC,NDC,WSC,WSC,NDC,ZTC,NDC,ZTC,PWC,ZTC,ZTC,WSC,ZTC,NDC,NDC,NDC,LSC,LSC,NDC,NDC,ZTC,LSC,NDC,NDC,NDC,NDC,MGC,NDC…
chr18	51118943	57603132	81	6484189	MGC,CDM,ZTC,WSC,WSC,NDC,MGC,MGC,NDC,NDC,NDC,WSC,MGC,NDC,MGC,YHC,MGC,NDC,YHC,NDC,MGC,PWC,CDM,ZTC,NDC,NDC,YHC,NDC,WSC,NDC,NDC,NDC,NDC,NDC,NDC,LSC,WSC,LSC,NDC,NDC,NDC,ZTC,WSC,NDC,WSC,ZTC,MGC,NDC,WSC,LSC,ZTC,LSC,WSC,LSC,NDC,ZTC,WSC,WSC,NDC,NDC,LSC,CDM,WSC,WSC,NDC,NDC,NDC,NDC,ZTC,PWC,LSC,ZTC,WSC,WSC,WSC,ZTC,WSC,ZTC,NDC,WSC,NDC
chr18	57735853	63172836	38	5436983	MGC,ZTC,ZTC,NDC,NDC,MGC,ZTC,PWC,NDC,PWC,ZTC,LSC,LSC,NDC,NDC,PWC,ZTC,NDC,ZTC,ZTC,NDC,MGC,ZTC,NDC,YHC,ZTC,ZTC,ZTC,ZTC,WSC,NDC,ZTC,ZTC,NDC,NDC,PWC,LSC,NDC
chr18	63357772	65999195	15	2641423	PWC,ZTC,ZTC,NDC,NDC,WSC,NDC,NDC,YHC,CDM,LSC,NDC,MGC,WSC,NDC
chr19	81083	19795016	197	19713933	YHC,YHC,MGC,MGC,MGC,MGC,MGC,MGC,CDM,CDM,CDM,CDM,CDM,PWC,PWC,LSC,LSC,ZTC,ZTC,WSC,NDC,NDC,NDC,YHC,NDC,WSC,WSC,MGC,LSC,YHC,LSC,LSC,PWC,NDC,YHC,YHC,YHC,MGC,CDM,LSC,ZTC,MGC,NDC,NDC,PWC,PWC,CDM,CDM,YHC,YHC,MGC,MGC,ZTC,PWC,WSC,MGC,LSC,MGC,MGC,MGC,ZTC,CDM,CDM,NDC,LSC,CDM,PWC,PWC,CDM,LSC,WSC,ZTC,ZTC,MGC,LSC,NDC,NDC,PWC,ZTC,CDM,LSC,LSC,NDC,NDC,ZTC,NDC,WSC,ZTC,MGC,CDM,PWC,NDC,CDM,NDC,ZTC,ZTC,WSC,ZTC,WSC,WSC…
chr19	19956112	64044783	568	44088671	MGC,MGC,ZTC,WSC,LSC,PWC,NDC,LSC,NDC,PWC,LSC,NDC,WSC,WSC,ZTC,YHC,PWC,NDC,NDC,PWC,CDM,YHC,NDC,CDM,CDM,CDM,WSC,WSC,LSC,LSC,PWC,NDC,NDC,LSC,MGC,WSC,YHC,CDM,NDC,MGC,LSC,PWC,NDC,WSC,PWC,WSC,NDC,NDC,NDC,YHC,NDC,NDC,NDC,PWC,CDM,PWC,WSC,WSC,NDC,MGC,ZTC,LSC,WSC,LSC,NDC,ZTC,LSC,NDC,LSC,CDM,NDC,PWC,NDC,CDM,WSC,NDC,WSC,LSC,MGC,PWC,NDC,ZTC,NDC,PWC,WSC,NDC,NDC,PWC,LSC,NDC,CDM,NDC,NDC,WSC,NDC,NDC,NDC,ZTC,LSC,NDC…
chr20	49079	71992748	819	71943669	MGC,MGC,CDM,CDM,LSC,ZTC,WSC,WSC,WSC,NDC,WSC,WSC,MGC,MGC,PWC,NDC,WSC,LSC,LSC,NDC,ZTC,ZTC,NDC,ZTC,WSC,LSC,CDM,MGC,PWC,CDM,CDM,CDM,WSC,WSC,NDC,PWC,WSC,WSC,WSC,NDC,NDC,NDC,WSC,NDC,NDC,LSC,WSC,WSC,WSC,NDC,NDC,PWC,LSC,WSC,PWC,NDC,LSC,NDC,NDC,PWC,PWC,PWC,WSC,NDC,NDC,WSC,NDC,PWC,WSC,NDC,NDC,ZTC,NDC,NDC,NDC,PWC,PWC,ZTC,WSC,ZTC,ZTC,NDC,NDC,MGC,YHC,NDC,LSC,NDC,PWC,NDC,LSC,NDC,LSC,MGC,WSC,NDC,ZTC,NDC,LSC,NDC…
chr21	5191	1313576	19	1308385	YHC,YHC,MGC,MGC,CDM,CDM,CDM,CDM,CDM,CDM,CDM,PWC,PWC,ZTC,WSC,NDC,NDC,MGC,MGC
chr21	2078851	71573501	765	69494650	YHC,CDM,CDM,CDM,CDM,CDM,CDM,PWC,PWC,LSC,LSC,ZTC,ZTC,WSC,WSC,WSC,WSC,WSC,WSC,WSC,NDC,NDC,NDC,NDC,NDC,NDC,WSC,NDC,YHC,ZTC,NDC,PWC,WSC,CDM,YHC,ZTC,YHC,YHC,PWC,ZTC,MGC,NDC,WSC,NDC,LSC,NDC,MGC,CDM,LSC,PWC,PWC,MGC,MGC,MGC,CDM,CDM,CDM,CDM,ZTC,PWC,MGC,YHC,MGC,NDC,NDC,NDC,LSC,WSC,NDC,CDM,LSC,LSC,CDM,WSC,LSC,YHC,MGC,MGC,ZTC,YHC,LSC,PWC,NDC,NDC,NDC,YHC,MGC,NDC,NDC,NDC,LSC,LSC,LSC,WSC,WSC,LSC,MGC,WSC,PWC,NDC…
chr22	92533	39722466	374	39629933	YHC,MGC,MGC,CDM,CDM,ZTC,WSC,NDC,ZTC,NDC,PWC,NDC,NDC,MGC,NDC,MGC,WSC,NDC,NDC,LSC,YHC,NDC,WSC,CDM,ZTC,PWC,NDC,ZTC,WSC,NDC,ZTC,ZTC,NDC,ZTC,NDC,YHC,PWC,WSC,PWC,ZTC,CDM,MGC,ZTC,PWC,WSC,WSC,PWC,WSC,NDC,LSC,PWC,WSC,WSC,NDC,PWC,YHC,NDC,NDC,ZTC,CDM,NDC,CDM,WSC,NDC,NDC,NDC,ZTC,NDC,WSC,ZTC,WSC,ZTC,NDC,PWC,PWC,NDC,WSC,NDC,WSC,NDC,MGC,NDC,LSC,NDC,WSC,NDC,ZTC,NDC,PWC,WSC,NDC,NDC,CDM,NDC,MGC,NDC,NDC,WSC,WSC,LSC…
chr22	40075584	61379134	404	21303550	CDM,PWC,WSC,WSC,NDC,NDC,WSC,ZTC,PWC,LSC,ZTC,NDC,NDC,PWC,LSC,CDM,NDC,WSC,NDC,NDC,WSC,NDC,PWC,WSC,NDC,NDC,NDC,NDC,ZTC,NDC,CDM,ZTC,NDC,CDM,YHC,YHC,WSC,LSC,LSC,ZTC,NDC,NDC,WSC,WSC,NDC,ZTC,LSC,WSC,WSC,WSC,NDC,NDC,PWC,NDC,NDC,WSC,WSC,YHC,LSC,CDM,WSC,ZTC,NDC,PWC,WSC,ZTC,ZTC,ZTC,NDC,PWC,NDC,NDC,WSC,NDC,PWC,ZTC,WSC,PWC,WSC,NDC,PWC,NDC,CDM,ZTC,LSC,ZTC,WSC,NDC,NDC,NDC,NDC,PWC,PWC,PWC,LSC,LSC,ZTC,WSC,WSC,WSC…
chr23	10121	25642674	226	25632553	YHC,YHC,YHC,YHC,YHC,MGC,MGC,MGC,MGC,MGC,MGC,MGC,MGC,MGC,MGC,MGC,MGC,CDM,CDM,CDM,CDM,CDM,CDM,PWC,PWC,PWC,PWC,PWC,LSC,LSC,ZTC,ZTC,ZTC,ZTC,WSC,WSC,WSC,WSC,WSC,WSC,WSC,WSC,NDC,NDC,NDC,NDC,NDC,NDC,NDC,MGC,PWC,WSC,NDC,PWC,LSC,ZTC,ZTC,MGC,CDM,PWC,LSC,YHC,CDM,YHC,NDC,YHC,YHC,MGC,PWC,ZTC,WSC,ZTC,YHC,LSC,WSC,NDC,WSC,MGC,PWC,NDC,MGC,WSC,ZTC,WSC,NDC,NDC,NDC,NDC,CDM,CDM,CDM,CDM,PWC,PWC,NDC,NDC,WSC,WSC,PWC,NDC…
chr23	26583740	27650286	9	1066546	MGC,MGC,MGC,CDM,CDM,PWC,LSC,NDC,NDC
chr23	27759950	52258805	140	24498855	MGC,MGC,MGC,PWC,YHC,PWC,ZTC,NDC,WSC,ZTC,NDC,PWC,MGC,LSC,ZTC,YHC,NDC,ZTC,YHC,LSC,WSC,CDM,LSC,WSC,LSC,CDM,PWC,NDC,PWC,WSC,LSC,CDM,WSC,NDC,NDC,MGC,WSC,MGC,NDC,WSC,PWC,NDC,NDC,WSC,WSC,PWC,NDC,CDM,YHC,CDM,WSC,NDC,PWC,WSC,LSC,LSC,NDC,ZTC,PWC,NDC,CDM,PWC,ZTC,MGC,MGC,MGC,WSC,NDC,MGC,MGC,MGC,MGC,CDM,PWC,ZTC,YHC,NDC,NDC,NDC,PWC,CDM,PWC,LSC,NDC,NDC,NDC,NDC,PWC,ZTC,NDC,WSC,NDC,CDM,ZTC,LSC,ZTC,NDC,CDM,CDM,ZTC…
chr24	309736	62643699	535	62333963	YHC,YHC,YHC,MGC,MGC,CDM,CDM,PWC,LSC,ZTC,ZTC,WSC,WSC,WSC,NDC,NDC,ZTC,PWC,LSC,NDC,WSC,YHC,YHC,NDC,CDM,NDC,NDC,PWC,NDC,PWC,LSC,ZTC,NDC,NDC,NDC,PWC,WSC,MGC,NDC,WSC,WSC,LSC,YHC,NDC,NDC,ZTC,NDC,NDC,LSC,NDC,NDC,WSC,PWC,WSC,WSC,WSC,NDC,LSC,ZTC,CDM,LSC,PWC,PWC,CDM,CDM,WSC,MGC,MGC,YHC,LSC,WSC,MGC,CDM,WSC,NDC,PWC,CDM,CDM,WSC,NDC,NDC,NDC,WSC,ZTC,ZTC,WSC,CDM,PWC,NDC,LSC,WSC,NDC,LSC,ZTC,NDC,YHC,NDC,NDC,PWC,NDC…
chr25	25945	30269233	244	30243288	YHC,MGC,MGC,ZTC,ZTC,WSC,NDC,NDC,YHC,MGC,NDC,WSC,LSC,LSC,NDC,NDC,NDC,ZTC,NDC,PWC,WSC,NDC,LSC,NDC,NDC,MGC,PWC,NDC,NDC,NDC,WSC,NDC,NDC,LSC,WSC,WSC,NDC,NDC,MGC,NDC,CDM,YHC,NDC,WSC,YHC,MGC,CDM,PWC,NDC,NDC,WSC,NDC,WSC,PWC,PWC,CDM,NDC,MGC,NDC,NDC,NDC,WSC,PWC,NDC,NDC,CDM,NDC,NDC,WSC,CDM,CDM,CDM,WSC,WSC,MGC,YHC,WSC,NDC,ZTC,NDC,NDC,PWC,NDC,NDC,WSC,WSC,NDC,NDC,NDC,NDC,YHC,NDC,WSC,NDC,WSC,ZTC,WSC,NDC,NDC,WSC…
chr25	30385031	32360791	32	1975760	MGC,MGC,MGC,MGC,MGC,CDM,PWC,ZTC,WSC,WSC,WSC,NDC,YHC,NDC,NDC,LSC,NDC,LSC,NDC,PWC,NDC,NDC,YHC,NDC,YHC,NDC,NDC,WSC,CDM,MGC,LSC,LSC
chr25	32474258	42845682	105	10371424	MGC,CDM,PWC,ZTC,WSC,MGC,PWC,WSC,LSC,WSC,NDC,NDC,NDC,NDC,NDC,NDC,WSC,NDC,NDC,CDM,CDM,NDC,CDM,PWC,CDM,NDC,WSC,NDC,NDC,YHC,NDC,NDC,ZTC,NDC,PWC,PWC,PWC,NDC,WSC,LSC,NDC,WSC,NDC,WSC,LSC,NDC,NDC,CDM,WSC,CDM,PWC,NDC,NDC,NDC,LSC,NDC,CDM,PWC,NDC,MGC,NDC,NDC,NDC,ZTC,WSC,MGC,NDC,ZTC,NDC,LSC,LSC,ZTC,LSC,ZTC,CDM,YHC,NDC,NDC,NDC,PWC,YHC,WSC,ZTC,WSC,CDM,WSC,ZTC,NDC,NDC,ZTC,NDC,NDC,PWC,WSC,WSC,ZTC,WSC,ZTC,NDC,WSC…
chr26	37766	51674807	461	51637041	MGC,MGC,CDM,NDC,NDC,CDM,WSC,ZTC,LSC,PWC,NDC,CDM,NDC,WSC,MGC,MGC,MGC,YHC,WSC,NDC,PWC,YHC,WSC,PWC,PWC,PWC,WSC,NDC,NDC,LSC,PWC,YHC,YHC,CDM,LSC,MGC,MGC,CDM,WSC,WSC,ZTC,ZTC,PWC,NDC,PWC,WSC,NDC,ZTC,NDC,PWC,PWC,ZTC,PWC,LSC,YHC,ZTC,WSC,ZTC,ZTC,ZTC,WSC,NDC,WSC,ZTC,NDC,PWC,NDC,NDC,CDM,PWC,LSC,ZTC,WSC,NDC,NDC,CDM,WSC,PWC,LSC,LSC,NDC,NDC,PWC,NDC,LSC,LSC,ZTC,WSC,NDC,ZTC,PWC,WSC,NDC,NDC,LSC,NDC,WSC,MGC,WSC,NDC…
chr27	2673	5128900	46	5126227	MGC,MGC,MGC,MGC,CDM,CDM,NDC,CDM,WSC,WSC,NDC,WSC,NDC,CDM,NDC,NDC,NDC,PWC,NDC,NDC,LSC,NDC,LSC,PWC,NDC,WSC,CDM,NDC,WSC,YHC,WSC,YHC,NDC,NDC,NDC,WSC,NDC,LSC,NDC,WSC,NDC,LSC,LSC,PWC,WSC,LSC
chr27	6189168	28452999	182	22263831	MGC,CDM,CDM,WSC,WSC,WSC,NDC,PWC,WSC,NDC,PWC,WSC,NDC,ZTC,NDC,YHC,MGC,WSC,NDC,LSC,NDC,PWC,WSC,NDC,NDC,NDC,PWC,NDC,ZTC,PWC,NDC,ZTC,ZTC,YHC,NDC,ZTC,NDC,MGC,LSC,NDC,NDC,PWC,YHC,NDC,WSC,WSC,WSC,CDM,CDM,NDC,ZTC,NDC,NDC,WSC,MGC,NDC,PWC,CDM,PWC,YHC,PWC,PWC,PWC,WSC,ZTC,NDC,PWC,CDM,NDC,WSC,NDC,NDC,MGC,WSC,CDM,LSC,YHC,NDC,PWC,ZTC,WSC,YHC,WSC,MGC,CDM,YHC,YHC,NDC,WSC,WSC,NDC,MGC,MGC,YHC,LSC,MGC,MGC,PWC,NDC,PWC…
chr27	28948876	37557668	92	8608792	MGC,MGC,MGC,CDM,CDM,CDM,PWC,WSC,NDC,NDC,PWC,PWC,NDC,WSC,WSC,WSC,LSC,NDC,NDC,NDC,PWC,MGC,LSC,WSC,PWC,NDC,WSC,NDC,NDC,ZTC,WSC,PWC,NDC,YHC,NDC,YHC,ZTC,NDC,NDC,CDM,LSC,NDC,WSC,NDC,NDC,PWC,WSC,YHC,PWC,NDC,NDC,ZTC,WSC,NDC,NDC,NDC,MGC,CDM,CDM,CDM,WSC,LSC,WSC,NDC,LSC,WSC,LSC,PWC,WSC,PWC,WSC,NDC,WSC,NDC,NDC,WSC,NDC,WSC,WSC,PWC,LSC,YHC,NDC,WSC,PWC,LSC,ZTC,WSC,LSC,PWC,LSC,WSC
chr27	37657885	45402893	76	7745008	MGC,MGC,CDM,CDM,PWC,PWC,WSC,WSC,WSC,NDC,LSC,CDM,NDC,WSC,WSC,LSC,LSC,ZTC,WSC,MGC,MGC,NDC,WSC,NDC,NDC,NDC,NDC,NDC,PWC,PWC,WSC,ZTC,LSC,WSC,PWC,WSC,LSC,ZTC,YHC,NDC,NDC,ZTC,PWC,WSC,ZTC,NDC,NDC,NDC,LSC,ZTC,YHC,ZTC,ZTC,WSC,NDC,PWC,LSC,PWC,LSC,CDM,WSC,PWC,NDC,CDM,PWC,ZTC,ZTC,WSC,LSC,MGC,NDC,WSC,WSC,NDC,NDC,CDM
chr28	5302	46248750	362	46243448	MGC,CDM,CDM,CDM,CDM,PWC,ZTC,ZTC,LSC,WSC,NDC,WSC,CDM,MGC,MGC,WSC,YHC,WSC,YHC,NDC,MGC,LSC,MGC,CDM,PWC,CDM,ZTC,PWC,MGC,CDM,WSC,NDC,YHC,PWC,WSC,NDC,ZTC,LSC,PWC,MGC,CDM,CDM,MGC,CDM,NDC,PWC,PWC,NDC,LSC,NDC,NDC,MGC,NDC,NDC,ZTC,MGC,ZTC,PWC,NDC,NDC,NDC,YHC,WSC,ZTC,NDC,NDC,CDM,NDC,ZTC,YHC,PWC,WSC,NDC,MGC,NDC,ZTC,NDC,WSC,WSC,WSC,LSC,ZTC,WSC,ZTC,NDC,NDC,ZTC,MGC,PWC,PWC,ZTC,ZTC,LSC,WSC,NDC,WSC,NDC,WSC,MGC,MGC…
chr29	323185	5440022	46	5116837	MGC,MGC,MGC,MGC,MGC,WSC,NDC,NDC,PWC,NDC,NDC,WSC,NDC,WSC,NDC,LSC,CDM,NDC,ZTC,LSC,ZTC,WSC,MGC,MGC,PWC,NDC,NDC,PWC,WSC,WSC,NDC,YHC,WSC,NDC,NDC,NDC,NDC,WSC,PWC,LSC,MGC,PWC,PWC,PWC,WSC,WSC
chr29	5801594	30221261	206	24419667	MGC,MGC,MGC,MGC,MGC,CDM,PWC,PWC,PWC,PWC,CDM,WSC,NDC,NDC,YHC,LSC,WSC,NDC,CDM,NDC,WSC,MGC,WSC,WSC,ZTC,MGC,PWC,WSC,NDC,ZTC,NDC,LSC,NDC,PWC,NDC,WSC,WSC,NDC,NDC,NDC,NDC,WSC,NDC,NDC,ZTC,NDC,WSC,WSC,LSC,ZTC,ZTC,NDC,NDC,NDC,NDC,LSC,NDC,ZTC,ZTC,LSC,ZTC,CDM,YHC,YHC,LSC,ZTC,WSC,NDC,NDC,NDC,NDC,LSC,CDM,YHC,ZTC,MGC,YHC,MGC,CDM,MGC,NDC,PWC,CDM,WSC,MGC,PWC,NDC,NDC,NDC,NDC,WSC,NDC,NDC,NDC,PWC,ZTC,CDM,LSC,YHC,LSC…
chr29	30389871	34401183	28	4011312	NDC,NDC,LSC,PWC,ZTC,NDC,NDC,NDC,PWC,CDM,WSC,NDC,NDC,WSC,NDC,PWC,MGC,NDC,WSC,LSC,NDC,NDC,NDC,WSC,NDC,WSC,LSC,ZTC
chr29	34461880	37468837	7	3006957	WSC,CDM,MGC,CDM,WSC,NDC,NDC
chr29	37666479	51499351	139	13832872	LSC,YHC,YHC,PWC,ZTC,NDC,NDC,MGC,CDM,ZTC,ZTC,WSC,PWC,MGC,MGC,MGC,YHC,WSC,NDC,PWC,NDC,YHC,ZTC,LSC,LSC,MGC,WSC,CDM,NDC,WSC,ZTC,NDC,LSC,ZTC,MGC,ZTC,PWC,WSC,WSC,NDC,ZTC,ZTC,PWC,NDC,LSC,NDC,NDC,NDC,PWC,PWC,NDC,YHC,NDC,YHC,NDC,CDM,LSC,NDC,ZTC,CDM,ZTC,NDC,WSC,MGC,LSC,NDC,LSC,NDC,PWC,ZTC,NDC,NDC,ZTC,LSC,ZTC,NDC,ZTC,NDC,NDC,CDM,NDC,NDC,WSC,MGC,LSC,CDM,NDC,ZTC,ZTC,WSC,NDC,LSC,ZTC,WSC,YHC,NDC,MGC,NDC,LSC,ZTC…
				2474765458
