# Supplementary material for: Genomic Patterns of Homozygosity in Chinese Local Cattle
Source: Sci Rep. 2019 Nov 18;9:16977. doi: 10.1038/s41598-019-53274-3 (PMC6861314; doi:10.1038/s41598-019-53274-3)
Supplement: Supplementary file 2 — Supplementary File1_Table S1, Supplementary File2_Table S2, Supplementary File3_Table S3, Supplementary File4_Table S4 [file 41598_2019_53274_MOESM2_ESM.zip › Supplementary Files/Supplementary File3_Table S3_DAVID_top1_8pop.xlsx]

## Sheet: YHC
Annotation Cluster 1	Enrichment Score: 2.778883304011258
Category	Term	Count	%	PValue	Genes	List Total	Pop Hits	Pop Total	Fold Enrichment	Bonferroni	Benjamini	FDR
UP_KEYWORDS	Nucleotide-binding	19	15.8333	0.000423411	ABCA7, SGK3, MAP2K2, MAPKAPK3, MKNK1, EEF2, DAPK3, TMEM173, UBE2D2, MCCC1, HARS2, RALB, HARS, KIF21A, PCCB, TUBB3, HSPA9, KIF20A, NMNAT1	119	1124	17808	2.52962	0.0543683	0.0543683	0.493307
UP_KEYWORDS	ATP-binding	15	12.5	0.00145276	ABCA7, SGK3, MAP2K2, MAPKAPK3, MKNK1, DAPK3, UBE2D2, MCCC1, HARS2, HARS, KIF21A, PCCB, HSPA9, KIF20A, NMNAT1	119	848	17808	2.64706	0.174614	0.0468434	1.68332
GOTERM_MF_DIRECT	GO:0005524~ATP binding	16	13.3333	0.00748847	ABCA7, SGK3, MAP2K2, UBE4B, MAPKAPK3, MKNK1, DAPK3, UBE2D2, MCCC1, HARS2, HARS, KIF21A, PCCB, HSPA9, KIF20A, NMNAT1	82	1224	13095	2.08752	0.650877	0.650877	8.48699
Annotation Cluster 2	Enrichment Score: 1.774041072289994
Category	Term	Count	%	PValue	Genes	List Total	Pop Hits	Pop Total	Fold Enrichment	Bonferroni	Benjamini	FDR
GOTERM_CC_DIRECT	GO:0005874~microtubule	6	5	0.00420686	FSD1, TPPP, GAS8, KIF21A, TUBB3, KIF20A	108	153	15461	5.61402	0.389356	0.389356	4.703
UP_KEYWORDS	Microtubule	5	4.16667	0.00934088	FSD1, GAS8, KIF21A, TUBB3, KIF20A	119	124	17808	6.03416	0.710266	0.186545	10.3796
UP_KEYWORDS	Cytoskeleton	6	5	0.121208	FSD1, TPPP, GAS8, CTNNA1, TUBB3, KIF20A	119	394	17808	2.27889	1	0.592473	77.8818
Annotation Cluster 3	Enrichment Score: 1.1480378107096414
Category	Term	Count	%	PValue	Genes	List Total	Pop Hits	Pop Total	Fold Enrichment	Bonferroni	Benjamini	FDR
UP_KEYWORDS	Mitosis	4	3.33333	0.0310844	FSD1, APITD1, CDC23, CDC25C	119	103	17808	5.81154	0.984521	0.370696	30.8393
UP_KEYWORDS	Cell cycle	5	4.16667	0.0676734	FSD1, APITD1, CDC23, CDC25C, CHAF1A	119	231	17808	3.23911	0.999904	0.4835	55.8793
GOTERM_BP_DIRECT	GO:0051301~cell division	4	3.33333	0.07443	FSD1, APITD1, CDC23, CDC25C	91	150	13824	4.05099	1	0.995931	66.3471
UP_KEYWORDS	Cell division	4	3.33333	0.0777932	FSD1, APITD1, CDC23, CDC25C	119	150	17808	3.99059	0.999977	0.509669	61.1586
GOTERM_BP_DIRECT	GO:0007067~mitotic nuclear division	3	2.5	0.149335	FSD1, APITD1, CDC25C	91	105	13824	4.34035	1	0.998123	89.7445
Annotation Cluster 4	Enrichment Score: 1.0798447178593926
Category	Term	Count	%	PValue	Genes	List Total	Pop Hits	Pop Total	Fold Enrichment	Bonferroni	Benjamini	FDR
GOTERM_MF_DIRECT	GO:0098641~cadherin binding involved in cell-cell adhesion	3	2.5	0.0611999	EXOC3, EEF2, SH3GL1	82	65	13095	7.37054	0.999855	0.829373	52.5332
GOTERM_BP_DIRECT	GO:0098609~cell-cell adhesion	3	2.5	0.0705997	EXOC3, EEF2, SH3GL1	91	67	13824	6.80203	1	0.998075	64.3322
GOTERM_CC_DIRECT	GO:0005913~cell-cell adherens junction	3	2.5	0.133325	EXOC3, EEF2, SH3GL1	108	92	15461	4.66818	1	0.964857	80.5059
Annotation Cluster 5	Enrichment Score: 1.0682225084644013
Category	Term	Count	%	PValue	Genes	List Total	Pop Hits	Pop Total	Fold Enrichment	Bonferroni	Benjamini	FDR
GOTERM_MF_DIRECT	GO:0004497~monooxygenase activity	3	2.5	0.016623	CYP4A11, CYP4A22, CYP4B1	82	32	13095	14.9714	0.904324	0.542629	17.9453
GOTERM_MF_DIRECT	GO:0016705~oxidoreductase activity, acting on paired donors, with incorporation or reduction of molecular oxygen	3	2.5	0.016623	CYP4A11, CYP4A22, CYP4B1	82	32	13095	14.9714	0.904324	0.542629	17.9453
INTERPRO	IPR002401:Cytochrome P450, E-class, group I	3	2.5	0.0356096	CYP4A11, CYP4A22, CYP4B1	112	45	16802	10.0012	0.999972	0.999972	38.2311
INTERPRO	IPR017972:Cytochrome P450, conserved site	3	2.5	0.0431392	CYP4A11, CYP4A22, CYP4B1	112	50	16802	9.00107	0.999997	0.998291	44.3404
INTERPRO	IPR001128:Cytochrome P450	3	2.5	0.056279	CYP4A11, CYP4A22, CYP4B1	112	58	16802	7.75954	1	0.996228	53.682
UP_KEYWORDS	Monooxygenase	3	2.5	0.0844708	CYP4A11, CYP4A22, CYP4B1	119	73	17808	6.14988	0.999991	0.517169	64.3187
COG_ONTOLOGY	Secondary metabolites biosynthesis, transport, and catabolism	3	2.5	0.119348	CYP4A11, CYP4A22, CYP4B1	15	72	1671	4.64167	0.589202	0.256622	48.0667
UP_KEYWORDS	Heme	3	2.5	0.153656	CYP4A11, CYP4A22, CYP4B1	119	105	17808	4.27563	1	0.667486	85.7454
GOTERM_MF_DIRECT	GO:0020037~heme binding	3	2.5	0.169904	CYP4A11, CYP4A22, CYP4B1	82	120	13095	3.99238	1	0.961563	88.8879
GOTERM_MF_DIRECT	GO:0005506~iron ion binding	3	2.5	0.219207	CYP4A11, CYP4A22, CYP4B1	82	142	13095	3.37384	1	0.978702	94.6045
UP_KEYWORDS	Oxidoreductase	5	4.16667	0.26946	CYP4A11, CYP4A22, PGD, CYP4B1, MDH1	119	397	17808	1.88472	1	0.772397	97.4429
UP_KEYWORDS	Iron	3	2.5	0.408788	CYP4A11, CYP4A22, CYP4B1	119	211	17808	2.12768	1	0.893324	99.7839
Annotation Cluster 6	Enrichment Score: 0.7850883401083768
Category	Term	Count	%	PValue	Genes	List Total	Pop Hits	Pop Total	Fold Enrichment	Bonferroni	Benjamini	FDR
UP_KEYWORDS	Serine/threonine-protein kinase	5	4.16667	0.0540722	SGK3, MAP2K2, MAPKAPK3, MKNK1, DAPK3	119	214	17808	3.49643	0.999349	0.486789	47.7495
KEGG_PATHWAY	bta04370:VEGF signaling pathway	3	2.5	0.0595156	PIK3CB, MAP2K2, MAPKAPK3	52	59	7583	7.41493	0.999921	0.95714	52.1011
UP_KEYWORDS	Transferase	12	10	0.0938775	UBE2D2, B3GNT5, SGK3, PIK3CB, MAP2K2, MAPKAPK3, MKNK1, DAPK3, POLR3B, UGP2, TERT, NMNAT1	119	1062	17808	1.69093	0.999998	0.51467	68.3725
GOTERM_BP_DIRECT	GO:0035556~intracellular signal transduction	5	4.16667	0.10561	SGK3, DEF8, MKNK1, DAPK3, CISH	91	276	13824	2.75203	1	0.998896	79.2284
INTERPRO	IPR008271:Serine/threonine-protein kinase, active site	5	4.16667	0.126891	SGK3, MAP2K2, MAPKAPK3, MKNK1, DAPK3	112	291	16802	2.57763	1	0.999945	83.519
KEGG_PATHWAY	bta04066:HIF-1 signaling pathway	3	2.5	0.142854	PIK3CB, MAP2K2, MKNK1	52	99	7583	4.419	1	0.861684	84.2628
GOTERM_MF_DIRECT	GO:0004674~protein serine/threonine kinase activity	4	3.33333	0.145123	SGK3, MAPKAPK3, MKNK1, DAPK3	82	213	13095	2.99897	1	0.956542	84.2772
GOTERM_BP_DIRECT	GO:0018105~peptidyl-serine phosphorylation	3	2.5	0.16529	SGK3, MAPKAPK3, MKNK1	91	112	13824	4.06907	1	0.998386	92.1445
GOTERM_BP_DIRECT	GO:0046777~protein autophosphorylation	3	2.5	0.176865	MAPKAPK3, MKNK1, DAPK3	91	117	13824	3.89518	1	0.998327	93.5467
SMART	SM00220:S_TKc	5	4.16667	0.17781	SGK3, MAP2K2, MAPKAPK3, MKNK1, DAPK3	58	338	8740	2.22914	0.999999	0.999999	86.7375
UP_KEYWORDS	Kinase	6	5	0.181138	SGK3, PIK3CB, MAP2K2, MAPKAPK3, MKNK1, DAPK3	119	452	17808	1.98647	1	0.698517	90.305
INTERPRO	IPR017441:Protein kinase, ATP binding site	5	4.16667	0.198454	SGK3, MAP2K2, MAPKAPK3, MKNK1, DAPK3	112	348	16802	2.15543	1	0.999976	94.7094
KEGG_PATHWAY	bta04151:PI3K-Akt signaling pathway	5	4.16667	0.203767	SGK3, PIK3CB, MAP2K2, EFNA2, CREB3L3	52	347	7583	2.10125	1	0.888439	93.5005
KEGG_PATHWAY	bta04068:FoxO signaling pathway	3	2.5	0.222513	SGK3, PIK3CB, MAP2K2	52	132	7583	3.31425	1	0.883903	95.1162
KEGG_PATHWAY	bta04910:Insulin signaling pathway	3	2.5	0.232467	PIK3CB, MAP2K2, MKNK1	52	136	7583	3.21677	1	0.882866	95.8157
INTERPRO	IPR011009:Protein kinase-like domain	6	5	0.235594	SGK3, PIK3CB, MAP2K2, MAPKAPK3, MKNK1, DAPK3	112	500	16802	1.80021	1	0.999985	97.1833
INTERPRO	IPR000719:Protein kinase, catalytic domain	5	4.16667	0.364615	SGK3, MAP2K2, MAPKAPK3, MKNK1, DAPK3	112	462	16802	1.62357	1	0.999982	99.7585
KEGG_PATHWAY	bta04010:MAPK signaling pathway	3	2.5	0.520133	MAP2K2, MAPKAPK3, MKNK1	52	257	7583	1.70226	1	0.97974	99.985
Annotation Cluster 7	Enrichment Score: 0.754396406102866
Category	Term	Count	%	PValue	Genes	List Total	Pop Hits	Pop Total	Fold Enrichment	Bonferroni	Benjamini	FDR
KEGG_PATHWAY	bta05200:Pathways in cancer	6	5	0.129615	PIK3CB, MAP2K2, RALB, CTNNA1, DAPK3, WNT8A	52	400	7583	2.1874	1	0.882089	81.0863
KEGG_PATHWAY	bta04015:Rap1 signaling pathway	4	3.33333	0.173571	PIK3CB, MAP2K2, EFNA2, RALB	52	214	7583	2.72574	1	0.877182	89.8423
KEGG_PATHWAY	bta04151:PI3K-Akt signaling pathway	5	4.16667	0.203767	SGK3, PIK3CB, MAP2K2, EFNA2, CREB3L3	52	347	7583	2.10125	1	0.888439	93.5005
KEGG_PATHWAY	bta04014:Ras signaling pathway	4	3.33333	0.209483	PIK3CB, MAP2K2, EFNA2, RALB	52	235	7583	2.48216	1	0.881096	94.0387
Annotation Cluster 8	Enrichment Score: 0.665056394026706
Category	Term	Count	%	PValue	Genes	List Total	Pop Hits	Pop Total	Fold Enrichment	Bonferroni	Benjamini	FDR
KEGG_PATHWAY	bta05215:Prostate cancer	3	2.5	0.113576	PIK3CB, MAP2K2, CREB3L3	52	86	7583	5.08699	1	0.929513	76.4547
KEGG_PATHWAY	bta04915:Estrogen signaling pathway	3	2.5	0.140546	PIK3CB, MAP2K2, CREB3L3	52	98	7583	4.46409	1	0.880017	83.7469
KEGG_PATHWAY	bta04151:PI3K-Akt signaling pathway	5	4.16667	0.203767	SGK3, PIK3CB, MAP2K2, EFNA2, CREB3L3	52	347	7583	2.10125	1	0.888439	93.5005
KEGG_PATHWAY	bta05161:Hepatitis B	3	2.5	0.262483	PIK3CB, MAP2K2, CREB3L3	52	148	7583	2.95595	1	0.892767	97.407
KEGG_PATHWAY	bta04022:cGMP-PKG signaling pathway	3	2.5	0.310061	PIK3CB, MAP2K2, CREB3L3	52	167	7583	2.61965	1	0.898357	98.8349
KEGG_PATHWAY	bta04024:cAMP signaling pathway	3	2.5	0.386256	PIK3CB, MAP2K2, CREB3L3	52	198	7583	2.2095	1	0.938235	99.7138
Annotation Cluster 9	Enrichment Score: 0.6356863121841059
Category	Term	Count	%	PValue	Genes	List Total	Pop Hits	Pop Total	Fold Enrichment	Bonferroni	Benjamini	FDR
KEGG_PATHWAY	bta05200:Pathways in cancer	6	5	0.129615	PIK3CB, MAP2K2, RALB, CTNNA1, DAPK3, WNT8A	52	400	7583	2.1874	1	0.882089	81.0863
KEGG_PATHWAY	bta04550:Signaling pathways regulating pluripotency of stem cells	3	2.5	0.239954	PIK3CB, MAP2K2, WNT8A	52	139	7583	3.14734	1	0.879088	96.2799
KEGG_PATHWAY	bta05205:Proteoglycans in cancer	3	2.5	0.398252	PIK3CB, MAP2K2, WNT8A	52	203	7583	2.15508	1	0.938796	99.7741
Annotation Cluster 10	Enrichment Score: 0.5971184432207424
Category	Term	Count	%	PValue	Genes	List Total	Pop Hits	Pop Total	Fold Enrichment	Bonferroni	Benjamini	FDR
UP_KEYWORDS	Transit peptide	5	4.16667	0.179909	ATP5D, HARS2, PCCB, ETFA, HSPA9	119	333	17808	2.24695	1	0.712551	90.1337
UP_KEYWORDS	Mitochondrion	7	5.83333	0.265283	ATP5D, PLIN5, TMEM173, HARS2, PCCB, ETFA, HSPA9	119	653	17808	1.60418	1	0.778448	97.2669
UP_SEQ_FEATURE	transit peptide:Mitochondrion	5	4.16667	0.338752	ATP5D, HARS2, PCCB, ETFA, HSPA9	57	329	6267	1.67093	1	1	99.3152
Annotation Cluster 11	Enrichment Score: 0.4512984015552261
Category	Term	Count	%	PValue	Genes	List Total	Pop Hits	Pop Total	Fold Enrichment	Bonferroni	Benjamini	FDR
INTERPRO	IPR017986:WD40-repeat-containing domain	4	3.33333	0.269695	WDR55, WDR18, WDPCP, KIF21A	112	273	16802	2.19806	1	0.999959	98.464
INTERPRO	IPR019775:WD40 repeat, conserved site	3	2.5	0.275568	WDR55, WDR18, KIF21A	112	156	16802	2.88496	1	0.99991	98.6202
INTERPRO	IPR015943:WD40/YVTN repeat-like-containing domain	4	3.33333	0.327393	WDR55, WDR18, WDPCP, KIF21A	112	305	16802	1.96745	1	0.99997	99.4854
SMART	SM00320:WD40	3	2.5	0.471257	WDR55, WDR18, KIF21A	58	242	8740	1.86805	1	1	99.8606
INTERPRO	IPR001680:WD40 repeat	3	2.5	0.483147	WDR55, WDR18, KIF21A	112	245	16802	1.83695	1	0.999993	99.9845
Annotation Cluster 12	Enrichment Score: 0.3984003245335437
Category	Term	Count	%	PValue	Genes	List Total	Pop Hits	Pop Total	Fold Enrichment	Bonferroni	Benjamini	FDR
UP_KEYWORDS	Apoptosis	5	4.16667	0.0352822	CLPTM1L, TMEM173, MYDGF, ECSCR, FAIM	119	186	17808	4.02277	0.991274	0.37758	34.2585
GOTERM_BP_DIRECT	GO:0006915~apoptotic process	5	4.16667	0.0441072	CLPTM1L, TMEM173, MYDGF, ECSCR, FAIM	91	204	13824	3.72334	1	0.991896	47.0154
UP_SEQ_FEATURE	topological domain:Extracellular	5	4.16667	0.723136	CLPTM1L, TMEM173, TSPAN3, OPRK1, ECSCR	57	540	6267	1.01803	1	1	100
UP_KEYWORDS	Glycoprotein	7	5.83333	0.786404	CLPTM1L, TSPAN3, OPRK1, TPPP, ECSCR, SIL1, CREB3L3	119	1157	17808	0.905384	1	0.994618	100
UP_SEQ_FEATURE	topological domain:Cytoplasmic	6	5	0.826	CLPTM1L, TMEM173, TSPAN3, OPRK1, ECSCR, CREB3L3	57	760	6267	0.868006	1	1	100
UP_SEQ_FEATURE	transmembrane region	9	7.5	0.904854	DNAJC18, CLPTM1L, TMEM173, TSPAN3, OPRK1, ECSCR, TMEM185B, CREB3L3, REEP2	57	1269	6267	0.779769	1	1	100
UP_SEQ_FEATURE	glycosylation site:N-linked (GlcNAc...)	5	4.16667	0.983731	CLPTM1L, TSPAN3, OPRK1, SIL1, CREB3L3	57	988	6267	0.556414	1	1	100
UP_KEYWORDS	Cell membrane	4	3.33333	0.998692	TMEM173, OPRK1, ECSCR, CTNNA1	119	1581	17808	0.378614	1	1	100
Annotation Cluster 13	Enrichment Score: 0.374840193781535
Category	Term	Count	%	PValue	Genes	List Total	Pop Hits	Pop Total	Fold Enrichment	Bonferroni	Benjamini	FDR
SMART	SM00360:RRM	3	2.5	0.345516	CIRBP, DND1, MATR3	58	187	8740	2.41748	1	1	98.7401
INTERPRO	IPR000504:RNA recognition motif domain	3	2.5	0.37938	CIRBP, DND1, MATR3	112	199	16802	2.26158	1	0.999975	99.8233
INTERPRO	IPR012677:Nucleotide-binding, alpha-beta plait	3	2.5	0.461458	CIRBP, DND1, MATR3	112	235	16802	1.91512	1	0.999997	99.9732
GOTERM_MF_DIRECT	GO:0000166~nucleotide binding	3	2.5	0.523557	CIRBP, DND1, MATR3	82	282	13095	1.69888	1	0.999012	99.9841
Annotation Cluster 14	Enrichment Score: 0.35684457056723223
Category	Term	Count	%	PValue	Genes	List Total	Pop Hits	Pop Total	Fold Enrichment	Bonferroni	Benjamini	FDR
GOTERM_MF_DIRECT	GO:0003924~GTPase activity	3	2.5	0.292534	RALB, EEF2, TUBB3	82	174	13095	2.75336	1	0.982357	98.3147
UP_KEYWORDS	GTP-binding	3	2.5	0.45853	RALB, EEF2, TUBB3	119	233	17808	1.92679	1	0.914039	99.9226
GOTERM_MF_DIRECT	GO:0005525~GTP binding	3	2.5	0.633757	RALB, EEF2, TUBB3	82	345	13095	1.38865	1	0.999848	99.9993
Annotation Cluster 15	Enrichment Score: 0.28991278198081044
Category	Term	Count	%	PValue	Genes	List Total	Pop Hits	Pop Total	Fold Enrichment	Bonferroni	Benjamini	FDR
GOTERM_BP_DIRECT	GO:0015031~protein transport	3	2.5	0.334934	SIL1, EXOC3, KIF20A	91	183	13824	2.49036	1	0.999991	99.6795
UP_KEYWORDS	Protein transport	3	2.5	0.554265	SIL1, EXOC3, KIF20A	119	279	17808	1.60911	1	0.948325	99.992
UP_KEYWORDS	Transport	7	5.83333	0.727084	ATP5D, SLC9A3, SIL1, EXOC3, SLC6A18, ETFA, KIF20A	119	1079	17808	0.970834	1	0.989011	100
Annotation Cluster 16	Enrichment Score: 0.013309066689573162
Category	Term	Count	%	PValue	Genes	List Total	Pop Hits	Pop Total	Fold Enrichment	Bonferroni	Benjamini	FDR
GOTERM_CC_DIRECT	GO:0016021~integral component of membrane	23	19.1667	0.951736	ABCA7, KNCN, SYT10, SLC9A3, OPRK1, TMEM266, PCDHB11, SLC6A18, PKD2L2, CYP4B1, CYSTM1, DNAJC18, CLPTM1L, CYP4A11, TMEM173, LAMP3, CYP4A22, B3GNT5, LRRTM2, ECSCR, TMEM185B, CREB3L3, PCDHA13	108	4185	15461	0.786767	1	1	100
UP_KEYWORDS	Transmembrane helix	25	20.8333	0.974185	ABCA7, TSPAN3, KNCN, OPRK1, SLC9A3, PCDHB11, CLPTM1L, DNAJC18, TMEM173, CYP4A22, B3GNT5, LRRTM2, CREB3L3, TMEM185B, PCDHA13, SYT10, TMEM266, SLC6A18, REEP2, PKD2L2, CYSTM1, CYP4B1, CYP4A11, LAMP3, ECSCR	119	4935	17808	0.75809	1	0.999978	100
UP_KEYWORDS	Transmembrane	25	20.8333	0.975584	ABCA7, TSPAN3, KNCN, OPRK1, SLC9A3, PCDHB11, CLPTM1L, DNAJC18, TMEM173, CYP4A22, B3GNT5, LRRTM2, CREB3L3, TMEM185B, PCDHA13, SYT10, TMEM266, SLC6A18, REEP2, PKD2L2, CYSTM1, CYP4B1, CYP4A11, LAMP3, ECSCR	119	4953	17808	0.755335	1	0.999976	100
UP_KEYWORDS	Membrane	29	24.1667	0.978005	ATP5D, ABCA7, KNCN, TSPAN3, SLC9A3, OPRK1, EFNA2, PCDHB11, DNAJC18, CLPTM1L, TMEM173, CYP4A22, B3GNT5, LRRTM2, CREB3L3, TMEM185B, PCDHA13, SYT10, TMEM266, CTNNA1, REEP2, SLC6A18, CYSTM1, CYP4B1, PKD2L2, CYP4A11, LAMP3, ECSCR, SH3GL1	119	5650	17808	0.7681	1	0.999978	100

## Sheet: MGC
Annotation Cluster 1	Enrichment Score: 4.608902357354157
Category	Term	Count	%	PValue	Genes	List Total	Pop Hits	Pop Total	Fold Enrichment	Bonferroni	Benjamini	FDR
UP_KEYWORDS	Bacteriolytic enzyme	5	11.9048	7.59897e-10	LYZ3, LYZ2, LYZ1, LYSB	41	7	17808	310.244	6.30714e-08	6.30714e-08	8.13748e-07
INTERPRO	IPR019799:Glycoside hydrolase, family 22, conserved site	5	11.9048	1.74939e-08	LYZ3, LYZ2, LYZ1, LYSB	37	14	16802	162.181	1.64442e-06	1.64442e-06	1.91906e-05
INTERPRO	IPR000974:Glycoside hydrolase, family 22, lysozyme	5	11.9048	2.38189e-08	LYZ3, LYZ2, LYZ1, LYSB	37	15	16802	151.369	2.23897e-06	1.11949e-06	2.61291e-05
INTERPRO	IPR001916:Glycoside hydrolase, family 22	5	11.9048	3.17101e-08	LYZ3, LYZ2, LYZ1, LYSB	37	16	16802	141.909	2.98075e-06	9.93584e-07	3.47857e-05
SMART	SM00263:LYZ1	5	11.9048	3.56604e-08	LYZ3, LYZ2, LYZ1, LYSB	21	16	8740	130.06	6.06226e-07	6.06226e-07	2.58199e-05
INTERPRO	IPR023346:Lysozyme-like domain	5	11.9048	4.14039e-08	LYZ3, LYZ2, LYZ1, LYSB	37	17	16802	133.561	3.89196e-06	9.72992e-07	4.54196e-05
GOTERM_BP_DIRECT	GO:0016998~cell wall macromolecule catabolic process	5	11.9048	5.43465e-08	LYZ3, LYZ2, LYZ1, LYSB	35	16	13824	123.429	1.1141e-05	1.1141e-05	6.83931e-05
GOTERM_MF_DIRECT	GO:0003796~lysozyme activity	5	11.9048	5.98508e-08	LYZ3, LYZ2, LYZ1, LYSB	32	17	13095	120.358	3.53119e-06	3.53119e-06	5.97659e-05
GOTERM_BP_DIRECT	GO:0019835~cytolysis	5	11.9048	1.15138e-07	LYZ3, LYZ2, LYZ1, LYSB	35	19	13824	103.94	2.36031e-05	1.18016e-05	0.000144897
GOTERM_BP_DIRECT	GO:0050829~defense response to Gram-negative bacterium	5	11.9048	2.35985e-06	LYZ3, LYZ2, LYZ1, LYSB	35	39	13824	50.6374	0.000483654	0.000161244	0.00296975
UP_KEYWORDS	Antimicrobial	5	11.9048	6.36343e-06	LYZ3, LYZ2, LYZ1, LYSB	41	54	17808	40.2168	0.000528027	0.000264048	0.00681417
UP_KEYWORDS	Glycosidase	5	11.9048	1.25796e-05	LYZ3, LYZ2, LYZ1, LYSB	41	64	17808	33.9329	0.00104357	0.000347978	0.0134703
GOTERM_BP_DIRECT	GO:0050830~defense response to Gram-positive bacterium	5	11.9048	1.53782e-05	LYZ3, LYZ2, LYZ1, LYSB	35	62	13824	31.8525	0.0031476	0.00078783	0.0193512
GOTERM_BP_DIRECT	GO:0007586~digestion	4	9.52381	3.40018e-05	LYZ3, LYZ2, LYZ1	35	26	13824	60.7648	0.00694625	0.00139313	0.0427816
UP_SEQ_FEATURE	chain:Lysozyme C-3	3	7.14286	5.75957e-05	LYZ3, LYZ2, LYZ1	29	3	6267	216.103	0.00505574	0.00505574	0.0623676
UP_SEQ_FEATURE	chain:Lysozyme C-2	3	7.14286	5.75957e-05	LYZ3, LYZ2, LYZ1	29	3	6267	216.103	0.00505574	0.00505574	0.0623676
UP_SEQ_FEATURE	chain:Lysozyme C	3	7.14286	5.75957e-05	LYZ3, LYZ2, LYZ1	29	3	6267	216.103	0.00505574	0.00505574	0.0623676
UP_KEYWORDS	Digestion	3	7.14286	0.000320098	LYZ3, LYZ2, LYZ1	41	12	17808	108.585	0.0262225	0.00662108	0.34225
GOTERM_CC_DIRECT	GO:0005615~extracellular space	8	19.0476	0.00657636	LYZ3, LYZ2, LYZ1, LYSB, BMPR2, SIL1, LRRK2	38	950	15461	3.42626	0.417859	0.417859	6.80614
KEGG_PATHWAY	bta04970:Salivary secretion	3	7.14286	0.0161654	LYZ3, LYZ2, LYZ1	19	83	7583	14.4255	0.470384	0.470384	13.7749
UP_KEYWORDS	Signal	12	28.5714	0.0420204	LYZ3, LYZ2, LYZ1, GABRA1, LRRTM2, GABRA6, MZB1, LYSB, ECSCR, SIL1, GFRA3	41	2817	17808	1.85023	0.971649	0.299744	36.8533
UP_SEQ_FEATURE	signal peptide	9	21.4286	0.0689632	LYZ3, LYZ2, LYZ1, GABRA1, MZB1, LYSB, ECSCR, SIL1	29	1010	6267	1.92567	0.998142	0.956894	53.8829
UP_KEYWORDS	Disulfide bond	8	19.0476	0.0709209	LYZ3, LYZ2, LYZ1, GABRA1, GABRA6, MZB1, LYSB	41	1643	17808	2.11487	0.99777	0.425959	54.513
UP_KEYWORDS	Hydrolase	6	14.2857	0.0711492	LYZ3, LYZ2, LYZ1, LYSB, CDC25C	41	998	17808	2.61127	0.997815	0.399804	54.6326
UP_SEQ_FEATURE	sequence variant	3	7.14286	0.0912988	LYZ3, LYZ2, LYZ1	29	114	6267	5.68693	0.999781	0.939695	64.5485
UP_SEQ_FEATURE	disulfide bond	6	14.2857	0.309689	LYZ3, LYZ2, LYZ1, GABRA1, LYSB	29	830	6267	1.56219	1	0.999712	98.1945
Annotation Cluster 2	Enrichment Score: 1.2071487147022895
Category	Term	Count	%	PValue	Genes	List Total	Pop Hits	Pop Total	Fold Enrichment	Bonferroni	Benjamini	FDR
INTERPRO	IPR003591:Leucine-rich repeat, typical subtype	3	7.14286	0.0485727	LRRC10, LRRTM2, LRRK2	37	165	16802	8.25651	0.990725	0.607842	42.0861
SMART	SM00369:LRR_TYP	3	7.14286	0.0538949	LRRC10, LRRTM2, LRRK2	21	165	8740	7.5671	0.610085	0.375568	33.0441
INTERPRO	IPR001611:Leucine-rich repeat	3	7.14286	0.0913302	LRRC10, LRRTM2, LRRK2	37	237	16802	5.7482	0.999877	0.77697	65.0281
Annotation Cluster 3	Enrichment Score: 0.5119300691598921
Category	Term	Count	%	PValue	Genes	List Total	Pop Hits	Pop Total	Fold Enrichment	Bonferroni	Benjamini	FDR
GOTERM_MF_DIRECT	GO:0005524~ATP binding	6	14.2857	0.158507	UBE2D2, BMPR2, CCT2, LRRK2, HSPA9, KIF20A	32	1224	13095	2.00597	0.999962	0.869505	82.153
UP_KEYWORDS	Nucleotide-binding	5	11.9048	0.244113	TMEM173, UBE2D2, CCT2, HSPA9, KIF20A	41	1124	17808	1.93212	1	0.76585	95.0061
UP_KEYWORDS	ATP-binding	4	9.52381	0.296829	UBE2D2, CCT2, HSPA9, KIF20A	41	848	17808	2.04878	1	0.802858	97.6974
GOTERM_CC_DIRECT	GO:0070062~extracellular exosome	5	11.9048	0.780068	UBE2D2, CCT2, REEP2, LRRK2, HSPA9	38	2162	15461	0.940954	1	1	100
Annotation Cluster 4	Enrichment Score: 0.2362145703089713
Category	Term	Count	%	PValue	Genes	List Total	Pop Hits	Pop Total	Fold Enrichment	Bonferroni	Benjamini	FDR
UP_KEYWORDS	Cell membrane	6	14.2857	0.279926	TMEM173, GABRA1, GABRA6, ECSCR, CTNNA1, ENO1	41	1581	17808	1.64835	1	0.798783	97.0304
GOTERM_CC_DIRECT	GO:0005886~plasma membrane	5	11.9048	0.810439	TMEM173, GABRA6, ECSCR, CTNNA1, ENO1	38	2261	15461	0.899753	1	1	100
UP_KEYWORDS	Membrane	11	26.1905	0.86217	DNAJC18, TMEM173, GABRA1, LRRTM2, GABRA6, ECSCR, BMPR2, CYP20A1, CTNNA1, REEP2, ENO1	41	5650	17808	0.845621	1	0.999216	100
Annotation Cluster 5	Enrichment Score: 0.22989832047144906
Category	Term	Count	%	PValue	Genes	List Total	Pop Hits	Pop Total	Fold Enrichment	Bonferroni	Benjamini	FDR
UP_KEYWORDS	Cell membrane	6	14.2857	0.279926	TMEM173, GABRA1, GABRA6, ECSCR, CTNNA1, ENO1	41	1581	17808	1.64835	1	0.798783	97.0304
UP_SEQ_FEATURE	transmembrane region	6	14.2857	0.697072	DNAJC18, TMEM173, GABRA1, ECSCR, CYP20A1, REEP2	29	1269	6267	1.02177	1	1	99.9998
UP_SEQ_FEATURE	topological domain:Extracellular	3	7.14286	0.708648	TMEM173, GABRA1, ECSCR	29	540	6267	1.20057	1	1	99.9998
UP_SEQ_FEATURE	topological domain:Cytoplasmic	3	7.14286	0.870273	TMEM173, GABRA1, ECSCR	29	760	6267	0.85304	1	1	100
Annotation Cluster 6	Enrichment Score: 0.06336156770951774
Category	Term	Count	%	PValue	Genes	List Total	Pop Hits	Pop Total	Fold Enrichment	Bonferroni	Benjamini	FDR
UP_SEQ_FEATURE	transmembrane region	6	14.2857	0.697072	DNAJC18, TMEM173, GABRA1, ECSCR, CYP20A1, REEP2	29	1269	6267	1.02177	1	1	99.9998
UP_KEYWORDS	Membrane	11	26.1905	0.86217	DNAJC18, TMEM173, GABRA1, LRRTM2, GABRA6, ECSCR, BMPR2, CYP20A1, CTNNA1, REEP2, ENO1	41	5650	17808	0.845621	1	0.999216	100
UP_KEYWORDS	Transmembrane helix	9	21.4286	0.901203	DNAJC18, TMEM173, GABRA1, LRRTM2, GABRA6, ECSCR, BMPR2, CYP20A1, REEP2	41	4935	17808	0.792112	1	0.999666	100
UP_KEYWORDS	Transmembrane	9	21.4286	0.903591	DNAJC18, TMEM173, GABRA1, LRRTM2, GABRA6, ECSCR, BMPR2, CYP20A1, REEP2	41	4953	17808	0.789233	1	0.999576	100
GOTERM_CC_DIRECT	GO:0016021~integral component of membrane	6	14.2857	0.985206	DNAJC18, TMEM173, LRRTM2, GABRA6, ECSCR, CYP20A1	38	4185	15461	0.583324	1	1	100

## Sheet: CDM
Annotation Cluster 1	Enrichment Score: 4.1525944141684725
Category	Term	Count	%	PValue	Genes	List Total	Pop Hits	Pop Total	Fold Enrichment	Bonferroni	Benjamini	FDR
UP_KEYWORDS	Bacteriolytic enzyme	5	8.92857	2.62462e-09	LYZ3, LYZ2, LYZ1, LYSB	55	7	17808	231.273	2.65087e-07	2.65087e-07	2.91862e-06
INTERPRO	IPR019799:Glycoside hydrolase, family 22, conserved site	5	8.92857	7.36873e-08	LYZ3, LYZ2, LYZ1, LYSB	52	14	16802	115.398	1.14952e-05	1.14952e-05	8.85916e-05
INTERPRO	IPR000974:Glycoside hydrolase, family 22, lysozyme	5	8.92857	1.00258e-07	LYZ3, LYZ2, LYZ1, LYSB	52	15	16802	107.705	1.56401e-05	7.82008e-06	0.000120536
INTERPRO	IPR001916:Glycoside hydrolase, family 22	5	8.92857	1.33378e-07	LYZ3, LYZ2, LYZ1, LYSB	52	16	16802	100.974	2.08068e-05	6.93564e-06	0.000160356
GOTERM_BP_DIRECT	GO:0016998~cell wall macromolecule catabolic process	5	8.92857	1.57979e-07	LYZ3, LYZ2, LYZ1, LYSB	45	16	13824	96	3.31751e-05	3.31751e-05	0.000199592
SMART	SM00263:LYZ1	5	8.92857	1.7309e-07	LYZ3, LYZ2, LYZ1, LYSB	30	16	8740	91.0417	6.5774e-06	6.5774e-06	0.000156427
INTERPRO	IPR023346:Lysozyme-like domain	5	8.92857	1.74027e-07	LYZ3, LYZ2, LYZ1, LYSB	52	17	16802	95.0339	2.71479e-05	6.78704e-06	0.000209227
GOTERM_MF_DIRECT	GO:0003796~lysozyme activity	5	8.92857	2.32513e-07	LYZ3, LYZ2, LYZ1, LYSB	44	17	13095	87.5334	1.76708e-05	1.76708e-05	0.000244673
GOTERM_BP_DIRECT	GO:0019835~cytolysis	5	8.92857	3.34113e-07	LYZ3, LYZ2, LYZ1, LYSB	45	19	13824	80.8421	7.01614e-05	3.50813e-05	0.00042212
GOTERM_BP_DIRECT	GO:0050829~defense response to Gram-negative bacterium	5	8.92857	6.76916e-06	LYZ3, LYZ2, LYZ1, LYSB	45	39	13824	39.3846	0.00142052	0.00047373	0.00855185
UP_KEYWORDS	Antimicrobial	5	8.92857	2.13392e-05	LYZ3, LYZ2, LYZ1, LYSB	55	54	17808	29.9798	0.00215296	0.00107706	0.0237269
UP_KEYWORDS	Glycosidase	5	8.92857	4.19212e-05	LYZ3, LYZ2, LYZ1, LYSB	55	64	17808	25.2955	0.00422518	0.00141038	0.0466071
GOTERM_BP_DIRECT	GO:0050830~defense response to Gram-positive bacterium	5	8.92857	4.35303e-05	LYZ3, LYZ2, LYZ1, LYSB	45	62	13824	24.7742	0.00909991	0.00228278	0.0549825
UP_SEQ_FEATURE	chain:Lysozyme C	3	5.35714	7.08291e-05	LYZ3, LYZ2, LYZ1	32	3	6267	195.844	0.0060026	0.0060026	0.0761768
UP_SEQ_FEATURE	chain:Lysozyme C-2	3	5.35714	7.08291e-05	LYZ3, LYZ2, LYZ1	32	3	6267	195.844	0.0060026	0.0060026	0.0761768
UP_SEQ_FEATURE	chain:Lysozyme C-3	3	5.35714	7.08291e-05	LYZ3, LYZ2, LYZ1	32	3	6267	195.844	0.0060026	0.0060026	0.0761768
GOTERM_BP_DIRECT	GO:0007586~digestion	4	7.14286	7.43209e-05	LYZ3, LYZ2, LYZ1	45	26	13824	47.2615	0.0154868	0.00311673	0.0938568
UP_KEYWORDS	Digestion	3	5.35714	0.000584187	LYZ3, LYZ2, LYZ1	55	12	17808	80.9455	0.0573122	0.0117346	0.647707
KEGG_PATHWAY	bta04970:Salivary secretion	3	5.35714	0.0279549	LYZ3, LYZ2, LYZ1	25	83	7583	10.9634	0.687289	0.440794	22.9661
UP_KEYWORDS	Hydrolase	8	14.2857	0.0302748	LYZ3, LYZ2, LYZ1, LYSB, PTPN4, CDC25C, RTEL1	55	998	17808	2.59545	0.955176	0.321673	28.9554
UP_SEQ_FEATURE	sequence variant	3	5.35714	0.108497	LYZ3, LYZ2, LYZ1	32	114	6267	5.15378	0.999942	0.99241	70.934
GOTERM_CC_DIRECT	GO:0005615~extracellular space	6	10.7143	0.170371	LYZ3, LYZ2, LYZ1, LYSB, SIL1	49	950	15461	1.99282	0.999999	0.999092	85.9174
UP_SEQ_FEATURE	signal peptide	8	14.2857	0.222949	LYZ3, LYZ2, LYZ1, LYSB, MZB1, ECSCR, SIL1	32	1010	6267	1.55124	1	0.999213	93.3721
UP_KEYWORDS	Signal	11	19.6429	0.346673	LYZ3, LYZ2, LYZ1, LRRTM2, LYSB, MZB1, ECSCR, SIL1, CHRNA4, GFRA3	55	2817	17808	1.26432	1	0.908235	99.1205
UP_KEYWORDS	Disulfide bond	7	12.5	0.380582	LYZ3, LYZ2, LYZ1, LYSB, MZB1, CHRNA4	55	1643	17808	1.37947	1	0.910974	99.5138
UP_SEQ_FEATURE	disulfide bond	5	8.92857	0.602405	LYZ3, LYZ2, LYZ1, LYSB	32	830	6267	1.17978	1	1	99.9951
Annotation Cluster 2	Enrichment Score: 1.105530707584095
Category	Term	Count	%	PValue	Genes	List Total	Pop Hits	Pop Total	Fold Enrichment	Bonferroni	Benjamini	FDR
UP_KEYWORDS	Mitosis	3	5.35714	0.0390186	APITD1, CDC23, CDC25C	55	103	17808	9.43054	0.982044	0.36023	35.7626
UP_KEYWORDS	Cell division	3	5.35714	0.0759228	APITD1, CDC23, CDC25C	55	150	17808	6.47564	0.999656	0.485509	58.4404
GOTERM_BP_DIRECT	GO:0051301~cell division	3	5.35714	0.0823346	APITD1, CDC23, CDC25C	45	150	13824	6.144	1	0.865321	66.2284
UP_KEYWORDS	Cell cycle	3	5.35714	0.155114	APITD1, CDC23, CDC25C	55	231	17808	4.20496	1	0.678554	84.6543
Annotation Cluster 3	Enrichment Score: 1.0261052831710824
Category	Term	Count	%	PValue	Genes	List Total	Pop Hits	Pop Total	Fold Enrichment	Bonferroni	Benjamini	FDR
UP_KEYWORDS	Nucleotide-binding	10	17.8571	0.00625684	TMEM173, UBE2D2, MCCC1, PTK6, EEF1A2, RALB, RTEL1, NMNAT1, HSPA9, KIF20A	55	1124	17808	2.88062	0.469495	0.100264	6.74155
UP_KEYWORDS	ATP-binding	7	12.5	0.0424935	UBE2D2, MCCC1, PTK6, RTEL1, NMNAT1, HSPA9, KIF20A	55	848	17808	2.67273	0.987546	0.355042	38.2989
GOTERM_MF_DIRECT	GO:0005524~ATP binding	8	14.2857	0.101953	UBE2D2, MCCC1, PTK6, UBE4B, RTEL1, NMNAT1, HSPA9, KIF20A	44	1224	13095	1.94519	0.999718	0.870378	67.7474
UP_SEQ_FEATURE	nucleotide phosphate-binding region:ATP	3	5.35714	0.324971	RTEL1, NMNAT1, KIF20A	32	235	6267	2.50013	1	0.999764	98.5421
UP_KEYWORDS	Transferase	3	5.35714	0.840522	UBE2D2, PTK6, NMNAT1	55	1062	17808	0.914638	1	0.998959	100
Annotation Cluster 4	Enrichment Score: 0.07287424962472361
Category	Term	Count	%	PValue	Genes	List Total	Pop Hits	Pop Total	Fold Enrichment	Bonferroni	Benjamini	FDR
UP_KEYWORDS	Cell membrane	5	8.92857	0.717954	TMEM173, ECSCR, CHRNA4, DNAJC5, CTNNA1	55	1581	17808	1.02398	1	0.992677	99.9999
GOTERM_CC_DIRECT	GO:0005886~plasma membrane	6	10.7143	0.850261	TMEM173, LAMP3, ECSCR, RALB, DNAJC5, CTNNA1	49	2261	15461	0.837321	1	1	100
UP_KEYWORDS	Membrane	11	19.6429	0.990213	DNAJC18, TMEM173, LAMP3, LRRTM2, ECSCR, CHRNA4, DNAJC5, TMEM185B, CTNNA1, REEP2, SLC17A9	55	5650	17808	0.630372	1	1	100
Annotation Cluster 5	Enrichment Score: 0.01181414683165491
Category	Term	Count	%	PValue	Genes	List Total	Pop Hits	Pop Total	Fold Enrichment	Bonferroni	Benjamini	FDR
UP_SEQ_FEATURE	transmembrane region	5	8.92857	0.899486	DNAJC18, TMEM173, ECSCR, TMEM185B, REEP2	32	1269	6267	0.771646	1	1	100
UP_KEYWORDS	Membrane	11	19.6429	0.990213	DNAJC18, TMEM173, LAMP3, LRRTM2, ECSCR, CHRNA4, DNAJC5, TMEM185B, CTNNA1, REEP2, SLC17A9	55	5650	17808	0.630372	1	1	100
UP_KEYWORDS	Transmembrane helix	9	16.0714	0.99193	DNAJC18, TMEM173, LAMP3, LRRTM2, ECSCR, CHRNA4, TMEM185B, REEP2, SLC17A9	55	4935	17808	0.590484	1	1	100
UP_KEYWORDS	Transmembrane	9	16.0714	0.992269	DNAJC18, TMEM173, LAMP3, LRRTM2, ECSCR, CHRNA4, TMEM185B, REEP2, SLC17A9	55	4953	17808	0.588338	1	1	100
GOTERM_CC_DIRECT	GO:0016021~integral component of membrane	7	12.5	0.995625	DNAJC18, TMEM173, LAMP3, LRRTM2, ECSCR, TMEM185B, SLC17A9	49	4185	15461	0.527769	1	1	100

## Sheet: PWC
Annotation Cluster 1	Enrichment Score: 1.4643987042063975
Category	Term	Count	%	PValue	Genes	List Total	Pop Hits	Pop Total	Fold Enrichment	Bonferroni	Benjamini	FDR
SMART	SM00360:RRM	4	5.88235	0.0124567	SRSF11, CIRBP, MATR3, DAZAP1	24	187	8740	7.78966	0.30477	0.30477	10.0429
INTERPRO	IPR000504:RNA recognition motif domain	4	5.88235	0.0327763	SRSF11, CIRBP, MATR3, DAZAP1	60	199	16802	5.62881	0.990586	0.990586	32.5112
INTERPRO	IPR012677:Nucleotide-binding, alpha-beta plait	4	5.88235	0.0495672	SRSF11, CIRBP, MATR3, DAZAP1	60	235	16802	4.76652	0.999189	0.971523	45.1098
GOTERM_MF_DIRECT	GO:0000166~nucleotide binding	4	5.88235	0.0685881	SRSF11, CIRBP, MATR3, DAZAP1	45	282	13095	4.12766	0.999236	0.972352	54.6213
Annotation Cluster 2	Enrichment Score: 0.9320522089082183
Category	Term	Count	%	PValue	Genes	List Total	Pop Hits	Pop Total	Fold Enrichment	Bonferroni	Benjamini	FDR
SMART	SM00369:LRR_TYP	3	4.41176	0.0691969	LRRC40, LRRTM2, LRRC7	24	165	8740	6.62121	0.875009	0.64646	45.4175
INTERPRO	IPR003591:Leucine-rich repeat, typical subtype	3	4.41176	0.114238	LRRC40, LRRTM2, LRRC7	60	165	16802	5.09152	1	0.996521	76.1002
INTERPRO	IPR001611:Leucine-rich repeat	3	4.41176	0.202277	LRRC40, LRRTM2, LRRC7	60	237	16802	3.54473	1	0.999633	93.0505
Annotation Cluster 3	Enrichment Score: 0.7884904105141965
Category	Term	Count	%	PValue	Genes	List Total	Pop Hits	Pop Total	Fold Enrichment	Bonferroni	Benjamini	FDR
KEGG_PATHWAY	bta00190:Oxidative phosphorylation	3	4.41176	0.0824708	ATP5D, NDUFS7, UQCR11	27	140	7583	6.01825	0.997365	0.997365	58.8578
KEGG_PATHWAY	bta05012:Parkinson's disease	3	4.41176	0.0948972	ATP5D, NDUFS7, UQCR11	27	152	7583	5.54313	0.998972	0.967932	64.2579
KEGG_PATHWAY	bta05010:Alzheimer's disease	3	4.41176	0.123504	ATP5D, NDUFS7, UQCR11	27	178	7583	4.73346	0.999888	0.951777	74.34
KEGG_PATHWAY	bta05016:Huntington's disease	3	4.41176	0.14798	ATP5D, NDUFS7, UQCR11	27	199	7583	4.23395	0.999984	0.936866	80.8426
UP_KEYWORDS	Transport	7	10.2941	0.199766	ATP5D, NDUFS7, UQCR11, SIL1, SLC6A18, SLC30A6, SLC9A1	66	1079	17808	1.75044	1	0.935976	91.9704
KEGG_PATHWAY	bta01100:Metabolic pathways	7	10.2941	0.247263	ATP5D, NDUFS7, CTH, UQCR11, GAMT, UGP2, MDH1	27	1247	7583	1.57655	1	0.939179	94.6652
UP_KEYWORDS	Mitochondrion	4	5.88235	0.428005	ATP5D, NDUFS7, TMEM173, UQCR11	66	653	17808	1.65279	1	0.973944	99.8204
Annotation Cluster 4	Enrichment Score: 0.5417016554387057
Category	Term	Count	%	PValue	Genes	List Total	Pop Hits	Pop Total	Fold Enrichment	Bonferroni	Benjamini	FDR
GOTERM_BP_DIRECT	GO:0006915~apoptotic process	5	7.35294	0.00580876	CLPTM1L, NLRC4, TMEM173, ECSCR, BIRC6	50	204	13824	6.77647	0.854606	0.854606	7.59744
UP_KEYWORDS	Apoptosis	4	5.88235	0.0305347	CLPTM1L, NLRC4, TMEM173, ECSCR	66	186	17808	5.80254	0.968005	0.577068	29.5981
UP_SEQ_FEATURE	transmembrane region	9	13.2353	0.249912	REEP6, DNAJC18, CLPTM1L, TMEM173, UQCR11, ECSCR, SPAST, SLC30A6, SLC9A1	31	1269	6267	1.43377	1	0.999998	95.6501
UP_SEQ_FEATURE	topological domain:Extracellular	5	7.35294	0.25614	CLPTM1L, TMEM173, ECSCR, SLC30A6, SLC9A1	31	540	6267	1.87186	1	0.999874	96.028
UP_SEQ_FEATURE	topological domain:Cytoplasmic	5	7.35294	0.501838	CLPTM1L, TMEM173, ECSCR, SLC30A6, SLC9A1	31	760	6267	1.33001	1	1	99.9498
UP_KEYWORDS	Glycoprotein	4	5.88235	0.802995	CLPTM1L, ECSCR, SIL1, SLC9A1	66	1157	17808	0.93282	1	0.999724	100
UP_KEYWORDS	Membrane	17	25	0.916961	REEP6, ATP5D, TMEM222, EFNA2, HACE1, CTNNA1, SLC6A18, DNAJC18, CLPTM1L, TMEM173, UQCR11, LRRTM2, ECSCR, SPAST, LRRC7, SLC30A6, SLC9A1	66	5650	17808	0.811842	1	0.999948	100
GOTERM_CC_DIRECT	GO:0016021~integral component of membrane	12	17.6471	0.923835	REEP6, DNAJC18, CLPTM1L, TMEM173, UQCR11, TMEM222, LRRTM2, ECSCR, SLC6A18, SPAST, SLC30A6, SLC9A1	57	4185	15461	0.777765	1	1	100
UP_KEYWORDS	Transmembrane helix	11	16.1765	0.993676	REEP6, DNAJC18, CLPTM1L, TMEM173, UQCR11, TMEM222, LRRTM2, ECSCR, SLC6A18, SLC30A6, SLC9A1	66	4935	17808	0.601418	1	1	100
UP_KEYWORDS	Transmembrane	11	16.1765	0.993975	REEP6, DNAJC18, CLPTM1L, TMEM173, UQCR11, TMEM222, LRRTM2, ECSCR, SLC6A18, SLC30A6, SLC9A1	66	4953	17808	0.599233	1	1	100
Annotation Cluster 5	Enrichment Score: 0.5028803191914251
Category	Term	Count	%	PValue	Genes	List Total	Pop Hits	Pop Total	Fold Enrichment	Bonferroni	Benjamini	FDR
UP_KEYWORDS	ATP-binding	6	8.82353	0.196776	MAP3K6, NLRC4, UBE2D2, FGR, ORC1, SPAST	66	848	17808	1.90909	1	0.95218	91.6242
UP_KEYWORDS	Nucleotide-binding	7	10.2941	0.226005	MAP3K6, NLRC4, TMEM173, UBE2D2, FGR, ORC1, SPAST	66	1124	17808	1.68036	1	0.941791	94.494
GOTERM_MF_DIRECT	GO:0005524~ATP binding	6	8.82353	0.394132	MAP3K6, NLRC4, UBE2D2, FGR, ORC1, SPAST	45	1224	13095	1.42647	1	0.99996	99.6198
INTERPRO	IPR027417:P-loop containing nucleoside triphosphate hydrolase	4	5.88235	0.555578	SBNO2, NLRC4, ORC1, SPAST	60	821	16802	1.36435	1	1	99.993
Annotation Cluster 6	Enrichment Score: 0.49903972759048454
Category	Term	Count	%	PValue	Genes	List Total	Pop Hits	Pop Total	Fold Enrichment	Bonferroni	Benjamini	FDR
GOTERM_BP_DIRECT	GO:0006351~transcription, DNA-templated	5	7.35294	0.164395	DPY30, SBNO2, HACE1, NR3C1, TCF3	50	603	13824	2.29254	1	0.999795	91.2486
UP_KEYWORDS	Transcription regulation	4	5.88235	0.413281	DPY30, SBNO2, HACE1, NR3C1	66	638	17808	1.69165	1	0.985413	99.7605
UP_KEYWORDS	Transcription	4	5.88235	0.468539	DPY30, SBNO2, HACE1, NR3C1	66	695	17808	1.55291	1	0.97972	99.9218
Annotation Cluster 7	Enrichment Score: 0.49753054451654477
Category	Term	Count	%	PValue	Genes	List Total	Pop Hits	Pop Total	Fold Enrichment	Bonferroni	Benjamini	FDR
UP_KEYWORDS	Ubl conjugation	6	8.82353	0.0451951	TMEM173, PAIP2, CTNNA1, TERT, MDH1, SLC9A1	66	534	17808	3.03166	0.994104	0.641817	40.7495
UP_KEYWORDS	Cell membrane	5	7.35294	0.840297	TMEM173, ECSCR, CTNNA1, LRRC7, SLC9A1	66	1581	17808	0.853315	1	0.999793	100
GOTERM_CC_DIRECT	GO:0005886~plasma membrane	7	10.2941	0.847002	TMEM173, EFNA2, ECSCR, CTNNA1, ORC1, TERT, SLC9A1	57	2261	15461	0.83977	1	0.999993	100

## Sheet: LSC
Annotation Cluster 1	Enrichment Score: 1.368051079350873
Category	Term	Count	%	PValue	Genes	List Total	Pop Hits	Pop Total	Fold Enrichment	Bonferroni	Benjamini	FDR
UP_KEYWORDS	Transit peptide	8	5.12821	0.025129	ATP5D, NDUFS7, ADHFE1, CS, MRPL30, LIPT1, HADHB, HSPA9	154	333	17808	2.77805	0.984607	0.501243	26.5527
UP_KEYWORDS	Mitochondrion	11	7.05128	0.0554109	ATP5D, NDUFS7, TMEM173, DNM1L, UQCR11, ADHFE1, CS, MRPL30, LIPT1, HADHB, HSPA9	154	653	17808	1.94793	0.999913	0.572541	49.9043
UP_SEQ_FEATURE	transit peptide:Mitochondrion	8	5.12821	0.0565037	ATP5D, NDUFS7, ADHFE1, CS, MRPL30, LIPT1, HADHB, HSPA9	67	329	6267	2.27446	0.999976	0.999976	51.2467
Annotation Cluster 2	Enrichment Score: 1.2640436574122689
Category	Term	Count	%	PValue	Genes	List Total	Pop Hits	Pop Total	Fold Enrichment	Bonferroni	Benjamini	FDR
UP_KEYWORDS	ATP-binding	14	8.97436	0.0311055	DGKA, ABCA7, UBE2D2, SGK3, ERBB3, CSNK1G2, TTLL9, MYLK2, YARS2, CDC34, KIF3C, CDK2, ATP8B3, HSPA9	154	848	17808	1.90909	0.994385	0.476799	31.8303
UP_KEYWORDS	Nucleotide-binding	17	10.8974	0.0322981	ABCA7, DNM1L, SGK3, ERBB3, TTLL9, CSNK1G2, MYLK2, CDC34, KIF3C, CDK2, DGKA, TMEM173, UBE2D2, REM1, YARS2, ATP8B3, HSPA9	154	1124	17808	1.74895	0.995412	0.450232	32.8408
GOTERM_MF_DIRECT	GO:0005524~ATP binding	15	9.61538	0.16064	ABCA7, SGK3, ERBB3, TTLL9, CSNK1G2, MYLK2, INO80, CDC34, KIF3C, CDK2, DGKA, UBE2D2, YARS2, ATP8B3, HSPA9	113	1224	13095	1.42016	1	0.990226	88.5463
Annotation Cluster 3	Enrichment Score: 1.2511188620286258
Category	Term	Count	%	PValue	Genes	List Total	Pop Hits	Pop Total	Fold Enrichment	Bonferroni	Benjamini	FDR
INTERPRO	IPR011989:Armadillo-like helical	6	3.84615	0.0283278	SPAG6, NCAPG2, PKP2, ARMC3, SIL1, ARFGEF1	147	196	16802	3.49896	0.999971	0.999971	32.6426
SMART	SM00185:ARM	3	1.92308	0.0469023	SPAG6, PKP2, ARMC3	75	41	8740	8.52683	0.981447	0.863792	40.2154
INTERPRO	IPR000225:Armadillo	3	1.92308	0.0537126	SPAG6, PKP2, ARMC3	147	43	16802	7.97437	1	0.999956	53.1947
INTERPRO	IPR016024:Armadillo-type fold	6	3.84615	0.138689	SPAG6, NCAPG2, PKP2, ARMC3, SIL1, ARFGEF1	147	314	16802	2.18406	1	0.999881	87.1651
Annotation Cluster 4	Enrichment Score: 0.8843604887976477
Category	Term	Count	%	PValue	Genes	List Total	Pop Hits	Pop Total	Fold Enrichment	Bonferroni	Benjamini	FDR
SMART	SM00054:EFh	5	3.20513	0.0266376	DGKA, MYL6, CIB4, MYL6B, CHP1	75	134	8740	4.34826	0.893638	0.893638	25.1079
INTERPRO	IPR011992:EF-hand-like domain	6	3.84615	0.0619346	DGKA, MYL6, CIB4, MYL6B, CHP1, STAT2	147	244	16802	2.81064	1	0.999563	58.4874
INTERPRO	IPR002048:EF-hand domain	5	3.20513	0.0942706	DGKA, MYL6, CIB4, MYL6B, CHP1	147	198	16802	2.88635	1	0.999875	74.3735
GOTERM_MF_DIRECT	GO:0005509~calcium ion binding	8	5.12821	0.216684	DGKA, MYL6, CIB4, SYT10, MYL6B, OTOF, MMP19, CHP1	113	571	13095	1.62361	1	0.98909	95.1293
UP_SEQ_FEATURE	domain:EF-hand 2	3	1.92308	0.221354	DGKA, MYL6, CHP1	67	84	6267	3.34062	1	0.999989	95.4513
UP_SEQ_FEATURE	domain:EF-hand 1	3	1.92308	0.221354	DGKA, MYL6, CHP1	67	84	6267	3.34062	1	0.999989	95.4513
INTERPRO	IPR018247:EF-Hand 1, calcium-binding site	3	1.92308	0.390545	DGKA, CIB4, CHP1	147	155	16802	2.21224	1	1	99.8897
Annotation Cluster 5	Enrichment Score: 0.8446599214277158
Category	Term	Count	%	PValue	Genes	List Total	Pop Hits	Pop Total	Fold Enrichment	Bonferroni	Benjamini	FDR
KEGG_PATHWAY	bta04151:PI3K-Akt signaling pathway	7	4.48718	0.0516978	SGK3, EFNA2, ITGA7, FGF22, BCL2L1, ITGB1, CDK2	60	347	7583	2.54952	0.999094	0.826523	46.1973
KEGG_PATHWAY	bta05222:Small cell lung cancer	3	1.92308	0.149413	BCL2L1, ITGB1, CDK2	60	88	7583	4.30852	1	0.881889	84.8881
KEGG_PATHWAY	bta05200:Pathways in cancer	5	3.20513	0.378583	FGF22, BCL2L1, CTNNA1, ITGB1, CDK2	60	400	7583	1.57979	1	0.942416	99.6134
Annotation Cluster 6	Enrichment Score: 0.8131482416321536
Category	Term	Count	%	PValue	Genes	List Total	Pop Hits	Pop Total	Fold Enrichment	Bonferroni	Benjamini	FDR
SMART	SM00360:RRM	5	3.20513	0.0736162	PTBP1, RBMS2, CIRBP, MATR3, DAZAP1	75	187	8740	3.11586	0.998248	0.879437	55.9064
INTERPRO	IPR000504:RNA recognition motif domain	5	3.20513	0.0955896	PTBP1, RBMS2, CIRBP, MATR3, DAZAP1	147	199	16802	2.87184	1	0.999321	74.8819
INTERPRO	IPR012677:Nucleotide-binding, alpha-beta plait	5	3.20513	0.148503	PTBP1, RBMS2, CIRBP, MATR3, DAZAP1	147	235	16802	2.4319	1	0.99976	89.0364
GOTERM_MF_DIRECT	GO:0000166~nucleotide binding	5	3.20513	0.221857	PTBP1, RBMS2, CIRBP, MATR3, DAZAP1	113	282	13095	2.0547	1	0.985283	95.5126
UP_KEYWORDS	RNA-binding	4	2.5641	0.370738	PTBP1, RBMS2, CIRBP, STRBP	154	253	17808	1.82824	1	0.927162	99.6364
Annotation Cluster 7	Enrichment Score: 0.7809924763369757
Category	Term	Count	%	PValue	Genes	List Total	Pop Hits	Pop Total	Fold Enrichment	Bonferroni	Benjamini	FDR
KEGG_PATHWAY	bta00190:Oxidative phosphorylation	4	2.5641	0.0950031	ATP5D, NDUFS7, UQCR11, COX4I2	60	140	7583	3.61095	0.999998	0.928306	68.8282
KEGG_PATHWAY	bta05012:Parkinson's disease	4	2.5641	0.114278	ATP5D, NDUFS7, UQCR11, COX4I2	60	152	7583	3.32588	1	0.93073	75.7571
KEGG_PATHWAY	bta05010:Alzheimer's disease	4	2.5641	0.160492	ATP5D, NDUFS7, UQCR11, COX4I2	60	178	7583	2.84007	1	0.854027	87.0334
KEGG_PATHWAY	bta05016:Huntington's disease	4	2.5641	0.201338	ATP5D, NDUFS7, UQCR11, COX4I2	60	199	7583	2.54037	1	0.897998	92.7577
KEGG_PATHWAY	bta04932:Non-alcoholic fatty liver disease (NAFLD)	3	1.92308	0.354779	NDUFS7, UQCR11, COX4I2	60	160	7583	2.36969	1	0.936338	99.4003
Annotation Cluster 8	Enrichment Score: 0.7542321681744909
Category	Term	Count	%	PValue	Genes	List Total	Pop Hits	Pop Total	Fold Enrichment	Bonferroni	Benjamini	FDR
UP_KEYWORDS	Mitosis	4	2.5641	0.0590964	TPX2, NUSAP1, CDC25C, CDK2	154	103	17808	4.49073	0.999954	0.565039	52.2235
UP_KEYWORDS	Cell division	4	2.5641	0.138902	TPX2, NUSAP1, CDC25C, CDK2	154	150	17808	3.08364	1	0.763709	83.6898
UP_KEYWORDS	Cell cycle	4	2.5641	0.319108	TPX2, NUSAP1, CDC25C, CDK2	154	231	17808	2.00236	1	0.919649	99.0539
GOTERM_BP_DIRECT	GO:0051301~cell division	3	1.92308	0.367166	TPX2, CDC25C, CDK2	119	150	13824	2.32336	1	1	99.8619
Annotation Cluster 9	Enrichment Score: 0.5934466681363694
Category	Term	Count	%	PValue	Genes	List Total	Pop Hits	Pop Total	Fold Enrichment	Bonferroni	Benjamini	FDR
SMART	SM00353:HLH	3	1.92308	0.207493	ID1, TCF3, TCF12	75	100	8740	3.496	1	0.991977	91.7118
INTERPRO	IPR011598:Myc-type, basic helix-loop-helix (bHLH) domain	3	1.92308	0.225393	ID1, TCF3, TCF12	147	103	16802	3.32911	1	0.999991	97.0162
GOTERM_MF_DIRECT	GO:0003700~transcription factor activity, sequence-specific DNA binding	6	3.84615	0.354582	IKZF4, ID1, NR3C1, TCF3, TCF12, STAT2	113	458	13095	1.51814	1	0.998829	99.5564
Annotation Cluster 10	Enrichment Score: 0.5645526914621142
Category	Term	Count	%	PValue	Genes	List Total	Pop Hits	Pop Total	Fold Enrichment	Bonferroni	Benjamini	FDR
GOTERM_BP_DIRECT	GO:0015031~protein transport	4	2.5641	0.205633	NACA, SIL1, ARFGEF1, SCAMP4	119	183	13824	2.53919	1	0.999997	96.3602
UP_KEYWORDS	Protein transport	5	3.20513	0.219099	NACA, SIL1, CHP1, ARFGEF1, SCAMP4	154	279	17808	2.07234	1	0.86839	95.0152
UP_KEYWORDS	Transport	11	7.05128	0.449376	ATP5D, MIP, NDUFS7, UQCR11, NACA, COMMD3, SIL1, CHP1, ARFGEF1, SCAMP4, SLC9A1	154	1079	17808	1.17887	1	0.928984	99.9279
Annotation Cluster 11	Enrichment Score: 0.5485860038249778
Category	Term	Count	%	PValue	Genes	List Total	Pop Hits	Pop Total	Fold Enrichment	Bonferroni	Benjamini	FDR
GOTERM_BP_DIRECT	GO:0006281~DNA repair	3	1.92308	0.247914	NABP2, MUM1, CDK2	119	112	13824	3.11164	1	0.999999	98.3434
UP_KEYWORDS	DNA repair	3	1.92308	0.282082	NABP2, MUM1, CDK2	154	122	17808	2.84352	1	0.915452	98.202
UP_KEYWORDS	DNA damage	3	1.92308	0.32327	NABP2, MUM1, CDK2	154	135	17808	2.5697	1	0.914825	99.1217
Annotation Cluster 12	Enrichment Score: 0.4824058749861031
Category	Term	Count	%	PValue	Genes	List Total	Pop Hits	Pop Total	Fold Enrichment	Bonferroni	Benjamini	FDR
UP_KEYWORDS	NAD	3	1.92308	0.282082	NDUFS7, HSD17B6, RDH5	154	122	17808	2.84352	1	0.915452	98.202
GOTERM_BP_DIRECT	GO:0055114~oxidation-reduction process	5	3.20513	0.284222	NDUFS7, UQCR11, ADHFE1, HSD17B6, RDH5	119	316	13824	1.8381	1	0.999999	99.1873
UP_KEYWORDS	Oxidoreductase	5	3.20513	0.445399	NDUFS7, SUOX, ADHFE1, HSD17B6, RDH5	154	397	17808	1.45638	1	0.931815	99.9214
Annotation Cluster 13	Enrichment Score: 0.46556672862896864
Category	Term	Count	%	PValue	Genes	List Total	Pop Hits	Pop Total	Fold Enrichment	Bonferroni	Benjamini	FDR
UP_KEYWORDS	ATP-binding	14	8.97436	0.0311055	DGKA, ABCA7, UBE2D2, SGK3, ERBB3, CSNK1G2, TTLL9, MYLK2, YARS2, CDC34, KIF3C, CDK2, ATP8B3, HSPA9	154	848	17808	1.90909	0.994385	0.476799	31.8303
GOTERM_BP_DIRECT	GO:0018105~peptidyl-serine phosphorylation	3	1.92308	0.247914	SGK3, CSNK1G2, CDK2	119	112	13824	3.11164	1	0.999999	98.3434
UP_KEYWORDS	Serine/threonine-protein kinase	4	2.5641	0.280806	SGK3, CSNK1G2, MYLK2, CDK2	154	214	17808	2.16143	1	0.923786	98.1628
INTERPRO	IPR008271:Serine/threonine-protein kinase, active site	4	2.5641	0.46526	SGK3, CSNK1G2, MYLK2, CDK2	147	291	16802	1.57112	1	1	99.9817
UP_KEYWORDS	Kinase	5	3.20513	0.546467	DGKA, SGK3, CSNK1G2, MYLK2, CDK2	154	452	17808	1.27916	1	0.960907	99.9931
SMART	SM00220:S_TKc	4	2.5641	0.549961	SGK3, CSNK1G2, MYLK2, CDK2	75	338	8740	1.37909	1	0.999984	99.9806
INTERPRO	IPR000719:Protein kinase, catalytic domain	5	3.20513	0.572969	SGK3, CSNK1G2, ERBB3, MYLK2, CDK2	147	462	16802	1.23701	1	1	99.9992
INTERPRO	IPR017441:Protein kinase, ATP binding site	4	2.5641	0.585515	SGK3, CSNK1G2, MYLK2, CDK2	147	348	16802	1.31379	1	1	99.9994
INTERPRO	IPR011009:Protein kinase-like domain	5	3.20513	0.63547	SGK3, CSNK1G2, ERBB3, MYLK2, CDK2	147	500	16802	1.14299	1	1	99.9999
Annotation Cluster 14	Enrichment Score: 0.4494322049121993
Category	Term	Count	%	PValue	Genes	List Total	Pop Hits	Pop Total	Fold Enrichment	Bonferroni	Benjamini	FDR
GOTERM_BP_DIRECT	GO:0006351~transcription, DNA-templated	9	5.76923	0.143675	SBNO2, NACA, ID1, FSTL3, COMMD3, INO80, NR3C1, TCF3, STAT2	119	603	13824	1.73385	1	0.999984	89.2722
UP_KEYWORDS	Transcription	8	5.12821	0.388907	PRIM1, POLRMT, SBNO2, NACA, FSTL3, COMMD3, NR3C1, STAT2	154	695	17808	1.33107	1	0.919869	99.7451
UP_KEYWORDS	Transcription regulation	5	3.20513	0.802557	SBNO2, FSTL3, COMMD3, NR3C1, STAT2	154	638	17808	0.906241	1	0.995113	100
Annotation Cluster 15	Enrichment Score: 0.3459103250018922
Category	Term	Count	%	PValue	Genes	List Total	Pop Hits	Pop Total	Fold Enrichment	Bonferroni	Benjamini	FDR
INTERPRO	IPR001806:Small GTPase superfamily	3	1.92308	0.302568	RAB5B, REM1, RAB10	147	127	16802	2.69998	1	1	99.2953
INTERPRO	IPR005225:Small GTP-binding protein domain	3	1.92308	0.37895	RAB5B, REM1, RAB10	147	151	16802	2.27085	1	1	99.857
GOTERM_MF_DIRECT	GO:0003924~GTPase activity	3	1.92308	0.440005	DNM1L, RAB5B, RAB10	113	174	13095	1.99802	1	0.999216	99.9234
GOTERM_BP_DIRECT	GO:0007264~small GTPase mediated signal transduction	3	1.92308	0.508825	RAB5B, REM1, RAB10	119	199	13824	1.75128	1	1	99.9964
GOTERM_MF_DIRECT	GO:0005525~GTP binding	4	2.5641	0.569493	DNM1L, RAB5B, REM1, RAB10	113	345	13095	1.34359	1	0.999896	99.997
INTERPRO	IPR027417:P-loop containing nucleoside triphosphate hydrolase	8	5.12821	0.574934	ABCA7, SBNO2, DNM1L, RAB5B, REM1, INO80, RAB10, KIF3C	147	821	16802	1.11376	1	1	99.9992
Annotation Cluster 16	Enrichment Score: 0.20780684459109128
Category	Term	Count	%	PValue	Genes	List Total	Pop Hits	Pop Total	Fold Enrichment	Bonferroni	Benjamini	FDR
UP_KEYWORDS	Glycoprotein	12	7.69231	0.409149	BSG, DNM1L, ECSCR, PMEL, PIGB, FSTL3, SIL1, HSD17B6, SPATA6, ITGB1, RDH5, SLC9A1	154	1157	17808	1.19934	1	0.920984	99.8306
UP_SEQ_FEATURE	signal peptide	11	7.05128	0.636623	ABHD17A, MZB1, ECSCR, PMEL, FSTL3, SIL1, SKINT1, HSD17B6, SPATA6, ITGB1, HADHA	67	1010	6267	1.01872	1	1	99.9996
UP_SEQ_FEATURE	glycosylation site:N-linked (GlcNAc...)	8	5.12821	0.913726	PMEL, PIGB, FSTL3, SIL1, HSD17B6, SPATA6, ITGB1, SLC9A1	67	988	6267	0.757387	1	1	100
Annotation Cluster 17	Enrichment Score: 0.10372046169488289
Category	Term	Count	%	PValue	Genes	List Total	Pop Hits	Pop Total	Fold Enrichment	Bonferroni	Benjamini	FDR
UP_KEYWORDS	Metal-binding	15	9.61538	0.657081	SUOX, ZC3H10, MMP19, CHP1, CXXC5, NR3C1, ITGB1, CDK2, DGKA, NDUFS7, RNF126, OIP5, BAZ2A, RNF41, ENO1	154	1757	17808	0.98722	1	0.983125	99.9998
UP_KEYWORDS	Zinc-finger	6	3.84615	0.780113	DGKA, RNF126, CXXC5, NR3C1, BAZ2A, RNF41	154	753	17808	0.921405	1	0.994344	100
GOTERM_MF_DIRECT	GO:0008270~zinc ion binding	7	4.48718	0.8298	RNF126, MMP19, CXXC5, NR3C1, BAZ2A, MATR3, RNF41	113	948	13095	0.855691	1	1	100
UP_KEYWORDS	Zinc	8	5.12821	0.834771	DGKA, RNF126, OIP5, MMP19, CXXC5, NR3C1, BAZ2A, RNF41	154	1091	17808	0.847929	1	0.996581	100
INTERPRO	IPR013083:Zinc finger, RING/FYVE/PHD-type	3	1.92308	0.853258	RNF126, BAZ2A, RNF41	147	387	16802	0.886041	1	1	100
Annotation Cluster 18	Enrichment Score: 0.08123684625458132
Category	Term	Count	%	PValue	Genes	List Total	Pop Hits	Pop Total	Fold Enrichment	Bonferroni	Benjamini	FDR
UP_SEQ_FEATURE	transmembrane region	13	8.33333	0.709884	MIP, REEP6, DNAJC18, TMEM173, UQCR11, ECSCR, PMEL, PIGB, ORMDL2, REEP2, ITGB1, SCAMP4, SLC9A1	67	1269	6267	0.958223	1	1	100
UP_SEQ_FEATURE	topological domain:Cytoplasmic	7	4.48718	0.828046	MIP, TMEM173, ECSCR, PMEL, ITGB1, SCAMP4, SLC9A1	67	760	6267	0.861528	1	1	100
UP_SEQ_FEATURE	topological domain:Extracellular	5	3.20513	0.832454	MIP, TMEM173, ECSCR, ITGB1, SLC9A1	67	540	6267	0.866086	1	1	100
UP_KEYWORDS	Cell membrane	9	5.76923	0.967054	MIP, TMEM173, BSG, ECSCR, CHP1, CTNNA1, ITGB1, SLC9A1, ENO1	154	1581	17808	0.658272	1	0.999936	100
Annotation Cluster 19	Enrichment Score: 0.03843039691793301
Category	Term	Count	%	PValue	Genes	List Total	Pop Hits	Pop Total	Fold Enrichment	Bonferroni	Benjamini	FDR
UP_KEYWORDS	Membrane	45	28.8462	0.809848	ATP5D, ABCA7, HM13, ERBB3, EFNA2, SLC45A1, BCL2L1, ARFGEF1, ITGB1, ESYT1, VIPR2, HADHB, MIP, DNAJC18, TMEM173, UQCR11, LRRTM2, PHTF2, LOC507581, PIGB, HSD17B6, SLC39A5, SLC35F6, SCAMP4, ATP8B3, ENO1, REEP6, BSG, DNM1L, SYT10, PMEL, COX4I2, CHP1, XKR7, CTNNA1, REEP2, RDH5, CATSPER3, OTOF, ITGA7, ECSCR, SLC5A9, SKINT1, ORMDL2, SLC9A1	154	5650	17808	0.920998	1	0.995194	100
UP_KEYWORDS	Transmembrane helix	35	22.4359	0.949403	ABCA7, HM13, ERBB3, SLC45A1, BCL2L1, ESYT1, VIPR2, ITGB1, MIP, DNAJC18, TMEM173, UQCR11, LRRTM2, PHTF2, LOC507581, PIGB, SLC39A5, SLC35F6, SCAMP4, ATP8B3, REEP6, BSG, SYT10, PMEL, COX4I2, XKR7, REEP2, CATSPER3, OTOF, ITGA7, ECSCR, SLC5A9, SKINT1, ORMDL2, SLC9A1	154	4935	17808	0.820116	1	0.99984	100
UP_KEYWORDS	Transmembrane	35	22.4359	0.952193	ABCA7, HM13, ERBB3, SLC45A1, BCL2L1, ESYT1, VIPR2, ITGB1, MIP, DNAJC18, TMEM173, UQCR11, LRRTM2, PHTF2, LOC507581, PIGB, SLC39A5, SLC35F6, SCAMP4, ATP8B3, REEP6, BSG, SYT10, PMEL, COX4I2, XKR7, REEP2, CATSPER3, OTOF, ITGA7, ECSCR, SLC5A9, SKINT1, ORMDL2, SLC9A1	154	4953	17808	0.817136	1	0.999841	100
GOTERM_CC_DIRECT	GO:0016021~integral component of membrane	30	19.2308	0.958736	ABCA7, HM13, ERBB3, SLC45A1, BCL2L1, VIPR2, ITGB1, DNAJC18, TMEM173, UQCR11, LRRTM2, PHTF2, LOC507581, PIGB, SLC39A5, SLC35F6, SCAMP4, ATP8B3, REEP6, BSG, SYT10, PMEL, COX4I2, XKR7, OTOF, ITGA7, ECSCR, SKINT1, ORMDL2, SLC9A1	139	4185	15461	0.797349	1	1	100

## Sheet: ZTC
Annotation Cluster 1	Enrichment Score: 1.1717069840298446
Category	Term	Count	%	PValue	Genes	List Total	Pop Hits	Pop Total	Fold Enrichment	Bonferroni	Benjamini	FDR
KEGG_PATHWAY	bta00590:Arachidonic acid metabolism	4	3.47826	0.0108592	PTGES3, ALOX15, CYP4A22, ALOX12E	49	73	7583	8.47973	0.721259	0.472041	11.7294
UP_KEYWORDS	Iron	5	4.34783	0.0442698	SUOX, ALOX15, CYP4A22, ALOX12E, CYP4B1	113	211	17808	3.73443	0.998527	0.728571	41.5439
GOTERM_MF_DIRECT	GO:0005506~iron ion binding	4	3.47826	0.0685775	ALOX15, CYP4A22, ALOX12E, CYP4B1	88	142	13095	4.19174	0.999986	0.975715	57.4739
UP_KEYWORDS	Oxidoreductase	6	5.21739	0.105491	SUOX, ALOX15, CYP4A22, ALOX12E, HSD17B6, CYP4B1	113	397	17808	2.38176	1	0.865562	73.336
UP_KEYWORDS	Heme	3	2.6087	0.141436	SUOX, CYP4A22, CYP4B1	113	105	17808	4.50265	1	0.839576	83.6046
GOTERM_MF_DIRECT	GO:0020037~heme binding	3	2.6087	0.189624	SUOX, CYP4A22, CYP4B1	88	120	13095	3.72017	1	0.99592	92.039
Annotation Cluster 2	Enrichment Score: 0.6151881286797876
Category	Term	Count	%	PValue	Genes	List Total	Pop Hits	Pop Total	Fold Enrichment	Bonferroni	Benjamini	FDR
UP_KEYWORDS	Mitosis	3	2.6087	0.137144	CDC23, NUSAP1, CDC25C	113	103	17808	4.59009	1	0.854999	82.606
UP_KEYWORDS	Cell division	3	2.6087	0.243262	CDC23, NUSAP1, CDC25C	113	150	17808	3.15186	1	0.931154	96.3303
UP_KEYWORDS	Cell cycle	3	2.6087	0.427744	CDC23, NUSAP1, CDC25C	113	231	17808	2.04666	1	0.959847	99.8664
Annotation Cluster 3	Enrichment Score: 0.5245890418544967
Category	Term	Count	%	PValue	Genes	List Total	Pop Hits	Pop Total	Fold Enrichment	Bonferroni	Benjamini	FDR
INTERPRO	IPR011992:EF-hand-like domain	4	3.47826	0.199841	MYL6, MYL6B, CHP1, STAT2	107	244	16802	2.57423	1	1	94.8459
SMART	SM00054:EFh	3	2.6087	0.211809	MYL6, MYL6B, CHP1	57	134	8740	3.43284	1	1	91.3588
INTERPRO	IPR002048:EF-hand domain	3	2.6087	0.355852	MYL6, MYL6B, CHP1	107	198	16802	2.37921	1	1	99.712
GOTERM_MF_DIRECT	GO:0005509~calcium ion binding	5	4.34783	0.529355	MYL6, MYL6B, DLL4, CHP1, PCDHA13	88	571	13095	1.30304	1	1	99.9885
Annotation Cluster 4	Enrichment Score: 0.386364630210419
Category	Term	Count	%	PValue	Genes	List Total	Pop Hits	Pop Total	Fold Enrichment	Bonferroni	Benjamini	FDR
UP_KEYWORDS	Transit peptide	4	3.47826	0.349138	ATP5D, CS, HARS2, HSPA9	113	333	17808	1.89301	1	0.954593	99.3856
UP_KEYWORDS	Mitochondrion	6	5.21739	0.392456	ATP5D, TMEM173, NDUFA2, CS, HARS2, HSPA9	113	653	17808	1.44802	1	0.961681	99.7285
UP_SEQ_FEATURE	transit peptide:Mitochondrion	4	3.47826	0.505961	ATP5D, CS, HARS2, HSPA9	52	329	6267	1.46528	1	1	99.9808
Annotation Cluster 5	Enrichment Score: 0.3815186086887603
Category	Term	Count	%	PValue	Genes	List Total	Pop Hits	Pop Total	Fold Enrichment	Bonferroni	Benjamini	FDR
SMART	SM00360:RRM	3	2.6087	0.337685	RBMS2, DND1, MATR3	57	187	8740	2.45989	1	0.999999	98.5573
INTERPRO	IPR000504:RNA recognition motif domain	3	2.6087	0.358133	RBMS2, DND1, MATR3	107	199	16802	2.36726	1	0.999999	99.7253
INTERPRO	IPR012677:Nucleotide-binding, alpha-beta plait	3	2.6087	0.437968	RBMS2, DND1, MATR3	107	235	16802	2.00461	1	1	99.9531
GOTERM_MF_DIRECT	GO:0000166~nucleotide binding	3	2.6087	0.562247	RBMS2, DND1, MATR3	88	282	13095	1.58305	1	0.999999	99.9952
Annotation Cluster 6	Enrichment Score: 0.35522373478100605
Category	Term	Count	%	PValue	Genes	List Total	Pop Hits	Pop Total	Fold Enrichment	Bonferroni	Benjamini	FDR
UP_KEYWORDS	Activator	3	2.6087	0.32694	SBNO2, MED11, STAT2	113	186	17808	2.54182	1	0.950246	99.0855
GOTERM_BP_DIRECT	GO:0006351~transcription, DNA-templated	6	5.21739	0.338781	SBNO2, NACA, ZBTB6, INO80, MED11, STAT2	89	603	13824	1.54553	1	1	99.7508
UP_KEYWORDS	Transcription	6	5.21739	0.444877	PRIM1, SBNO2, NACA, ZBTB6, MED11, STAT2	113	695	17808	1.36051	1	0.956675	99.9069
UP_KEYWORDS	Transcription regulation	4	3.47826	0.769978	SBNO2, ZBTB6, MED11, STAT2	113	638	17808	0.988043	1	0.994267	100
Annotation Cluster 7	Enrichment Score: 0.32096087062309253
Category	Term	Count	%	PValue	Genes	List Total	Pop Hits	Pop Total	Fold Enrichment	Bonferroni	Benjamini	FDR
UP_SEQ_FEATURE	topological domain:Extracellular	7	6.08696	0.273826	MIP, CLDN7, TMEM173, SLC2A4, CXCL16, MET, ECSCR	52	540	6267	1.56229	1	1	97.9428
UP_SEQ_FEATURE	topological domain:Cytoplasmic	8	6.95652	0.425152	MIP, CLDN7, CAV1, TMEM173, SLC2A4, CXCL16, MET, ECSCR	52	760	6267	1.26862	1	1	99.8794
UP_SEQ_FEATURE	transmembrane region	11	9.56522	0.601336	MIP, CLDN7, DNAJC18, CAV1, TMEM173, CTDNEP1, SLC2A4, CXCL16, MET, ECSCR, REEP2	52	1269	6267	1.04469	1	1	99.9986
UP_KEYWORDS	Glycoprotein	7	6.08696	0.743054	SLC2A4, CXCL16, MET, ECSCR, SIL1, HSD17B6, CD14	113	1157	17808	0.953458	1	0.992494	100
Annotation Cluster 8	Enrichment Score: 0.2716420142974178
Category	Term	Count	%	PValue	Genes	List Total	Pop Hits	Pop Total	Fold Enrichment	Bonferroni	Benjamini	FDR
UP_KEYWORDS	Nucleotide-binding	9	7.82609	0.411885	TMEM173, UBE2D2, ERBB3, HARS2, MET, HARS, RALA, HSPA9, CDK13	113	1124	17808	1.26187	1	0.958622	99.8153
UP_KEYWORDS	ATP-binding	7	6.08696	0.443876	UBE2D2, ERBB3, HARS2, MET, HARS, HSPA9, CDK13	113	848	17808	1.30088	1	0.961217	99.9048
INTERPRO	IPR000719:Protein kinase, catalytic domain	4	3.47826	0.561014	ERBB3, MET, MINK1, CDK13	107	462	16802	1.35955	1	1	99.9982
GOTERM_MF_DIRECT	GO:0005524~ATP binding	9	7.82609	0.573475	UBE2D2, ERBB3, HARS2, MET, HARS, INO80, MINK1, HSPA9, CDK13	88	1224	13095	1.09417	1	0.999998	99.9965
INTERPRO	IPR011009:Protein kinase-like domain	4	3.47826	0.614965	ERBB3, MET, MINK1, CDK13	107	500	16802	1.25622	1	1	99.9997
INTERPRO	IPR017441:Protein kinase, ATP binding site	3	2.6087	0.648293	MET, MINK1, CDK13	107	348	16802	1.35369	1	1	99.9999
Annotation Cluster 9	Enrichment Score: 0.14578382704263243
Category	Term	Count	%	PValue	Genes	List Total	Pop Hits	Pop Total	Fold Enrichment	Bonferroni	Benjamini	FDR
UP_KEYWORDS	Zinc	7	6.08696	0.689873	ZBTB6, OIP5, PHF23, RELN, CXXC5, BAZ2A, RNF41	113	1091	17808	1.01114	1	0.988164	99.9999
UP_KEYWORDS	Zinc-finger	5	4.34783	0.70259	ZBTB6, PHF23, CXXC5, BAZ2A, RNF41	113	753	17808	1.04643	1	0.988638	99.9999
INTERPRO	IPR013083:Zinc finger, RING/FYVE/PHD-type	3	2.6087	0.70501	PHF23, BAZ2A, RNF41	107	387	16802	1.21727	1	1	100
GOTERM_MF_DIRECT	GO:0008270~zinc ion binding	6	5.21739	0.764185	ZMAT2, PHF23, CXXC5, BAZ2A, MATR3, RNF41	88	948	13095	0.941815	1	1	100
Annotation Cluster 10	Enrichment Score: 0.0964538554491999
Category	Term	Count	%	PValue	Genes	List Total	Pop Hits	Pop Total	Fold Enrichment	Bonferroni	Benjamini	FDR
UP_KEYWORDS	Membrane	37	32.1739	0.497899	ATP5D, CLDN7, CAV1, ERBB3, EFNA2, SLC45A1, ESYT1, VIPR2, ASGR1, MIP, ASGR2, DNAJC18, TMEM173, CYP4A22, SLC2A4, MAPKAP1, LRRTM2, HSD17B6, SLC39A5, SLC4A9, PCDHA13, PLD2, NDUFA2, MET, CHP1, CTNNA1, REEP2, CYSTM1, CYP4B1, ALOX15, CTDNEP1, ARRB2, CXCL16, DLL4, ECSCR, HBEGF, CD14	113	5650	17808	1.03202	1	0.95925	99.9717
UP_KEYWORDS	Transmembrane helix	26	22.6087	0.919432	CLDN7, CAV1, ERBB3, SLC45A1, ESYT1, VIPR2, ASGR1, MIP, ASGR2, DNAJC18, TMEM173, CYP4A22, SLC2A4, LRRTM2, SLC4A9, SLC39A5, PCDHA13, MET, REEP2, CYSTM1, CYP4B1, CTDNEP1, CXCL16, DLL4, ECSCR, HBEGF	113	4935	17808	0.830277	1	0.999684	100
UP_KEYWORDS	Transmembrane	26	22.6087	0.922879	CLDN7, CAV1, ERBB3, SLC45A1, ESYT1, VIPR2, ASGR1, MIP, ASGR2, DNAJC18, TMEM173, CYP4A22, SLC2A4, LRRTM2, SLC4A9, SLC39A5, PCDHA13, MET, REEP2, CYSTM1, CYP4B1, CTDNEP1, CXCL16, DLL4, ECSCR, HBEGF	113	4953	17808	0.827259	1	0.999672	100
GOTERM_CC_DIRECT	GO:0016021~integral component of membrane	20	17.3913	0.973597	CLDN7, CAV1, ERBB3, SLC45A1, MET, VIPR2, CYP4B1, CYSTM1, ASGR1, DNAJC18, ASGR2, TMEM173, CTDNEP1, CYP4A22, CXCL16, LRRTM2, DLL4, ECSCR, SLC39A5, PCDHA13	100	4185	15461	0.738877	1	1	100
Annotation Cluster 11	Enrichment Score: 0.0705212436419048
Category	Term	Count	%	PValue	Genes	List Total	Pop Hits	Pop Total	Fold Enrichment	Bonferroni	Benjamini	FDR
UP_KEYWORDS	Glycoprotein	7	6.08696	0.743054	SLC2A4, CXCL16, MET, ECSCR, SIL1, HSD17B6, CD14	113	1157	17808	0.953458	1	0.992494	100
UP_SEQ_FEATURE	signal peptide	7	6.08696	0.852326	CXCL16, MZB1, MET, ECSCR, SIL1, HSD17B6, CD14	52	1010	6267	0.835282	1	1	100
UP_SEQ_FEATURE	glycosylation site:N-linked (GlcNAc...)	5	4.34783	0.970087	SLC2A4, MET, SIL1, HSD17B6, CD14	52	988	6267	0.609915	1	1	100

## Sheet: WSC
Annotation Cluster 1	Enrichment Score: 1.0425867624375733
Category	Term	Count	%	PValue	Genes	List Total	Pop Hits	Pop Total	Fold Enrichment	Bonferroni	Benjamini	FDR
SMART	SM00360:RRM	4	4.3956	0.0567803	RBMS2, CIRBP, MATR3, DAZAP1	42	187	8740	4.45124	0.923623	0.923623	42.1259
INTERPRO	IPR000504:RNA recognition motif domain	4	4.3956	0.0714343	RBMS2, CIRBP, MATR3, DAZAP1	82	199	16802	4.11864	1	1	60.7378
INTERPRO	IPR012677:Nucleotide-binding, alpha-beta plait	4	4.3956	0.104587	RBMS2, CIRBP, MATR3, DAZAP1	82	235	16802	3.4877	1	0.99999	75.18
GOTERM_MF_DIRECT	GO:0000166~nucleotide binding	4	4.3956	0.159247	RBMS2, CIRBP, MATR3, DAZAP1	65	282	13095	2.85761	1	0.998972	86.3052
Annotation Cluster 2	Enrichment Score: 0.875012519764942
Category	Term	Count	%	PValue	Genes	List Total	Pop Hits	Pop Total	Fold Enrichment	Bonferroni	Benjamini	FDR
UP_KEYWORDS	Gap junction	3	3.2967	0.00390886	MIP, GJB6, GJB2	89	19	17808	31.5931	0.387107	0.150569	4.42808
UP_KEYWORDS	Cell junction	5	5.49451	0.0385482	MIP, GABRD, GJB6, CTNNA1, GJB2	89	257	17808	3.8928	0.992656	0.559117	36.5295
UP_SEQ_FEATURE	transmembrane region	12	13.1868	0.266957	MIP, REEP6, DNAJC18, TMEM173, UQCR11, ECSCR, RER1, GJB6, REEP2, ZDHHC20, GJB2, SLC9A1	45	1269	6267	1.31694	1	1	97.0064
UP_SEQ_FEATURE	topological domain:Extracellular	6	6.59341	0.328244	MIP, TMEM173, ECSCR, GJB6, GJB2, SLC9A1	45	540	6267	1.54741	1	1	98.8837
UP_SEQ_FEATURE	topological domain:Cytoplasmic	6	6.59341	0.631224	MIP, TMEM173, ECSCR, GJB6, GJB2, SLC9A1	45	760	6267	1.09947	1	1	99.9987
UP_KEYWORDS	Cell membrane	8	8.79121	0.674602	MIP, GABRD, TMEM173, ECSCR, GJB6, CTNNA1, GJB2, SLC9A1	89	1581	17808	1.01247	1	0.992087	99.9998
Annotation Cluster 3	Enrichment Score: 0.767413359662757
Category	Term	Count	%	PValue	Genes	List Total	Pop Hits	Pop Total	Fold Enrichment	Bonferroni	Benjamini	FDR
UP_KEYWORDS	Mitosis	3	3.2967	0.0921254	CDC23, SKA3, CDC25C	89	103	17808	5.82786	0.999994	0.738768	67.2956
UP_KEYWORDS	Cell division	3	3.2967	0.169634	CDC23, SKA3, CDC25C	89	150	17808	4.0018	1	0.832603	88.3473
GOTERM_BP_DIRECT	GO:0051301~cell division	3	3.2967	0.172172	CDC23, SKA3, CDC25C	70	150	13824	3.94971	1	0.999952	92.1522
UP_KEYWORDS	Cell cycle	3	3.2967	0.316587	CDC23, SKA3, CDC25C	89	231	17808	2.59857	1	0.918269	98.7747
Annotation Cluster 4	Enrichment Score: 0.7381612751979648
Category	Term	Count	%	PValue	Genes	List Total	Pop Hits	Pop Total	Fold Enrichment	Bonferroni	Benjamini	FDR
INTERPRO	IPR011992:EF-hand-like domain	4	4.3956	0.113685	MYL6, MYL6B, MICU2, STAT2	82	244	16802	3.35906	1	0.999768	78.1799
SMART	SM00054:EFh	3	3.2967	0.130124	MYL6, MYL6B, MICU2	42	134	8740	4.65885	0.997832	0.953435	72.8621
INTERPRO	IPR002048:EF-hand domain	3	3.2967	0.247363	MYL6, MYL6B, MICU2	82	198	16802	3.10458	1	0.998595	97.2254
GOTERM_MF_DIRECT	GO:0005509~calcium ion binding	5	5.49451	0.304761	MYL6, PCDH1, MYL6B, MICU2, PCDH12	65	571	13095	1.76411	1	0.997928	98.4492
Annotation Cluster 5	Enrichment Score: 0.6657052153698138
Category	Term	Count	%	PValue	Genes	List Total	Pop Hits	Pop Total	Fold Enrichment	Bonferroni	Benjamini	FDR
KEGG_PATHWAY	bta00190:Oxidative phosphorylation	3	3.2967	0.142235	ATP5D, NDUFS7, UQCR11	37	140	7583	4.3917	1	0.978412	81.7848
KEGG_PATHWAY	bta05012:Parkinson's disease	3	3.2967	0.16209	ATP5D, NDUFS7, UQCR11	37	152	7583	4.04499	1	0.970897	85.9545
KEGG_PATHWAY	bta05010:Alzheimer's disease	3	3.2967	0.206635	ATP5D, NDUFS7, UQCR11	37	178	7583	3.45415	1	0.978887	92.3403
KEGG_PATHWAY	bta05016:Huntington's disease	3	3.2967	0.243557	ATP5D, NDUFS7, UQCR11	37	199	7583	3.08964	1	0.955015	95.4867
UP_KEYWORDS	Mitochondrion	5	5.49451	0.404488	ATP5D, NDUFS7, TMEM173, UQCR11, HSPA9	89	653	17808	1.53208	1	0.940217	99.7507
Annotation Cluster 6	Enrichment Score: 0.5955287843433095
Category	Term	Count	%	PValue	Genes	List Total	Pop Hits	Pop Total	Fold Enrichment	Bonferroni	Benjamini	FDR
GOTERM_BP_DIRECT	GO:0018105~peptidyl-serine phosphorylation	3	3.2967	0.107665	PRKCZ, SGK3, MAPKAPK3	70	112	13824	5.2898	1	0.999994	78.4391
INTERPRO	IPR008271:Serine/threonine-protein kinase, active site	4	4.3956	0.165559	PRKCZ, SGK3, MAPKAPK3, CDK11B	82	291	16802	2.81653	1	0.999918	89.8035
INTERPRO	IPR000719:Protein kinase, catalytic domain	5	5.49451	0.183473	PRKCZ, SGK3, ERBB3, MAPKAPK3, CDK11B	82	462	16802	2.21756	1	0.999782	92.2455
SMART	SM00220:S_TKc	4	4.3956	0.210477	PRKCZ, SGK3, MAPKAPK3, CDK11B	42	338	8740	2.46267	0.99997	0.968762	89.041
INTERPRO	IPR011009:Protein kinase-like domain	5	5.49451	0.221243	PRKCZ, SGK3, ERBB3, MAPKAPK3, CDK11B	82	500	16802	2.04902	1	0.999828	95.7332
UP_KEYWORDS	ATP-binding	7	7.69231	0.241657	PRKCZ, ABCA7, UBE2D2, SGK3, ERBB3, MAPKAPK3, HSPA9	89	848	17808	1.65169	1	0.8848	95.9191
GOTERM_MF_DIRECT	GO:0004674~protein serine/threonine kinase activity	3	3.2967	0.279461	PRKCZ, SGK3, MAPKAPK3	65	213	13095	2.83749	1	0.999591	97.664
UP_KEYWORDS	Serine/threonine-protein kinase	3	3.2967	0.285548	PRKCZ, SGK3, MAPKAPK3	89	214	17808	2.805	1	0.90319	97.952
UP_KEYWORDS	Nucleotide-binding	8	8.79121	0.319928	PRKCZ, ABCA7, TMEM173, UBE2D2, SGK3, ERBB3, MAPKAPK3, HSPA9	89	1124	17808	1.42413	1	0.910161	98.8422
UP_KEYWORDS	Kinase	4	4.3956	0.387216	PRKCZ, SGK3, MAPKAPK3, NADK	89	452	17808	1.77071	1	0.945803	99.6529
GOTERM_MF_DIRECT	GO:0005524~ATP binding	8	8.79121	0.390507	PRKCZ, ABCA7, UBE2D2, SGK3, ERBB3, MAPKAPK3, CDK11B, HSPA9	65	1224	13095	1.31674	1	0.999367	99.657
INTERPRO	IPR017441:Protein kinase, ATP binding site	3	3.2967	0.50251	PRKCZ, SGK3, MAPKAPK3	82	348	16802	1.7664	1	0.999986	99.985
Annotation Cluster 7	Enrichment Score: 0.2923785115646062
Category	Term	Count	%	PValue	Genes	List Total	Pop Hits	Pop Total	Fold Enrichment	Bonferroni	Benjamini	FDR
GOTERM_BP_DIRECT	GO:0006351~transcription, DNA-templated	5	5.49451	0.354948	SBNO2, NACA, SAP18, TCF3, STAT2	70	603	13824	1.63753	1	0.999999	99.7274
UP_KEYWORDS	Transcription	5	5.49451	0.451242	PRIM1, SBNO2, NACA, SAP18, STAT2	89	695	17808	1.4395	1	0.956086	99.9031
UP_KEYWORDS	Transcription regulation	3	3.2967	0.828494	SBNO2, SAP18, STAT2	89	638	17808	0.940862	1	0.998742	100
Annotation Cluster 8	Enrichment Score: 0.28939952799224095
Category	Term	Count	%	PValue	Genes	List Total	Pop Hits	Pop Total	Fold Enrichment	Bonferroni	Benjamini	FDR
UP_KEYWORDS	Mitochondrion	5	5.49451	0.404488	ATP5D, NDUFS7, TMEM173, UQCR11, HSPA9	89	653	17808	1.53208	1	0.940217	99.7507
UP_KEYWORDS	Transit peptide	3	3.2967	0.492089	ATP5D, NDUFS7, HSPA9	89	333	17808	1.80261	1	0.966198	99.9604
UP_SEQ_FEATURE	transit peptide:Mitochondrion	3	3.2967	0.680537	ATP5D, NDUFS7, HSPA9	45	329	6267	1.26991	1	1	99.9997
Annotation Cluster 9	Enrichment Score: 0.1647541727223042
Category	Term	Count	%	PValue	Genes	List Total	Pop Hits	Pop Total	Fold Enrichment	Bonferroni	Benjamini	FDR
UP_KEYWORDS	Zinc-finger	5	5.49451	0.513824	PRKCZ, CXXC5, FAAP20, BAZ2A, RNF14	89	753	17808	1.32862	1	0.968797	99.9761
GOTERM_MF_DIRECT	GO:0008270~zinc ion binding	5	5.49451	0.690212	CXXC5, ZDHHC20, BAZ2A, MATR3, RNF14	65	948	13095	1.06256	1	0.999999	99.9999
UP_KEYWORDS	Metal-binding	8	8.79121	0.777411	NDUFS7, PRKCZ, ZC3H10, CXXC5, FAAP20, BAZ2A, UGP2, RNF14	89	1757	17808	0.911052	1	0.998089	100
UP_KEYWORDS	Zinc	5	5.49451	0.79531	PRKCZ, CXXC5, FAAP20, BAZ2A, RNF14	89	1091	17808	0.917002	1	0.998332	100
Annotation Cluster 10	Enrichment Score: 0.15876017983013216
Category	Term	Count	%	PValue	Genes	List Total	Pop Hits	Pop Total	Fold Enrichment	Bonferroni	Benjamini	FDR
UP_SEQ_FEATURE	transmembrane region	12	13.1868	0.266957	MIP, REEP6, DNAJC18, TMEM173, UQCR11, ECSCR, RER1, GJB6, REEP2, ZDHHC20, GJB2, SLC9A1	45	1269	6267	1.31694	1	1	97.0064
UP_KEYWORDS	Membrane	25	27.4725	0.845089	ATP5D, ABCA7, ERBB3, EFNA2, RER1, ARFGEF1, ESYT1, MIP, DNAJC18, PCDH1, TMEM173, UQCR11, LRRTM2, ZDHHC20, GABRD, REEP6, PCDH12, GJB6, REEP2, CTNNA1, CYSTM1, GJB2, SLC35E2, ECSCR, SLC9A1	89	5650	17808	0.885353	1	0.998719	100
UP_KEYWORDS	Transmembrane helix	21	23.0769	0.879891	GABRD, REEP6, ABCA7, ERBB3, PCDH12, RER1, GJB6, REEP2, ESYT1, GJB2, CYSTM1, MIP, DNAJC18, PCDH1, TMEM173, UQCR11, SLC35E2, LRRTM2, ECSCR, ZDHHC20, SLC9A1	89	4935	17808	0.851446	1	0.999363	100
UP_KEYWORDS	Transmembrane	21	23.0769	0.884006	GABRD, REEP6, ABCA7, ERBB3, PCDH12, RER1, GJB6, REEP2, ESYT1, GJB2, CYSTM1, MIP, DNAJC18, PCDH1, TMEM173, UQCR11, SLC35E2, LRRTM2, ECSCR, ZDHHC20, SLC9A1	89	4953	17808	0.848352	1	0.999309	100
GOTERM_CC_DIRECT	GO:0016021~integral component of membrane	18	19.7802	0.916159	GABRD, REEP6, ABCA7, ERBB3, PCDH12, RER1, GJB6, GJB2, CYSTM1, DNAJC18, PCDH1, TMEM173, UQCR11, SLC35E2, LRRTM2, ECSCR, ZDHHC20, SLC9A1	82	4185	15461	0.810962	1	1	100

## Sheet: NDC
Annotation Cluster 1	Enrichment Score: 1.2526267155815014
Category	Term	Count	%	PValue	Genes	List Total	Pop Hits	Pop Total	Fold Enrichment	Bonferroni	Benjamini	FDR
SMART	SM00360:RRM	4	5.33333	0.0303378	RBMS2, CIRBP, MATR3, DAZAP1	33	187	8740	5.66521	0.708379	0.708379	24.562
INTERPRO	IPR000504:RNA recognition motif domain	4	5.33333	0.0451292	RBMS2, CIRBP, MATR3, DAZAP1	68	199	16802	4.9666	0.999743	0.999743	43.3503
INTERPRO	IPR012677:Nucleotide-binding, alpha-beta plait	4	5.33333	0.0674399	RBMS2, CIRBP, MATR3, DAZAP1	68	235	16802	4.20576	0.999996	0.998068	57.6511
GOTERM_MF_DIRECT	GO:0000166~nucleotide binding	4	5.33333	0.105715	RBMS2, CIRBP, MATR3, DAZAP1	54	282	13095	3.43972	0.999996	0.956214	71.8198
Annotation Cluster 2	Enrichment Score: 1.2297808269032724
Category	Term	Count	%	PValue	Genes	List Total	Pop Hits	Pop Total	Fold Enrichment	Bonferroni	Benjamini	FDR
UP_KEYWORDS	Transit peptide	5	6.66667	0.0458575	ATP5D, NDUFS7, ADHFE1, CS, HSPA9	73	333	17808	3.66284	0.992054	0.800449	40.7809
UP_KEYWORDS	Mitochondrion	7	9.33333	0.0483375	ATP5D, NDUFS7, TMEM173, UQCR11, ADHFE1, CS, HSPA9	73	653	17808	2.61503	0.993922	0.720787	42.4764
UP_SEQ_FEATURE	transit peptide:Mitochondrion	5	6.66667	0.0922493	ATP5D, NDUFS7, ADHFE1, CS, HSPA9	34	329	6267	2.80127	0.999566	0.999566	64.2615
Annotation Cluster 3	Enrichment Score: 0.8206036712975455
Category	Term	Count	%	PValue	Genes	List Total	Pop Hits	Pop Total	Fold Enrichment	Bonferroni	Benjamini	FDR
UP_KEYWORDS	Mitochondrion	7	9.33333	0.0483375	ATP5D, NDUFS7, TMEM173, UQCR11, ADHFE1, CS, HSPA9	73	653	17808	2.61503	0.993922	0.720787	42.4764
KEGG_PATHWAY	bta00190:Oxidative phosphorylation	3	4	0.117314	ATP5D, NDUFS7, UQCR11	33	140	7583	4.92403	0.999924	0.849942	73.1019
KEGG_PATHWAY	bta05012:Parkinson's disease	3	4	0.134203	ATP5D, NDUFS7, UQCR11	33	152	7583	4.53529	0.999982	0.79082	78.0502
KEGG_PATHWAY	bta05010:Alzheimer's disease	3	4	0.172485	ATP5D, NDUFS7, UQCR11	33	178	7583	3.87283	0.999999	0.834472	86.3619
KEGG_PATHWAY	bta05016:Huntington's disease	3	4	0.204622	ATP5D, NDUFS7, UQCR11	33	199	7583	3.46414	1	0.855323	91.0105
UP_KEYWORDS	Transport	6	8	0.443897	ATP5D, MIP, NDUFS7, UQCR11, SIL1, KIF20A	73	1079	17808	1.35651	1	0.995891	99.8569
Annotation Cluster 4	Enrichment Score: 0.2836413774042428
Category	Term	Count	%	PValue	Genes	List Total	Pop Hits	Pop Total	Fold Enrichment	Bonferroni	Benjamini	FDR
UP_KEYWORDS	Zinc-finger	5	6.66667	0.362915	ZMYND10, CXXC5, NR3C1, BAZ2A, RNF41	73	753	17808	1.61982	1	0.998685	99.3474
GOTERM_MF_DIRECT	GO:0008270~zinc ion binding	5	6.66667	0.540757	CXXC5, NR3C1, BAZ2A, MATR3, RNF41	54	948	13095	1.27901	1	0.999996	99.9852
UP_KEYWORDS	Metal-binding	8	10.6667	0.57442	NDUFS7, ZC3H10, ZMYND10, CXXC5, NR3C1, BAZ2A, UGP2, RNF41	73	1757	17808	1.11074	1	0.998136	99.9928
UP_KEYWORDS	Zinc	5	6.66667	0.650725	ZMYND10, CXXC5, NR3C1, BAZ2A, RNF41	73	1091	17808	1.11799	1	0.998293	99.9992
Annotation Cluster 5	Enrichment Score: 0.26486018188513916
Category	Term	Count	%	PValue	Genes	List Total	Pop Hits	Pop Total	Fold Enrichment	Bonferroni	Benjamini	FDR
UP_KEYWORDS	ATP-binding	5	6.66667	0.450316	UBE2D2, SGK3, ERBB3, HSPA9, KIF20A	73	848	17808	1.43836	1	0.994121	99.8743
UP_KEYWORDS	Nucleotide-binding	6	8	0.47985	TMEM173, UBE2D2, SGK3, ERBB3, HSPA9, KIF20A	73	1124	17808	1.3022	1	0.994365	99.9321
GOTERM_MF_DIRECT	GO:0005524~ATP binding	5	6.66667	0.742671	UBE2D2, SGK3, ERBB3, HSPA9, KIF20A	54	1224	13095	0.990605	1	0.999999	100
Annotation Cluster 6	Enrichment Score: 0.20238826743450872
Category	Term	Count	%	PValue	Genes	List Total	Pop Hits	Pop Total	Fold Enrichment	Bonferroni	Benjamini	FDR
GOTERM_BP_DIRECT	GO:0006351~transcription, DNA-templated	4	5.33333	0.432555	SBNO2, NR3C1, TCF3, STAT2	56	603	13824	1.63753	1	1	99.9428
UP_KEYWORDS	Transcription regulation	3	4	0.73487	SBNO2, NR3C1, STAT2	73	638	17808	1.14708	1	0.999498	100
UP_KEYWORDS	Transcription	3	4	0.77729	SBNO2, NR3C1, STAT2	73	695	17808	1.053	1	0.999563	100
Annotation Cluster 7	Enrichment Score: 0.06123220920599529
Category	Term	Count	%	PValue	Genes	List Total	Pop Hits	Pop Total	Fold Enrichment	Bonferroni	Benjamini	FDR
UP_SEQ_FEATURE	transmembrane region	8	10.6667	0.514154	MIP, REEP6, TMEM115, DNAJC18, TMEM173, UQCR11, ECSCR, REEP2	34	1269	6267	1.16201	1	1	99.9535
UP_KEYWORDS	Membrane	16	21.3333	0.985633	ATP5D, REEP6, ERBB3, EFNA2, CTNNA1, REEP2, ESYT1, PKD2L2, TMEM115, MIP, DNAJC18, TMEM173, UQCR11, LRRTM2, ECSCR, SLC39A5	73	5650	17808	0.690818	1	1	100
UP_KEYWORDS	Transmembrane helix	13	17.3333	0.990184	MIP, REEP6, TMEM115, DNAJC18, TMEM173, UQCR11, ERBB3, LRRTM2, ECSCR, SLC39A5, REEP2, ESYT1, PKD2L2	73	4935	17808	0.642611	1	1	100
UP_KEYWORDS	Transmembrane	13	17.3333	0.990652	MIP, REEP6, TMEM115, DNAJC18, TMEM173, UQCR11, ERBB3, LRRTM2, ECSCR, SLC39A5, REEP2, ESYT1, PKD2L2	73	4953	17808	0.640276	1	1	100
GOTERM_CC_DIRECT	GO:0016021~integral component of membrane	10	13.3333	0.994015	REEP6, TMEM115, DNAJC18, TMEM173, UQCR11, ERBB3, LRRTM2, ECSCR, SLC39A5, PKD2L2	63	4185	15461	0.58641	1	1	100
Annotation Cluster 8	Enrichment Score: 0.04927265270915678
Category	Term	Count	%	PValue	Genes	List Total	Pop Hits	Pop Total	Fold Enrichment	Bonferroni	Benjamini	FDR
UP_SEQ_FEATURE	topological domain:Extracellular	3	4	0.790581	MIP, TMEM173, ECSCR	34	540	6267	1.02402	1	1	100
GOTERM_CC_DIRECT	GO:0005886~plasma membrane	7	9.33333	0.90688	MIP, TMEM173, RASSF1, EFNA2, ECSCR, CTNNA1, STAT2	63	2261	15461	0.759792	1	1	100
UP_SEQ_FEATURE	topological domain:Cytoplasmic	3	4	0.922579	MIP, TMEM173, ECSCR	34	760	6267	0.727593	1	1	100
UP_KEYWORDS	Cell membrane	4	5.33333	0.960305	MIP, TMEM173, ECSCR, CTNNA1	73	1581	17808	0.617192	1	0.999998	100
