# Supplementary material for: Genomic Patterns of Homozygosity in Chinese Local Cattle
Source: Sci Rep. 2019 Nov 18;9:16977. doi: 10.1038/s41598-019-53274-3 (PMC6861314; doi:10.1038/s41598-019-53274-3)
Supplement: Supplementary file 2 — Supplementary File1_Table S1, Supplementary File2_Table S2, Supplementary File3_Table S3, Supplementary File4_Table S4 [file 41598_2019_53274_MOESM2_ESM.zip › Supplementary Files/Supplementary File4_Table S4_Sample_sum.xlsx]

## Sheet: Sheet1
Breeds	Code	Size	Provine	City	Latitude	Longitude	Altitude
Yanhuang	YHC	21	Jining	Yanqin	N42°53′19.55″	E129°30′7.62″	447-500
Menggu	MGC	21	Menggu	Xilingele	N43°55′51.66″	E116°02′27.35″	911-982
Caidamu	CDM	25	Qinhai	Dulan	N36°18′14.09″	E98°05′40.51″	2143-2250
Pingwu	PWC	23	Sichuan	Pingwu	N32°24′39.57″	E104°31′35.43″	1021-1900
Liangshan	LSC	22	Sichuan	Liangshan	N27°53′5.93″	E102°15′57.57″	1857-1964
Zhaotong	ZTC	23	Yunnan	Zhaotong	N27°20′29.48″	E103°42′53.04″	1143-1964
Wenshan	WSC	21	Yunnan	Wenshan	N23°23′54.44″	E104°04′49.19″	929-1089
Nandan	NDC	23	Guangxi	Dahua	N23°44′20.76″	E107°59′38.88″	460-819
		179
